# Supplementary material for: Arabidopsis LSH8 Positively Regulates ABA Signaling by Changing the Expression Pattern of ABA-Responsive Proteins
Source: Int J Mol Sci. 2021 Sep 25;22(19):10314. doi: 10.3390/ijms221910314 (PMC8508927; doi:10.3390/ijms221910314)
Supplement: Supplementary file 1 [file ijms-22-10314-s001.zip › Table S1.xlsx]

## Sheet: Sheet1
Supplementary Table S1
Primer used in the study.
Primer	Sequence (5’-3’)
LSH8-CDS-F	GGGCGGAAAGGAATTC ATGACGAGTACAAACACGAGAA
LSH8-CDS-R	CGGTGGATCCAAGCTT TTAAGTCCAAGTAGTACTAGTTCCC
LUC-F	GCGGAGGAGTTGTGTTTGTGGAC
LUC-R	GCCAAATGTTTGAACGATCGGGG
lsh8-1-LP	ATAGGCTGTCATTGGTTGCAC
lsh8-1-RP	CTTTGCTTTTGGCTTCATTTG
LB1.3	ATTTTGCCGATTTCGGAAC
lsh8-2-LP	ATCTCATGACCAAGATGCCAC
lsh8-2-RP	ATTTTAATGCAATTCCCGACC
pCSA110-pDAP101LB1	GCCTTTTCAGAAATGGATAAATAGCCTTGCTTCC
Q-LSH8-F	TCTAAGCCGTTATGAGTC
Q-LSH8-R	GAGGATGTGGTTTGATTC
Q-ACT2-F	GTGGATTCCAGCAGCTTCCAT
Q-ACT2-R	GCTGAGAGATTCAGATGCCCA
GFP-LSH8-F	gctgtacaagggatcc ATGACGAGTACAAACACGAGAA
GFP-LSH8-R	gcaggtcgactctaga TTAAGTCCAAGTAGTACTAGTTCCC
GFP-F	GCCCGATAACCACTACCT
GFP-R	CCAATGCCATAATACTCAAA
Q-RD29B-F	GCGCACCAGTGTATGAATCCTC
Q-RD29B-R	TGTGGTCAGAAGACACGACAGG
Q-RAB18-A-F	TCGGAGGATGATGGACAA
Q-RAB18-A-R	ATGATGACCTGGCAACTTC
Q-ABI3-F	GATGGCGAGACAGAGGAG
Q-ABI3-R	TGCTGATTATTGTTGTTGTTGTTG
Q-ABI5-F	TGGCGGAGTTGGAGAGGA
Q-ABI5-R	TTCGGCAATTTCGGTTGTG
Q-NHL6-1-F	ACTATAACCGCTAAGAATC
Q-NHL6-1-R	CGTATATCACTGTCGTATT
Q-AZI1-1-F	GTCTATGCACTGCTCTGA
Q-AZI1-1-R	TTGAGAAGAACGCTGAGA
Q-DRN1-1-F	AGGTCTTGCTAATCTTGA
Q-DRN1-1-R	TTCTTGCCACAATAGTTC
Q-WDL4-F	GACTCATCATCATCTACAG
Q-WDL4-R	TAGCCTTCTCTTCTTCTC
Q-AT4G25580-F	GATGACTACAACGACAAC
Q-AT4G25580-R	GACTATCTCCTCCTTCAC
Q-SAP18-F	CTAGGAGAAGGAATGCTA
Q-SAP18-R	TTACTGTCATCTGGTTGT
Q-GASA4-F	GCTATCTTCCTCTTGACC
Q-GASA4-R	GCTCCACTTCACATTAGA
Q-RCE1-F	CTGATGATGGATATTACC
Q-RCE1-R	ACTGTGTTAATGTTAAGAA
