# Supplementary material for: Arabidopsis LSH8 Positively Regulates ABA Signaling by Changing the Expression Pattern of ABA-Responsive Proteins
Source: Int J Mol Sci. 2021 Sep 25;22(19):10314. doi: 10.3390/ijms221910314 (PMC8508927; doi:10.3390/ijms221910314)
Supplement: Supplementary file 1 [file ijms-22-10314-s001.zip › Table S2.xlsx]

## Sheet: Proteins
Supplementary Table S2
Basic profiles of proteomics data in wild type Col4.
Checked	Master	Accession	Description	Coverage	# Peptides	# PSMs	# Unique Peptides	# Protein Groups	# AAs	MW [kDa]	calc. pI	Protein FDR Confidence Sequest HT	Exp. q-value Sequest HT	Score Sequest HT	# Peptides Sequest HT
FALSE	Master Protein	ATCG00570.1	photosystem II reaction center protein F	20.5128	1	3	1	1	39	4.4	10.74	High	0.007	9.45	1
FALSE	Master Protein	AT1G52827.1	cadmium tolerance 1	28.5714	1	1	1	1	49	5.7	7.36	Medium	0.03	3.83	1
FALSE	Master Protein	AT2G40765.1	unknown protein; FUNCTIONS IN: molecular_function unknown; INVOLVED IN: biological_process unknown; LOCATED IN: mitochondrion, mitochondrial respiratory chain complex III; EXPRESSED IN: 24 plant structures; EXPRESSED DURING: 15 growth stages; Has 32 Blast hits to 32 proteins in 11 species: Archae - 0; Bacteria - 0; Metazoa - 0; Fungi - 0; Plants - 32; Viruses - 0; Other Eukaryotes - 0 (source: NC…	19.2982	1	2	1	1	57	6	8.62	Medium	0.011	6.18	1
FALSE	Master Protein	ATCG01020.1	ribosomal protein L32	44.2308	3	7	3	1	52	6.1	12.04	High	0.002	21.25	3
FALSE	Master Protein	AT4G17085.1	Putative membrane lipoprotein	19.2982	1	1	1	1	57	6.2	8.22	Low	0.073	2.64	1
FALSE	Master Protein	AT3G43980.1	Ribosomal protein S14p/S29e family protein	44.6429	3	4	3	1	56	6.4	10.02	High	0.004	13.43	3
FALSE	Master Protein	AT5G15960.1	stress-responsive protein (KIN1) / stress-induced protein (KIN1)	71.2121	4	12	3	1	66	6.5	9.13	High	0	57.67	4
FALSE	Master Protein	AT5G15970.1	stress-responsive protein (KIN2) / stress-induced protein (KIN2) / cold-responsive protein (COR6.6) / cold-regulated protein (COR6.6)	74.2424	5	10	4	1	66	6.5	9.13	High	0	53.35	5
FALSE	Master Protein	AT5G59613.2	unknown protein; FUNCTIONS IN: molecular_function unknown; INVOLVED IN: biological_process unknown; LOCATED IN: mitochondrial respiratory chain complex III; BEST Arabidopsis thaliana protein match is: unknown protein (TAIR:AT3G46430.1).	20	1	1	1	1	55	6.6	10.15	Medium	0.03	4.05	1
FALSE	Master Protein	AT2G46540.1	unknown protein; FUNCTIONS IN: molecular_function unknown; INVOLVED IN: biological_process unknown; LOCATED IN: mitochondrion, membrane; EXPRESSED IN: 25 plant structures; EXPRESSED DURING: 16 growth stages; Has 42 Blast hits to 42 proteins in 11 species: Archae - 0; Bacteria - 0; Metazoa - 0; Fungi - 0; Plants - 42; Viruses - 0; Other Eukaryotes - 0 (source: NCBI BLink).	21.5385	1	2	1	1	65	6.8	8.92	Medium	0.01	7.69	1
FALSE	Master Protein	AT3G52420.1	outer envelope membrane protein 7	31.25	1	1	1	1	64	6.8	5.31	Medium	0.03	4.75	1
FALSE	Master Protein	AT2G19750.1	Ribosomal protein S30 family protein	29.0323	3	4	3	1	62	6.9	12.23	High	0.004	12.27	3
FALSE	Master Protein	AT3G06700.3	Ribosomal L29e protein family	31.1475	2	14	2	1	61	7	11.4	High	0	56.42	2
FALSE	Master Protein	AT1G15270.1	Translation machinery associated TMA7	32.8125	2	4	2	1	64	7	9.95	High	0.002	16.46	2
FALSE	Master Protein	AT3G02480.1	Late embryogenesis abundant protein (LEA) family protein	61.7647	3	4	3	1	68	7.1	9.04	High	0.002	18.26	3
FALSE	Master Protein	AT2G43780.1	unknown protein; Has 30 Blast hits to 30 proteins in 11 species: Archae - 0; Bacteria - 0; Metazoa - 0; Fungi - 0; Plants - 30; Viruses - 0; Other Eukaryotes - 0 (source: NCBI BLink).	38.806	2	2	2	1	67	7.1	8.47	Medium	0.025	5.23	2
FALSE	Master Protein	AT2G47380.1	Cytochrome c oxidase subunit Vc family protein	12.5	1	1	1	1	64	7.1	8.6	Medium	0.038	2.95	1
FALSE	Master Protein	AT4G13615.1	Uncharacterised protein family SERF	23.9437	2	2	2	1	71	7.2	10.71	High	0.007	10.69	2
FALSE	Master Protein	AT3G24100.1	Uncharacterised protein family SERF	15.942	1	1	1	1	69	7.2	10.71	Low	0.089	2.44	1
FALSE	Master Protein	AT3G63160.1	FUNCTIONS IN: molecular_function unknown; INVOLVED IN: biological_process unknown; LOCATED IN: chloroplast outer membrane, thylakoid, chloroplast thylakoid membrane, chloroplast, chloroplast envelope; EXPRESSED IN: 21 plant structures; EXPRESSED DURING: 13 growth stages; BEST Arabidopsis thaliana protein match is: outer envelope membrane protein 7 (TAIR:AT3G52420.1); Has 26 Blast hits to 26 prote…	36.2319	2	13	2	1	69	7.3	9.09	High	0	40.06	2
FALSE	Master Protein	AT5G64140.1	ribosomal protein S28	28.125	2	8	1	1	64	7.3	11.17	High	0	24.47	2
FALSE	Master Protein	AT3G10090.1	Nucleic acid-binding, OB-fold-like protein	32.8125	3	13	2	1	64	7.4	10.83	High	0	46.71	3
FALSE	Master Protein	AT1G27330.1	Ribosome associated membrane protein RAMP4	13.2353	1	1	1	1	68	7.5	10.29	Low	0.066	2.67	1
FALSE	Master Protein	AT3G07568.1	unknown protein; Has 9 Blast hits to 9 proteins in 5 species: Archae - 0; Bacteria - 0; Metazoa - 0; Fungi - 0; Plants - 9; Viruses - 0; Other Eukaryotes - 0 (source: NCBI BLink).	27.9412	1	2	1	1	68	7.6	5.95	Medium	0.01	7.41	1
FALSE	Master Protein	AT2G38870.1	Serine protease inhibitor, potato inhibitor I-type family protein	30	1	2	1	1	70	7.6	6.58	Medium	0.015	5.68	1
FALSE	Master Protein	AT1G76200.1	unknown protein; Has 96 Blast hits to 96 proteins in 48 species: Archae - 0; Bacteria - 0; Metazoa - 0; Fungi - 47; Plants - 38; Viruses - 0; Other Eukaryotes - 11 (source: NCBI BLink).	11.5942	1	1	1	1	69	7.6	8.9	Low	0.079	2.57	1
FALSE	Master Protein	ATCG00710.1	photosystem II reaction center protein H	15.0685	1	2	1	1	73	7.7	6.55	Medium	0.01	7.01	1
FALSE	Master Protein	ATCG00640.1	ribosomal protein L33	18.1818	1	1	1	1	66	7.7	9.73	Low	0.056	2.74	1
FALSE	Master Protein	AT5G24165.1	unknown protein; FUNCTIONS IN: molecular_function unknown; INVOLVED IN: biological_process unknown; LOCATED IN: chloroplast; EXPRESSED IN: 22 plant structures; EXPRESSED DURING: 13 growth stages; BEST Arabidopsis thaliana protein match is: unknown protein (TAIR:AT4G23885.1); Has 30201 Blast hits to 17322 proteins in 780 species: Archae - 12; Bacteria - 1396; Metazoa - 17338; Fungi - 3422; Plants …	41.3333	2	3	2	1	75	7.8	10.37	High	0.002	14.04	2
FALSE	Master Protein	AT3G22210.1	unknown protein; FUNCTIONS IN: molecular_function unknown; INVOLVED IN: biological_process unknown; LOCATED IN: endomembrane system; EXPRESSED IN: 21 plant structures; EXPRESSED DURING: 13 growth stages; Has 26 Blast hits to 26 proteins in 13 species: Archae - 0; Bacteria - 0; Metazoa - 0; Fungi - 0; Plants - 26; Viruses - 0; Other Eukaryotes - 0 (source: NCBI BLink).	21.7391	1	1	1	1	69	7.8	9.7	Medium	0.029	4.95	1
FALSE	Master Protein	AT4G29905.1	unknown protein; BEST Arabidopsis thaliana protein match is: unknown protein (TAIR:AT5G57123.1); Has 73 Blast hits to 73 proteins in 13 species: Archae - 0; Bacteria - 0; Metazoa - 0; Fungi - 0; Plants - 73; Viruses - 0; Other Eukaryotes - 0 (source: NCBI BLink).	11.9403	1	1	1	1	67	7.8	7.94	Low	0.056	2.74	1
FALSE	Master Protein	AT5G53650.1	unknown protein; FUNCTIONS IN: molecular_function unknown; INVOLVED IN: biological_process unknown; LOCATED IN: endomembrane system; EXPRESSED IN: 23 plant structures; EXPRESSED DURING: 15 growth stages; Has 30201 Blast hits to 17322 proteins in 780 species: Archae - 12; Bacteria - 1396; Metazoa - 17338; Fungi - 3422; Plants - 5037; Viruses - 0; Other Eukaryotes - 2996 (source: NCBI BLink).	26.3889	2	2	2	1	72	8	7.42	Medium	0.01	7.51	2
FALSE	Master Protein	AT3G59540.1	Ribosomal L38e protein family	43.4783	3	5	3	1	69	8.1	9.94	High	0.002	16.45	3
FALSE	Master Protein	AT2G45070.4	Preprotein translocase Sec, Sec61-beta subunit protein	39.0244	2	6	2	1	82	8.2	10.62	High	0	34.91	2
FALSE	Master Protein	AT3G09390.1	metallothionein 2A	22.2222	1	1	1	1	81	8.2	4.72	Medium	0.03	4.67	1
FALSE	Master Protein	AT5G41685.1	Mitochondrial outer membrane translocase complex, subunit Tom7	10.6667	1	1	1	1	75	8.3	9.8	Low	0.074	2.63	1
FALSE	Master Protein	AT3G52730.1	ubiquinol-cytochrome C reductase UQCRX/QCR9-like family protein	43.0556	4	6	4	1	72	8.4	9.47	High	0.002	20.84	4
FALSE	Master Protein	AT2G23090.1	Uncharacterised protein family SERF	42.3077	4	4	4	1	78	8.4	9.55	High	0.006	10.91	4
FALSE	Master Protein	AT5G63660.1	Scorpion toxin-like knottin superfamily protein	10.9589	1	1	1	1	73	8.4	8.53	Low	0.076	2.62	1
FALSE	Master Protein	AT2G02100.1	low-molecular-weight cysteine-rich 69	31.1688	1	6	1	1	77	8.5	8.95	High	0	45.22	1
FALSE	Master Protein	AT2G02130.1	low-molecular-weight cysteine-rich 68	31.1688	2	3	2	1	77	8.5	9.38	High	0.002	18	2
FALSE	Master Protein	AT2G23120.1	Late embryogenesis abundant protein, group 6	57.8313	2	3	2	1	83	8.5	4.61	High	0.002	14.63	2
FALSE	Master Protein	AT2G02120.1	Scorpion toxin-like knottin superfamily protein	28.5714	1	1	1	1	77	8.6	8.72	Medium	0.011	6.4	1
FALSE	Master Protein	AT4G00860.1	Protein of unknown function (DUF1138)	23.75	2	2	1	1	80	8.6	8.87	Medium	0.011	6.36	2
FALSE	Master Protein	AT5G50810.1	translocase inner membrane subunit 8	10.3896	1	1	1	1	77	8.7	7.05	Medium	0.031	3.26	1
FALSE	Master Protein	AT2G23930.1	probable small nuclear ribonucleoprotein G	28.75	2	4	2	1	80	8.8	9.25	High	0.002	18.81	2
FALSE	Master Protein	AT2G30430.1	unknown protein; Has 3 Blast hits to 3 proteins in 1 species: Archae - 0; Bacteria - 0; Metazoa - 0; Fungi - 0; Plants - 3; Viruses - 0; Other Eukaryotes - 0 (source: NCBI BLink).	7.69231	1	1	1	1	78	8.8	9.11	Low	0.078	2.59	1
FALSE	Master Protein	ATCG01060.1	iron-sulfur cluster binding;electron carriers;4 iron, 4 sulfur cluster binding	85.1852	8	112	8	1	81	9	7.08	High	0	430.55	8
FALSE	Master Protein	AT5G27700.1	Ribosomal protein S21e	31.7073	2	9	2	1	82	9.1	8	High	0	39.39	2
FALSE	Master Protein	AT1G01170.1	Protein of unknown function (DUF1138)	49.3976	4	4	3	1	83	9.1	9.7	High	0.002	14.35	4
FALSE	Master Protein	AT3G05727.1	S locus-related glycoprotein 1 (SLR1) binding pollen coat protein family	33.75	3	4	3	1	80	9.1	6.96	High	0.004	12.73	3
FALSE	Master Protein	AT1G19020.1	unknown protein; BEST Arabidopsis thaliana protein match is: unknown protein (TAIR:AT3G48180.1); Has 88 Blast hits to 88 proteins in 15 species: Archae - 0; Bacteria - 0; Metazoa - 0; Fungi - 0; Plants - 88; Viruses - 0; Other Eukaryotes - 0 (source: NCBI BLink).	23.2558	2	3	2	1	86	9.2	10.17	High	0.005	11.25	2
FALSE	Master Protein	AT1G27695.1	glycine-rich protein	9.89011	1	1	1	1	91	9.2	5.87	Medium	0.03	3.38	1
FALSE	Master Protein	AT4G20150.1	unknown protein; FUNCTIONS IN: molecular_function unknown; INVOLVED IN: biological_process unknown; LOCATED IN: mitochondrion, plasma membrane, mitochondrial respiratory chain complex I, respiratory chain complex I; EXPRESSED IN: 24 plant structures; EXPRESSED DURING: 15 growth stages; Has 30201 Blast hits to 17322 proteins in 780 species: Archae - 12; Bacteria - 1396; Metazoa - 17338; Fungi - 34…	8.64198	1	1	1	1	81	9.2	8.51	Low	0.074	2.63	1
FALSE	Master Protein	AT5G09978.1	elicitor peptide 7 precursor	62.3529	3	3	3	1	85	9.3	5.11	High	0.005	11.56	3
FALSE	Master Protein	AT1G16000.1	unknown protein; BEST Arabidopsis thaliana protein match is: unknown protein (TAIR:AT1G80890.1); Has 41 Blast hits to 40 proteins in 10 species: Archae - 0; Bacteria - 0; Metazoa - 0; Fungi - 0; Plants - 41; Viruses - 0; Other Eukaryotes - 0 (source: NCBI BLink).	10.4651	1	1	1	1	86	9.3	9.79	Medium	0.03	3.52	1
FALSE	Master Protein	AT4G05070.1	Wound-responsive family protein	14.9425	1	1	1	1	87	9.3	9.85	Medium	0.03	3.39	1
FALSE	Master Protein	ATCG00580.1	photosystem II reaction center protein E	22.8916	2	10	2	1	83	9.4	4.94	High	0	31.08	2
FALSE	Master Protein	AT1G61570.1	translocase of the inner mitochondrial membrane 13	40.2299	2	2	2	1	87	9.4	5.36	High	0.007	10.57	2
FALSE	Master Protein	AT5G47930.1	Zinc-binding ribosomal protein family protein	25	2	11	1	1	84	9.5	8.95	High	0	39.28	2
FALSE	Master Protein	AT4G13860.1	RNA-binding (RRM/RBD/RNP motifs) family protein	36.7816	2	3	2	1	87	9.5	4.97	High	0.004	13.02	2
FALSE	Master Protein	AT3G61110.1	ribosomal protein S27	24.4186	2	17	1	1	86	9.6	8.72	High	0	56.63	2
FALSE	Master Protein	AT3G19508.1	unknown protein; LOCATED IN: mitochondrion; Has 34 Blast hits to 34 proteins in 14 species: Archae - 0; Bacteria - 0; Metazoa - 0; Fungi - 0; Plants - 34; Viruses - 0; Other Eukaryotes - 0 (source: NCBI BLink).	12.3457	1	1	1	1	81	9.6	9.01	Medium	0.03	4.02	1
FALSE	Master Protein	AT3G29034.1	unknown protein; Has 7 Blast hits to 7 proteins in 3 species: Archae - 0; Bacteria - 0; Metazoa - 0; Fungi - 0; Plants - 7; Viruses - 0; Other Eukaryotes - 0 (source: NCBI BLink).	12.7907	1	1	1	1	86	9.6	9.52	Medium	0.03	3.83	1
FALSE	Master Protein	AT2G43520.1	trypsin inhibitor protein 2	37.7778	2	7	2	1	90	9.7	8.98	High	0	28.99	2
FALSE	Master Protein	AT2G43810.1	Small nuclear ribonucleoprotein family protein	38.4615	4	4	2	1	91	9.7	8.1	High	0.004	12.43	4
FALSE	Master Protein	AT5G03460.1	unknown protein; FUNCTIONS IN: molecular_function unknown; INVOLVED IN: biological_process unknown; LOCATED IN: endomembrane system; EXPRESSED IN: 24 plant structures; EXPRESSED DURING: 15 growth stages; Has 30201 Blast hits to 17322 proteins in 780 species: Archae - 12; Bacteria - 1396; Metazoa - 17338; Fungi - 3422; Plants - 5037; Viruses - 0; Other Eukaryotes - 2996 (source: NCBI BLink).	31.4607	1	2	1	1	89	9.8	7.83	High	0.005	11.36	1
FALSE	Master Protein	AT2G28430.1	unknown protein; Has 28 Blast hits to 28 proteins in 12 species: Archae - 0; Bacteria - 0; Metazoa - 0; Fungi - 0; Plants - 28; Viruses - 0; Other Eukaryotes - 0 (source: NCBI BLink).	14.1176	1	1	1	1	85	9.8	8.47	Medium	0.03	4.82	1
FALSE	Master Protein	AT4G22230.1	Arabidopsis defensin-like protein	9.78261	1	1	1	1	92	9.8	5.4	Medium	0.03	3.45	1
FALSE	Master Protein	AT1G77710.1	CONTAINS InterPro DOMAIN/s: Ubiquitin-like, Ufm1 (InterPro:IPR005375); Has 244 Blast hits to 244 proteins in 106 species: Archae - 0; Bacteria - 0; Metazoa - 149; Fungi - 0; Plants - 47; Viruses - 0; Other Eukaryotes - 48 (source: NCBI BLink).	54.8387	3	5	3	1	93	9.9	9.25	High	0.002	17.53	3
FALSE	Master Protein	AT3G59810.1	Small nuclear ribonucleoprotein family protein	24.1758	3	3	1	1	91	9.9	6.64	High	0.009	8.23	3
FALSE	Master Protein	AT2G43510.1	trypsin inhibitor protein 1	28.0899	2	2	2	1	89	9.9	6.43	High	0.01	8.07	2
FALSE	Master Protein	AT3G05730.1	Encodes a defensin-like (DEFL) family protein.	19.7674	2	7	2	1	86	10	5.34	High	0	34.32	2
FALSE	Master Protein	AT3G48140.1	B12D protein	25	2	2	2	1	88	10	9.45	High	0.01	7.73	2
FALSE	Master Protein	AT5G15802.1	unknown protein; FUNCTIONS IN: molecular_function unknown; INVOLVED IN: biological_process unknown; LOCATED IN: endomembrane system; Has 35 Blast hits to 35 proteins in 15 species: Archae - 0; Bacteria - 4; Metazoa - 0; Fungi - 0; Plants - 31; Viruses - 0; Other Eukaryotes - 0 (source: NCBI BLink).	44.4444	4	7	4	1	99	10.1	8.59	High	0	29.3	4
FALSE	Master Protein	AT5G61220.1	LYR family of Fe/S cluster biogenesis protein	10.3448	1	1	1	1	87	10.1	9.88	Medium	0.03	4.22	1
FALSE	Master Protein	AT3G60245.1	Zinc-binding ribosomal protein family protein	53.2609	8	55	8	1	92	10.2	10.23	High	0	197.38	8
FALSE	Master Protein	AT4G09890.1	Protein of unknown function (DUF3511)	13.7931	1	1	1	1	87	10.2	9.36	Medium	0.03	4.52	1
FALSE	Master Protein	AT3G52040.1	unknown protein; Has 37 Blast hits to 37 proteins in 15 species: Archae - 0; Bacteria - 0; Metazoa - 0; Fungi - 0; Plants - 37; Viruses - 0; Other Eukaryotes - 0 (source: NCBI BLink).	10	1	1	1	1	90	10.2	10.26	Medium	0.03	3.43	1
FALSE	Master Protein	AT4G02380.1	senescence-associated gene 21	19.5876	1	1	1	1	97	10.3	9.99	Medium	0.028	5.02	1
FALSE	Master Protein	AT4G30010.1	unknown protein; FUNCTIONS IN: molecular_function unknown; INVOLVED IN: biological_process unknown; LOCATED IN: mitochondrion, plastid; EXPRESSED IN: 26 plant structures; EXPRESSED DURING: 15 growth stages; Has 39 Blast hits to 39 proteins in 18 species: Archae - 0; Bacteria - 0; Metazoa - 0; Fungi - 0; Plants - 39; Viruses - 0; Other Eukaryotes - 0 (source: NCBI BLink).	41.1111	6	16	6	1	90	10.4	9.31	High	0	54.42	6
FALSE	Master Protein	AT1G22520.1	Domain of unknown function (DUF543)	50.5051	4	8	4	1	99	10.4	5.01	High	0	27.55	4
FALSE	Master Protein	AT5G43970.1	translocase of outer membrane 22-V	32.3232	3	4	3	1	99	10.4	9.82	High	0.002	14.84	3
FALSE	Master Protein	AT1G31812.1	acyl-CoA-binding protein 6	22.8261	2	4	2	1	92	10.4	5.24	High	0.002	14.45	2
FALSE	Master Protein	AT5G09830.1	BolA-like family protein	21.5054	1	1	1	1	93	10.4	5.83	Medium	0.03	4.22	1
FALSE	Master Protein	AT3G47070.1	LOCATED IN: thylakoid, chloroplast thylakoid membrane, chloroplast, chloroplast envelope; EXPRESSED IN: 22 plant structures; EXPRESSED DURING: 13 growth stages; CONTAINS InterPro DOMAIN/s: Thylakoid soluble phosphoprotein TSP9 (InterPro:IPR021584); Has 37 Blast hits to 37 proteins in 10 species: Archae - 0; Bacteria - 0; Metazoa - 0; Fungi - 0; Plants - 37; Viruses - 0; Other Eukaryotes - 0 (sour…	58	7	14	7	1	100	10.5	9.74	High	0	56.54	7
FALSE	Master Protein	AT3G59840.1	unknown protein; FUNCTIONS IN: molecular_function unknown; INVOLVED IN: biological_process unknown; LOCATED IN: chloroplast, chloroplast envelope; EXPRESSED IN: 23 plant structures; EXPRESSED DURING: 13 growth stages; Has 72 Blast hits to 72 proteins in 12 species: Archae - 0; Bacteria - 0; Metazoa - 0; Fungi - 0; Plants - 72; Viruses - 0; Other Eukaryotes - 0 (source: NCBI BLink).	42.268	3	6	3	1	97	10.5	4.77	High	0	25.7	3
FALSE	Master Protein	AT4G10100.2	co-factor for nitrate, reductase and xanthine dehydrogenase 7	20.8333	2	2	2	1	96	10.5	4.67	Medium	0.01	6.71	2
FALSE	Master Protein	AT4G09610.1	GAST1 protein homolog 2	8.08081	1	2	1	1	99	10.5	8.56	Medium	0.024	5.35	1
FALSE	Master Protein	AT2G27960.1	cyclin-dependent kinase-subunit 1	10.3448	1	1	1	1	87	10.5	9.13	Medium	0.03	3.29	1
FALSE	Master Protein	AT4G40042.1	Microsomal signal peptidase 12 kDa subunit (SPC12)	7.52688	1	1	1	1	93	10.5	9.77	Medium	0.044	2.84	1
FALSE	Master Protein	AT3G59370.1	Vacuolar calcium-binding protein-related	38.9474	3	4	2	1	95	10.6	4.13	High	0.002	17.16	3
FALSE	Master Protein	ATCG00820.1	ribosomal protein S19	35.8696	3	3	3	1	92	10.6	10.77	High	0.01	7.73	3
FALSE	Master Protein	AT4G31830.1	unknown protein; Has 42 Blast hits to 42 proteins in 10 species: Archae - 0; Bacteria - 0; Metazoa - 0; Fungi - 0; Plants - 42; Viruses - 0; Other Eukaryotes - 0 (source: NCBI BLink).	15	2	2	2	1	100	10.6	9.6	Medium	0.014	5.83	2
FALSE	Master Protein	AT5G20165.3	unknown protein; FUNCTIONS IN: molecular_function unknown; INVOLVED IN: biological_process unknown; LOCATED IN: endomembrane system; CONTAINS InterPro DOMAIN/s: Protein of unknown function DUF1242 (InterPro:IPR009653).	10.989	1	2	1	1	91	10.6	8.5	Medium	0.026	5.16	1
FALSE	Master Protein	AT1G21930.1	unknown protein; BEST Arabidopsis thaliana protein match is: unknown protein (TAIR:AT3G42150.3); Has 43 Blast hits to 43 proteins in 13 species: Archae - 0; Bacteria - 0; Metazoa - 0; Fungi - 0; Plants - 43; Viruses - 0; Other Eukaryotes - 0 (source: NCBI BLink).	24.4898	1	1	1	1	98	10.6	5.03	Medium	0.03	4.24	1
FALSE	Master Protein	AT1G72020.1	unknown protein; Has 52 Blast hits to 52 proteins in 18 species: Archae - 0; Bacteria - 0; Metazoa - 0; Fungi - 0; Plants - 52; Viruses - 0; Other Eukaryotes - 0 (source: NCBI BLink).	7.21649	1	1	1	1	97	10.6	10.14	Medium	0.046	2.81	1
FALSE	Master Protein	AT5G27760.1	Hypoxia-responsive family protein	7.29167	1	1	1	1	96	10.6	9.54	Low	0.08	2.55	1
FALSE	Master Protein	AT1G75750.1	GAST1 protein homolog 1	46.9388	5	15	5	1	98	10.7	9.11	High	0	55.09	5
FALSE	Master Protein	AT1G72170.1	Domain of unknown function (DUF543)	40.1961	3	5	3	1	102	10.7	5.06	High	0.002	19.12	3
FALSE	Master Protein	AT1G03330.1	Small nuclear ribonucleoprotein family protein	40.8602	3	3	3	1	93	10.7	7.44	High	0.002	15	3
FALSE	Master Protein	ATCG01120.1	chloroplast ribosomal protein S15	26.1364	3	3	3	1	88	10.7	10.81	High	0.004	12.44	3
FALSE	Master Protein	AT2G43535.1	Scorpion toxin-like knottin superfamily protein	22.6804	2	2	2	1	97	10.7	5.38	Medium	0.01	7.27	2
FALSE	Master Protein	AT4G09600.1	GAST1 protein homolog 3	8.08081	1	1	1	1	99	10.7	8.46	Medium	0.032	3.19	1
FALSE	Master Protein	AT1G54410.1	dehydrin family protein	64.2857	11	30	11	1	98	10.8	7.21	High	0	97.25	11
FALSE	Master Protein	AT1G14980.1	chaperonin 10	57.1429	6	10	6	1	98	10.8	7.42	High	0	34.76	6
FALSE	Master Protein	AT1G52300.1	Zinc-binding ribosomal protein family protein	47.3684	6	12	1	1	95	10.8	11.87	High	0	34	6
FALSE	Master Protein	AT1G15250.1	Zinc-binding ribosomal protein family protein	47.3684	6	10	1	1	95	10.8	11.87	High	0	29.08	6
FALSE	Master Protein	AT5G47890.1	NADH-ubiquinone oxidoreductase B8 subunit, putative	36.0825	3	3	3	1	97	10.8	9.44	High	0.007	10.42	3
FALSE	Master Protein	ATCG00840.1	ribosomal protein L23.1	23.6559	2	3	2	1	93	10.8	10.65	High	0.007	8.73	2
FALSE	Master Protein	AT2G03870.2	Small nuclear ribonucleoprotein family protein	35.3535	2	2	2	1	99	10.8	5.21	Medium	0.01	7.38	2
FALSE	Master Protein	AT5G60460.1	Preprotein translocase Sec, Sec61-beta subunit protein	53.211	3	7	3	1	109	10.9	11.56	High	0	31.77	3
FALSE	Master Protein	AT5G38170.1	Bifunctional inhibitor/lipid-transfer protein/seed storage 2S albumin superfamily protein	10.6796	1	2	1	1	103	10.9	7.87	High	0.01	8.07	1
FALSE	Master Protein	AT5G57860.2	Ubiquitin-like superfamily protein	17.8947	1	1	1	1	95	10.9	4.68	Medium	0.03	4.45	1
FALSE	Master Protein	AT2G24940.1	membrane-associated progesterone binding protein 2	56	6	25	6	1	100	11	4.88	High	0	101.54	6
FALSE	Master Protein	AT4G26840.1	small ubiquitin-like modifier 1	27	3	7	1	1	100	11	5.1	High	0	29.09	3
FALSE	Master Protein	AT3G44590.2	60S acidic ribosomal protein family	35.1351	2	4	2	1	111	11	4.5	High	0.002	21.58	2
FALSE	Master Protein	AT5G17870.1	plastid-specific 50S ribosomal protein 6	7.54717	2	5	2	1	106	11	10.1	High	0.002	14.98	2
FALSE	Master Protein	AT1G66820.1	glycine-rich protein	12.844	2	3	2	1	109	11	7.99	High	0.01	8.06	2
FALSE	Master Protein	AT4G12580.1	unknown protein; Has 24 Blast hits to 18 proteins in 5 species: Archae - 0; Bacteria - 2; Metazoa - 0; Fungi - 0; Plants - 7; Viruses - 0; Other Eukaryotes - 15 (source: NCBI BLink).	7.92079	1	1	1	1	101	11	4.68	Medium	0.03	3.29	1
FALSE	Master Protein	AT1G47540.2	Scorpion toxin-like knottin superfamily protein	25.2525	2	2	2	1	99	11.1	6.47	Medium	0.01	7.16	2
FALSE	Master Protein	AT1G61780.1	postsynaptic protein-related	8.16327	1	1	1	1	98	11.1	9.28	Medium	0.035	3	1
FALSE	Master Protein	AT5G12140.1	cystatin-1	43.5644	3	4	3	1	101	11.2	5.22	High	0.002	17.9	3
FALSE	Master Protein	AT1G01100.2	60S acidic ribosomal protein family	34.8214	1	2	1	1	112	11.2	4.36	High	0.008	8.54	1
FALSE	Master Protein	AT5G16470.1	zinc finger (C2H2 type) family protein	14.4231	2	2	2	1	104	11.2	9.83	Medium	0.012	6.08	2
FALSE	Master Protein	AT4G37830.1	cytochrome c oxidase-related	12.7451	1	1	1	1	102	11.2	9.09	Medium	0.03	4.06	1
FALSE	Master Protein	AT4G16450.2	unknown protein; FUNCTIONS IN: molecular_function unknown; INVOLVED IN: photorespiration; LOCATED IN: mitochondrion, mitochondrial membrane, mitochondrial respiratory chain complex I, respiratory chain complex I; EXPRESSED IN: 25 plant structures; EXPRESSED DURING: 15 growth stages.	39.6226	4	9	4	1	106	11.3	9.52	High	0	32.48	4
FALSE	Master Protein	AT1G74670.1	Gibberellin-regulated family protein	19.802	2	3	2	1	101	11.3	8.65	High	0.005	11.72	2
FALSE	Master Protein	AT1G76860.1	Small nuclear ribonucleoprotein family protein	12.2449	1	2	1	1	98	11.3	4.81	Medium	0.01	6.89	1
FALSE	Master Protein	AT2G27720.1	60S acidic ribosomal protein family	64.3478	5	52	3	1	115	11.4	4.61	High	0	256.64	5
FALSE	Master Protein	AT2G27710.2	60S acidic ribosomal protein family	64.3478	5	49	3	1	115	11.4	4.68	High	0	244.11	5
FALSE	Master Protein	AT1G66240.1	homolog of anti-oxidant 1	50	7	24	7	1	106	11.4	7.94	High	0	103.46	7
FALSE	Master Protein	AT1G07820.2	Histone superfamily protein	42.7184	4	6	4	1	103	11.4	11.47	High	0.002	21.43	4
FALSE	Master Protein	AT2G31710.1	Vacuolar ATPase assembly integral membrane protein VMA21-like domain	13.3333	2	2	2	1	105	11.4	8.15	High	0.007	8.66	2
FALSE	Master Protein	AT1G51400.1	Photosystem II 5 kD protein	17.9245	2	2	2	1	106	11.4	9.77	Medium	0.011	6.09	2
FALSE	Master Protein	AT2G14900.1	Gibberellin-regulated family protein	12.037	1	1	1	1	108	11.4	8.35	Medium	0.032	3.14	1
FALSE	Master Protein	AT2G19350.1	Eukaryotic protein of unknown function (DUF872)	9.70874	1	1	1	1	103	11.4	8.13	Low	0.06	2.7	1
FALSE	Master Protein	AT1G28540.1	unknown protein; Has 25 Blast hits to 25 proteins in 10 species: Archae - 0; Bacteria - 0; Metazoa - 0; Fungi - 0; Plants - 25; Viruses - 0; Other Eukaryotes - 0 (source: NCBI BLink).	30.0971	2	3	2	1	103	11.5	9.48	High	0.007	9.3	2
FALSE	Master Protein	AT2G05380.1	glycine-rich protein 3 short isoform	75.8621	7	22	6	1	116	11.6	8.03	High	0	80.12	7
FALSE	Master Protein	AT2G33830.2	Dormancy/auxin associated family protein	45.3704	4	7	4	1	108	11.6	9.7	High	0	31.39	4
FALSE	Master Protein	AT5G55160.1	small ubiquitin-like modifier 2	26.2136	3	6	1	1	103	11.6	5.55	High	0	24.14	3
FALSE	Master Protein	AT5G51720.1	2 iron, 2 sulfur cluster binding	22.2222	2	3	2	1	108	11.6	9.22	High	0.004	12.11	2
FALSE	Master Protein	AT3G13910.1	Protein of unknown function (DUF3511)	29.4118	2	2	2	1	102	11.6	9.99	Medium	0.01	7.13	2
FALSE	Master Protein	AT2G38540.1	lipid transfer protein 1	43.2203	6	38	6	1	118	11.7	8.95	High	0	132.32	6
FALSE	Master Protein	AT5G40370.1	Glutaredoxin family protein	85.5856	8	23	8	1	111	11.7	7.24	High	0	112.9	8
FALSE	Master Protein	AT2G05520.6	glycine-rich protein 3	47.0085	5	23	4	1	117	11.7	8.25	High	0	78.09	5
FALSE	Master Protein	AT5G59320.1	lipid transfer protein 3	31.3043	3	4	3	1	115	11.7	8.65	High	0.004	12.85	3
FALSE	Master Protein	ATCG00330.1	chloroplast ribosomal protein S14	23	2	2	2	1	100	11.7	11.22	Medium	0.01	6.76	2
FALSE	Master Protein	AT3G53980.2	Bifunctional inhibitor/lipid-transfer protein/seed storage 2S albumin superfamily protein	12.2807	1	1	1	1	114	11.7	8.06	Medium	0.03	3.94	1
FALSE	Master Protein	AT4G18590.1	Nucleic acid-binding, OB-fold-like protein	9.43396	1	1	1	1	106	11.7	5.41	Medium	0.03	3.55	1
FALSE	Master Protein	AT4G23710.1	vacuolar ATP synthase subunit G2	8.49057	1	1	1	1	106	11.7	5.58	Medium	0.032	3.15	1
FALSE	Master Protein	AT2G21640.1	Encodes a protein of unknown function that is a marker for oxidative stress response.	14.4231	1	1	1	1	104	11.7	6.93	Medium	0.034	3.04	1
FALSE	Master Protein	AT5G07960.1	unknown protein; CONTAINS InterPro DOMAIN/s: Uncharacterised protein family UPF0139 (InterPro:IPR005351); Has 193 Blast hits to 193 proteins in 75 species: Archae - 0; Bacteria - 0; Metazoa - 130; Fungi - 0; Plants - 52; Viruses - 0; Other Eukaryotes - 11 (source: NCBI BLink).	6.54206	1	1	1	1	107	11.7	9.25	Low	0.06	2.69	1
FALSE	Master Protein	AT2G18370.1	Bifunctional inhibitor/lipid-transfer protein/seed storage 2S albumin superfamily protein	50	4	7	4	1	116	11.8	5.25	High	0	29.43	4
FALSE	Master Protein	AT4G25890.1	60S acidic ribosomal protein family	22.6891	2	2	2	1	119	11.8	4.46	High	0.007	9.63	2
FALSE	Master Protein	AT4G27740.1	Yippee family putative zinc-binding protein	7.61905	1	1	1	1	105	11.8	9.26	Medium	0.03	3.44	1
FALSE	Master Protein	AT2G27730.1	copper ion binding	51.3274	6	19	6	1	113	11.9	9.64	High	0	79.21	6
FALSE	Master Protein	AT5G57290.1	60S acidic ribosomal protein family	22.5	3	18	3	1	120	11.9	4.51	High	0	76.46	3
FALSE	Master Protein	AT2G38530.1	lipid transfer protein 2	52.5424	6	13	6	1	118	11.9	8.97	High	0	47.34	6
FALSE	Master Protein	AT3G08770.1	lipid transfer protein 6	44.2478	5	7	5	1	113	11.9	7.47	High	0	24.45	5
FALSE	Master Protein	AT2G03680.1	spiral1	30.2521	2	5	2	1	119	11.9	8.16	High	0.002	21.76	2
FALSE	Master Protein	AT2G43550.1	Scorpion toxin-like knottin superfamily protein	33.9806	3	5	3	1	103	11.9	8.9	High	0.002	17.77	3
FALSE	Master Protein	AT2G35605.1	SWIB/MDM2 domain superfamily protein	24.7706	3	4	3	1	109	11.9	9.94	High	0.002	14.57	3
FALSE	Master Protein	AT1G22630.1	unknown protein; LOCATED IN: chloroplast; EXPRESSED IN: 21 plant structures; EXPRESSED DURING: 13 growth stages; Has 87 Blast hits to 86 proteins in 34 species: Archae - 0; Bacteria - 13; Metazoa - 27; Fungi - 0; Plants - 40; Viruses - 0; Other Eukaryotes - 7 (source: NCBI BLink).	25.4545	3	4	3	1	110	11.9	8.9	High	0.002	14.21	3
FALSE	Master Protein	AT4G39200.1	Ribosomal protein S25 family protein	53.7037	7	24	3	1	108	12	10.7	High	0	91.42	7
FALSE	Master Protein	AT5G64350.1	FK506-binding protein 12	25.8929	2	11	2	1	112	12	6.04	High	0	38.47	2
FALSE	Master Protein	AT5G15230.1	GAST1 protein homolog 4	26.4151	4	8	4	1	106	12	9.26	High	0	27.65	4
FALSE	Master Protein	AT4G22310.1	Uncharacterised protein family (UPF0041)	25.9259	3	6	3	1	108	12	9.35	High	0	23.94	3
FALSE	Master Protein	AT5G02120.1	one helix protein	35.4545	3	5	3	1	110	12	9.45	High	0.002	19.4	3
FALSE	Master Protein	AT3G49100.1	Signal recognition particle, SRP9/SRP14 subunit	11.6505	1	1	1	1	103	12	9.03	Medium	0.03	4.37	1
FALSE	Master Protein	AT2G21580.1	Ribosomal protein S25 family protein	51.8519	6	18	2	1	108	12.1	10.7	High	0	61.45	6
FALSE	Master Protein	AT4G14320.1	Zinc-binding ribosomal protein family protein	51.4286	8	17	8	1	105	12.1	10.32	High	0	52.11	8
FALSE	Master Protein	AT2G31305.1	inhibitor-3	10.2804	1	1	1	1	107	12.1	6.28	Medium	0.038	2.95	1
FALSE	Master Protein	AT4G24440.1	transcription initiation factor IIA gamma chain / TFIIA-gamma (TFIIA-S)	6.60377	1	1	1	1	106	12.1	5.91	Medium	0.046	2.81	1
FALSE	Master Protein	AT3G17210.1	heat stable protein 1	74.3119	5	5	5	1	109	12.2	5.68	High	0.002	19.71	5
FALSE	Master Protein	AT3G02180.1	SPIRAL1-like3	35.2459	2	2	2	1	122	12.2	9.55	High	0.004	13.22	2
FALSE	Master Protein	AT3G51660.1	Tautomerase/MIF superfamily protein	24.1071	2	3	2	1	112	12.2	8.75	High	0.007	9.53	2
FALSE	Master Protein	AT4G10040.1	cytochrome c-2	20.5357	2	2	1	1	112	12.2	9.32	High	0.009	8.21	2
FALSE	Master Protein	AT3G18740.1	Ribosomal protein L7Ae/L30e/S12e/Gadd45 family protein	61.6071	9	44	3	1	112	12.3	9.69	High	0	174.43	9
FALSE	Master Protein	AT1G77940.1	Ribosomal protein L7Ae/L30e/S12e/Gadd45 family protein	66.0714	9	44	3	1	112	12.3	9.58	High	0	169.71	9
FALSE	Master Protein	AT5G22580.1	Stress responsive A/B Barrel Domain	27.9279	3	5	3	1	111	12.3	5.73	High	0.002	21.56	3
FALSE	Master Protein	AT5G01870.1	Bifunctional inhibitor/lipid-transfer protein/seed storage 2S albumin superfamily protein	24.1379	3	4	3	1	116	12.3	9.13	High	0.002	14.69	3
FALSE	Master Protein	AT5G25940.1	early nodulin-related	23.4783	2	2	2	1	115	12.3	10.27	High	0.007	8.68	2
FALSE	Master Protein	AT5G57170.2	Tautomerase/MIF superfamily protein	10.3448	1	1	1	1	116	12.3	4.84	Medium	0.025	5.3	1
FALSE	Master Protein	AT3G61980.1	serine protease inhibitor, Kazal-type family protein	21.3675	1	1	1	1	117	12.3	7.55	Medium	0.03	4.41	1
FALSE	Master Protein	AT1G07170.3	PHF5-like protein	47.2727	4	6	4	1	110	12.4	8.41	High	0	23.18	4
FALSE	Master Protein	AT1G22840.1	CYTOCHROME C-1	26.3158	3	5	2	1	114	12.4	9.31	High	0.002	21.19	3
FALSE	Master Protein	AT5G20090.1	Uncharacterised protein family (UPF0041)	25.4545	3	4	3	1	110	12.4	9.25	High	0.004	13.12	3
FALSE	Master Protein	AT3G01390.2	vacuolar membrane ATPase 10	28.1818	3	3	3	1	110	12.4	6	High	0.004	13.05	3
FALSE	Master Protein	AT5G05960.1	Bifunctional inhibitor/lipid-transfer protein/seed storage 2S albumin superfamily protein	12.069	1	1	1	1	116	12.4	9.03	Medium	0.03	4.33	1
FALSE	Master Protein	AT5G11970.1	Protein of unknown function (DUF3511)	7.61905	1	1	1	1	105	12.4	9.95	Medium	0.038	2.94	1
FALSE	Master Protein	AT4G16500.1	Cystatin/monellin superfamily protein	35.8974	4	8	4	1	117	12.5	9.13	High	0	33.91	4
FALSE	Master Protein	AT3G51600.1	lipid transfer protein 5	12.7119	2	2	2	1	118	12.5	10.36	Medium	0.013	5.88	2
FALSE	Master Protein	AT3G62840.1	Small nuclear ribonucleoprotein family protein	18.3486	2	3	2	1	109	12.6	9.92	High	0.005	11.27	2
FALSE	Master Protein	AT4G18372.1	Small nuclear ribonucleoprotein family protein	36.6071	3	3	3	1	112	12.6	7.18	High	0.007	10.18	3
FALSE	Master Protein	AT3G07590.1	Small nuclear ribonucleoprotein family protein	19.2982	2	2	2	1	114	12.6	11.22	Medium	0.01	7.2	2
FALSE	Master Protein	AT1G49400.1	Nucleic acid-binding, OB-fold-like protein	10.3448	1	2	1	1	116	12.6	10.11	Medium	0.01	6.78	1
FALSE	Master Protein	AT2G42310.1	unknown protein; BEST Arabidopsis thaliana protein match is: unknown protein (TAIR:AT3G57785.1); Has 115 Blast hits to 115 proteins in 48 species: Archae - 0; Bacteria - 0; Metazoa - 4; Fungi - 44; Plants - 67; Viruses - 0; Other Eukaryotes - 0 (source: NCBI BLink).	9.64912	1	1	1	1	114	12.6	8.81	Medium	0.03	4.5	1
FALSE	Master Protein	AT5G66040.1	sulfurtransferase protein 16	82.5	6	13	6	1	120	12.7	7.03	High	0	69.73	6
FALSE	Master Protein	AT4G34620.1	small subunit ribosomal protein 16	61.9469	5	12	5	1	113	12.7	9.8	High	0	43.99	5
FALSE	Master Protein	AT3G53740.4	Ribosomal protein L36e family protein	32.1429	4	7	2	1	112	12.7	11.75	High	0	26.15	4
FALSE	Master Protein	AT2G37600.2	Ribosomal protein L36e family protein	23.8938	3	4	1	1	113	12.7	11.75	High	0.002	15.51	3
FALSE	Master Protein	AT1G32210.1	Defender against death (DAD family) protein	9.56522	1	1	1	1	115	12.7	8.31	Medium	0.03	3.86	1
FALSE	Master Protein	AT3G44450.1	unknown protein; BEST Arabidopsis thaliana protein match is: unknown protein (TAIR:AT3G52740.1); Has 63 Blast hits to 63 proteins in 12 species: Archae - 0; Bacteria - 0; Metazoa - 0; Fungi - 0; Plants - 63; Viruses - 0; Other Eukaryotes - 0 (source: NCBI BLink).	12.069	1	1	1	1	116	12.7	8.94	Medium	0.035	3	1
FALSE	Master Protein	AT3G51030.1	thioredoxin H-type 1	6.14035	1	1	1	1	114	12.7	5.92	Medium	0.047	2.8	1
FALSE	Master Protein	AT3G55750.1	Ribosomal protein L35Ae family protein	59.4595	6	23	1	1	111	12.8	10.68	High	0	83.61	6
FALSE	Master Protein	AT1G41880.1	Ribosomal protein L35Ae family protein	59.4595	6	22	1	1	111	12.8	10.68	High	0	78.69	6
FALSE	Master Protein	AT1G07070.1	Ribosomal protein L35Ae family protein	58.9286	6	17	3	1	112	12.8	10.68	High	0	59.72	6
FALSE	Master Protein	AT2G38140.1	plastid-specific ribosomal protein 4	23.7288	4	11	4	1	118	12.8	10.15	High	0	30.94	4
FALSE	Master Protein	AT4G24990.1	Ubiquitin family protein	24.5763	3	3	3	1	118	12.8	9.06	High	0.006	11.11	3
FALSE	Master Protein	AT5G10625.1	BEST Arabidopsis thaliana protein match is: flowering promoting factor 1 (TAIR:AT5G24860.1); Has 35333 Blast hits to 34131 proteins in 2444 species: Archae - 798; Bacteria - 22429; Metazoa - 974; Fungi - 991; Plants - 531; Viruses - 0; Other Eukaryotes - 9610 (source: NCBI BLink).	27.6786	2	2	2	1	112	12.8	8.5	High	0.007	9.91	2
FALSE	Master Protein	AT2G30410.2	tubulin folding cofactor A (KIESEL)	16.8142	2	2	2	1	113	12.8	5.05	Medium	0.01	7.13	2
FALSE	Master Protein	AT4G22490.1	Bifunctional inhibitor/lipid-transfer protein/seed storage 2S albumin superfamily protein	16.6667	2	2	2	1	120	12.8	7.88	Medium	0.012	6.04	2
FALSE	Master Protein	AT5G48335.1	unknown protein; FUNCTIONS IN: molecular_function unknown; INVOLVED IN: biological_process unknown; LOCATED IN: chloroplast; BEST Arabidopsis thaliana protein match is: unknown protein (TAIR:AT3G07580.1); Has 35333 Blast hits to 34131 proteins in 2444 species: Archae - 798; Bacteria - 22429; Metazoa - 974; Fungi - 991; Plants - 531; Viruses - 0; Other Eukaryotes - 9610 (source: NCBI BLink).	7.89474	1	1	1	1	114	12.8	9.31	Low	0.078	2.61	1
FALSE	Master Protein	AT4G21620.1	glycine-rich protein	20.6107	2	10	2	1	131	12.9	9.6	High	0	42.76	2
FALSE	Master Protein	AT1G22690.2	Gibberellin-regulated family protein	32.7731	3	4	3	1	119	12.9	9.28	High	0.002	16.2	3
FALSE	Master Protein	AT1G48200.1	unknown protein; FUNCTIONS IN: molecular_function unknown; INVOLVED IN: biological_process unknown; LOCATED IN: endomembrane system; EXPRESSED IN: 22 plant structures; EXPRESSED DURING: 13 growth stages; Has 30 Blast hits to 30 proteins in 12 species: Archae - 0; Bacteria - 0; Metazoa - 0; Fungi - 0; Plants - 30; Viruses - 0; Other Eukaryotes - 0 (source: NCBI BLink).	15.2542	1	1	1	1	118	12.9	8.65	Medium	0.03	3.5	1
FALSE	Master Protein	AT3G50900.1	unknown protein; BEST Arabidopsis thaliana protein match is: unknown protein (TAIR:AT5G66490.1); Has 45 Blast hits to 45 proteins in 7 species: Archae - 0; Bacteria - 0; Metazoa - 0; Fungi - 0; Plants - 45; Viruses - 0; Other Eukaryotes - 0 (source: NCBI BLink).	6.14035	1	1	1	1	114	12.9	10.18	Medium	0.036	2.97	1
FALSE	Master Protein	AT4G14010.1	ralf-like 32	7.69231	1	1	1	1	117	12.9	7.96	Low	0.053	2.75	1
FALSE	Master Protein	AT3G56240.1	copper chaperone	70.2479	10	65	10	1	121	13	4.93	High	0	239.61	10
FALSE	Master Protein	AT2G18040.1	peptidylprolyl cis/trans isomerase, NIMA-interacting 1	63.8655	9	15	9	1	119	13	9.09	High	0	50.63	9
FALSE	Master Protein	AT1G43790.1	tracheary element differentiation-related 6	14.6552	2	2	2	1	116	13	8.15	Medium	0.01	7.02	2
FALSE	Master Protein	AT2G26500.2	cytochrome b6f complex subunit (petM), putative	8.8	1	1	1	1	125	13	8.97	Medium	0.031	3.26	1
FALSE	Master Protein	AT2G07732.1	Ribulose bisphosphate carboxylase large chain, catalytic domain	31.8966	4	131	1	1	116	13.1	8.47	High	0	420.87	4
FALSE	Master Protein	AT5G42980.1	thioredoxin 3	56.7797	9	35	9	1	118	13.1	5.14	High	0	144.29	9
FALSE	Master Protein	AT1G45145.1	thioredoxin H-type 5	36.4407	5	7	5	1	118	13.1	5.27	High	0	25.54	5
FALSE	Master Protein	AT4G16265.1	RNA polymerases M/15 Kd subunit	32.4561	3	3	3	1	114	13.1	6.64	High	0.006	11.04	3
FALSE	Master Protein	AT1G19730.1	Thioredoxin superfamily protein	9.2437	1	2	1	1	119	13.1	5.5	High	0.007	9.79	1
FALSE	Master Protein	AT1G49170.1	Protein of unknown function (DUF167)	15.0794	1	1	1	1	126	13.1	9.33	Medium	0.034	3.03	1
FALSE	Master Protein	AT5G01650.2	Tautomerase/MIF superfamily protein	21.3115	2	5	2	1	122	13.2	6.52	High	0.002	21.96	2
FALSE	Master Protein	AT1G30380.1	photosystem I subunit K	12.3077	2	7	2	1	130	13.2	10.51	High	0.002	18.89	2
FALSE	Master Protein	AT1G11530.1	C-terminal cysteine residue is changed to a serine 1	29.661	4	6	4	1	118	13.3	5.48	High	0.001	22.78	4
FALSE	Master Protein	AT4G00165.2	Bifunctional inhibitor/lipid-transfer protein/seed storage 2S albumin superfamily protein	14.0625	2	3	2	1	128	13.3	8.57	High	0.007	9.82	2
FALSE	Master Protein	AT4G29020.1	glycine-rich protein	6.32911	1	2	1	1	158	13.3	7.39	High	0.008	8.43	1
FALSE	Master Protein	AT2G41730.1	unknown protein; BEST Arabidopsis thaliana protein match is: unknown protein (TAIR:AT5G24640.1); Has 25 Blast hits to 25 proteins in 5 species: Archae - 0; Bacteria - 0; Metazoa - 0; Fungi - 0; Plants - 25; Viruses - 0; Other Eukaryotes - 0 (source: NCBI BLink).	21.0084	2	2	2	1	119	13.3	9.17	Medium	0.01	7.55	2
FALSE	Master Protein	AT5G02160.1	unknown protein; FUNCTIONS IN: molecular_function unknown; INVOLVED IN: biological_process unknown; LOCATED IN: chloroplast thylakoid membrane; EXPRESSED IN: 23 plant structures; EXPRESSED DURING: 13 growth stages; Has 121 Blast hits to 121 proteins in 17 species: Archae - 0; Bacteria - 0; Metazoa - 0; Fungi - 0; Plants - 121; Viruses - 0; Other Eukaryotes - 0 (source: NCBI BLink).	24.031	5	18	5	1	129	13.4	9.5	High	0	73.04	5
FALSE	Master Protein	AT2G19460.1	Protein of unknown function (DUF3511)	37.069	4	4	4	1	116	13.4	9.76	High	0.004	12.96	4
FALSE	Master Protein	AT2G36835.1	unknown protein; FUNCTIONS IN: molecular_function unknown; INVOLVED IN: biological_process unknown; LOCATED IN: chloroplast envelope; EXPRESSED IN: 22 plant structures; EXPRESSED DURING: 13 growth stages; Has 26 Blast hits to 26 proteins in 11 species: Archae - 0; Bacteria - 0; Metazoa - 0; Fungi - 0; Plants - 26; Viruses - 0; Other Eukaryotes - 0 (source: NCBI BLink).	33.871	3	3	3	1	124	13.4	8.13	High	0.006	11.02	3
FALSE	Master Protein	AT5G46890.1	Bifunctional inhibitor/lipid-transfer protein/seed storage 2S albumin superfamily protein	24.4094	3	3	3	1	127	13.4	9.11	High	0.007	9.11	3
FALSE	Master Protein	AT5G47550.1	Cystatin/monellin superfamily protein	14.7541	1	2	1	1	122	13.4	8.41	High	0.007	9.08	1
FALSE	Master Protein	AT1G27310.1	nuclear transport factor 2A	43.4426	3	9	3	1	122	13.5	6.51	High	0	34.4	3
FALSE	Master Protein	AT2G47400.1	CP12 domain-containing protein 1	25.8065	3	5	3	1	124	13.5	4.93	High	0	26.87	3
FALSE	Master Protein	AT4G10330.1	glycine-rich protein	6.15385	1	1	1	1	130	13.5	9.33	Low	0.058	2.71	1
FALSE	Master Protein	ATCG00780.1	ribosomal protein L14	53.2787	5	17	5	1	122	13.6	9.29	High	0	69.98	5
FALSE	Master Protein	AT1G69620.1	ribosomal protein L34	37.8151	5	14	1	1	119	13.6	11.59	High	0	49.8	5
FALSE	Master Protein	AT3G28900.1	Ribosomal protein L34e superfamily protein	29.1667	4	10	2	1	120	13.6	11.37	High	0	34.14	4
FALSE	Master Protein	AT5G42890.1	sterol carrier protein 2	44.7154	7	7	7	1	123	13.6	9.2	High	0	23.1	7
FALSE	Master Protein	AT5G63030.1	Thioredoxin superfamily protein	32	3	3	3	1	125	13.6	5.48	High	0.005	11.28	3
FALSE	Master Protein	AT4G34700.1	LYR family of Fe/S cluster biogenesis protein	12.8205	2	2	2	1	117	13.6	8.68	High	0.01	7.88	2
FALSE	Master Protein	AT1G28150.1	unknown protein; FUNCTIONS IN: molecular_function unknown; INVOLVED IN: biological_process unknown; LOCATED IN: plastoglobule; EXPRESSED IN: 22 plant structures; EXPRESSED DURING: 13 growth stages; Has 96 Blast hits to 96 proteins in 44 species: Archae - 0; Bacteria - 56; Metazoa - 0; Fungi - 0; Plants - 40; Viruses - 0; Other Eukaryotes - 0 (source: NCBI BLink).	11.3821	1	1	1	1	123	13.6	4.64	Medium	0.029	4.9	1
FALSE	Master Protein	AT3G25940.1	TFIIB zinc-binding protein	7.56303	1	1	1	1	119	13.6	7.2	Medium	0.048	2.79	1
FALSE	Master Protein	AT3G47370.1	Ribosomal protein S10p/S20e family protein	34.4262	7	26	1	1	122	13.7	9.72	High	0	103.39	7
FALSE	Master Protein	AT1G26880.1	Ribosomal protein L34e superfamily protein	43.3333	6	17	2	1	120	13.7	11.59	High	0	57.54	6
FALSE	Master Protein	AT2G19740.1	Ribosomal protein L31e family protein	24.3697	4	13	3	1	119	13.7	9.94	High	0	37.21	4
FALSE	Master Protein	AT3G20470.1	glycine-rich protein 5	4.02299	1	1	1	1	174	13.7	9.99	Medium	0.048	2.79	1
FALSE	Master Protein	AT5G17610.1	unknown protein; FUNCTIONS IN: molecular_function unknown; INVOLVED IN: biological_process unknown; LOCATED IN: endomembrane system; EXPRESSED IN: 23 plant structures; EXPRESSED DURING: 15 growth stages; Has 30201 Blast hits to 17322 proteins in 780 species: Archae - 12; Bacteria - 1396; Metazoa - 17338; Fungi - 3422; Plants - 5037; Viruses - 0; Other Eukaryotes - 2996 (source: NCBI BLink).	9.09091	1	1	1	1	121	13.7	5.25	Low	0.055	2.74	1
FALSE	Master Protein	ATCG00065.1	ribosomal protein S12A	25.2033	4	10	4	1	123	13.8	11.58	High	0	28.69	4
FALSE	Master Protein	AT1G76300.1	snRNP core protein SMD3	37.5	4	7	2	1	128	13.8	10.21	High	0	27.38	4
FALSE	Master Protein	AT4G13500.1	unknown protein; FUNCTIONS IN: molecular_function unknown; INVOLVED IN: biological_process unknown; LOCATED IN: chloroplast; BEST Arabidopsis thaliana protein match is: unknown protein (TAIR:AT2G05310.1); Has 50 Blast hits to 50 proteins in 20 species: Archae - 0; Bacteria - 0; Metazoa - 0; Fungi - 0; Plants - 50; Viruses - 0; Other Eukaryotes - 0 (source: NCBI BLink).	23.2	3	6	2	1	125	13.8	9.01	High	0	26.64	3
FALSE	Master Protein	AT5G56710.1	Ribosomal protein L31e family protein	12.605	2	8	1	1	119	13.8	9.95	High	0.001	22.61	2
FALSE	Master Protein	AT3G20670.1	histone H2A 13	27.2727	4	7	2	1	132	13.8	10.15	High	0.002	21.36	4
FALSE	Master Protein	AT2G05310.1	unknown protein; FUNCTIONS IN: molecular_function unknown; INVOLVED IN: biological_process unknown; LOCATED IN: chloroplast; BEST Arabidopsis thaliana protein match is: unknown protein (TAIR:AT4G13500.1); Has 50 Blast hits to 50 proteins in 20 species: Archae - 0; Bacteria - 0; Metazoa - 0; Fungi - 0; Plants - 50; Viruses - 0; Other Eukaryotes - 0 (source: NCBI BLink).	23.2	3	6	2	1	125	13.8	8.79	High	0.002	20.54	3
FALSE	Master Protein	AT4G15930.1	Dynein light chain type 1 family protein	32.5203	4	5	4	1	123	13.8	8.59	High	0.002	16.56	4
FALSE	Master Protein	AT2G19680.2	Mitochondrial ATP synthase subunit G protein	16.3934	2	2	1	1	122	13.8	9.04	High	0.01	7.91	2
FALSE	Master Protein	AT3G01740.1	Mitochondrial ribosomal protein L37	15.0794	2	2	2	1	126	13.8	10.08	Medium	0.01	7.24	2
FALSE	Master Protein	AT4G08280.1	Thioredoxin superfamily protein	8.73016	1	2	1	1	126	13.8	8.73	Medium	0.01	6.99	1
FALSE	Master Protein	AT5G11690.1	translocase inner membrane subunit 17-3	7.5188	1	1	1	1	133	13.8	10.24	Low	0.062	2.69	1
FALSE	Master Protein	AT5G62300.2	Ribosomal protein S10p/S20e family protein	33.871	7	30	1	1	124	13.9	9.72	High	0	121.25	7
FALSE	Master Protein	AT4G29480.1	Mitochondrial ATP synthase subunit G protein	27.0492	4	6	3	1	122	13.9	8.85	High	0.001	22.51	4
FALSE	Master Protein	AT2G45180.1	Bifunctional inhibitor/lipid-transfer protein/seed storage 2S albumin superfamily protein	17.9104	3	5	3	1	134	13.9	9	High	0.002	20.66	3
FALSE	Master Protein	AT1G51060.1	histone H2A 10	18.1818	3	5	1	1	132	13.9	10.1	High	0.002	14.69	3
FALSE	Master Protein	AT4G36500.1	unknown protein; FUNCTIONS IN: molecular_function unknown; INVOLVED IN: biological_process unknown; LOCATED IN: mitochondrion; EXPRESSED IN: 22 plant structures; EXPRESSED DURING: 13 growth stages; BEST Arabidopsis thaliana protein match is: unknown protein (TAIR:AT2G18210.1); Has 50 Blast hits to 50 proteins in 7 species: Archae - 0; Bacteria - 0; Metazoa - 0; Fungi - 0; Plants - 50; Viruses - 0…	22.9508	2	3	2	1	122	13.9	10.32	High	0.005	11.63	2
FALSE	Master Protein	AT4G26210.2	Mitochondrial ATP synthase subunit G protein	16.3934	2	2	1	1	122	13.9	9.03	High	0.01	7.91	2
FALSE	Master Protein	AT4G04620.2	Ubiquitin-like superfamily protein	5.7377	1	1	1	1	122	13.9	8.57	Low	0.05	2.78	1
FALSE	Master Protein	AT4G29350.1	profilin 2	58.7786	7	42	5	1	131	14	5.02	High	0	174.22	7
FALSE	Master Protein	AT3G05560.2	Ribosomal L22e protein family	54.8387	7	21	3	1	124	14	9.55	High	0	78.95	7
FALSE	Master Protein	AT5G27770.1	Ribosomal L22e protein family	49.1935	6	18	2	1	124	14	9.55	High	0	67.79	6
FALSE	Master Protein	AT2G02850.1	plantacyanin	40.3101	4	7	4	1	129	14	9.5	High	0	27.58	4
FALSE	Master Protein	AT1G22270.1	Trm112p-like protein	29.8387	3	3	3	1	124	14	5.73	High	0.005	11.23	3
FALSE	Master Protein	AT3G61370.1	Protein of unknown function (DUF3245)	7.87402	1	1	1	1	127	14	9.31	Medium	0.03	3.74	1
FALSE	Master Protein	AT1G08580.1	unknown protein; Has 39 Blast hits to 39 proteins in 15 species: Archae - 0; Bacteria - 0; Metazoa - 0; Fungi - 0; Plants - 35; Viruses - 0; Other Eukaryotes - 4 (source: NCBI BLink).	8.13008	1	1	1	1	123	14	10.37	Low	0.089	2.45	1
FALSE	Master Protein	AT3G23830.1	glycine-rich RNA-binding protein 4	50.7353	4	8	4	1	136	14.1	8.5	High	0	37.74	4
FALSE	Master Protein	AT1G66100.1	Plant thionin	32.8358	3	5	3	1	134	14.1	4.49	High	0.002	21.63	3
FALSE	Master Protein	AT2G05540.1	Glycine-rich protein family	29.6296	2	2	2	1	135	14.1	8.46	High	0.01	7.91	2
FALSE	Master Protein	AT2G20940.1	Protein of unknown function (DUF1279)	16.2791	2	2	2	1	129	14.1	9.95	Medium	0.01	7.58	2
FALSE	Master Protein	AT4G01897.1	unknown protein; CONTAINS InterPro DOMAIN/s: Protein of unknown function DUF952 (InterPro:IPR009297); Has 763 Blast hits to 763 proteins in 180 species: Archae - 0; Bacteria - 351; Metazoa - 0; Fungi - 0; Plants - 29; Viruses - 0; Other Eukaryotes - 383 (source: NCBI BLink).	9.83607	1	1	1	1	122	14.1	4.77	Medium	0.03	3.74	1
FALSE	Master Protein	AT1G20580.1	Small nuclear ribonucleoprotein family protein	48.0916	5	9	3	1	131	14.2	10.27	High	0	37.84	5
FALSE	Master Protein	AT3G62410.1	CP12 domain-containing protein 2	26.7176	5	5	5	1	131	14.2	4.91	High	0.002	21.05	5
FALSE	Master Protein	AT4G35570.1	high mobility group B5	17.6	3	4	3	1	125	14.2	9.38	High	0.004	12.02	3
FALSE	Master Protein	ATCG00660.1	ribosomal protein L20	9.40171	1	1	1	1	117	14.2	11.88	Medium	0.03	4.19	1
FALSE	Master Protein	AT1G65290.1	mitochondrial acyl carrier protein 2	4.7619	1	1	1	1	126	14.2	5.01	Low	0.078	2.61	1
FALSE	Master Protein	AT2G19760.1	profilin 1	69.4656	10	46	8	1	131	14.3	4.82	High	0	193.61	10
FALSE	Master Protein	AT3G09500.1	Ribosomal L29 family protein	27.6423	4	6	2	1	123	14.3	10.92	High	0.002	20.36	4
FALSE	Master Protein	AT4G02620.1	vacuolar ATPase subunit F family protein	21.0938	3	3	3	1	128	14.3	6.57	High	0.007	10.4	3
FALSE	Master Protein	AT4G33550.1	Bifunctional inhibitor/lipid-transfer protein/seed storage 2S albumin superfamily protein	10.7692	1	1	1	1	130	14.3	8.84	Medium	0.03	4.11	1
FALSE	Master Protein	AT5G28620.1	protein kinase C-related	7.69231	1	1	1	1	130	14.3	10.11	Medium	0.044	2.84	1
FALSE	Master Protein	AT5G27720.1	Small nuclear ribonucleoprotein family protein	10.0775	1	1	1	1	129	14.3	9.92	Low	0.084	2.5	1
FALSE	Master Protein	AT5G64400.1	CONTAINS InterPro DOMAIN/s: CHCH (InterPro:IPR010625); BEST Arabidopsis thaliana protein match is: Cox19-like CHCH family protein (TAIR:AT5G09570.1); Has 1807 Blast hits to 1807 proteins in 277 species: Archae - 0; Bacteria - 0; Metazoa - 736; Fungi - 347; Plants - 385; Viruses - 0; Other Eukaryotes - 339 (source: NCBI BLink).	52.7778	5	8	5	1	144	14.4	9.22	High	0	31.17	5
FALSE	Master Protein	AT5G64816.2	unknown protein; Has 35333 Blast hits to 34131 proteins in 2444 species: Archae - 798; Bacteria - 22429; Metazoa - 974; Fungi - 991; Plants - 531; Viruses - 0; Other Eukaryotes - 9610 (source: NCBI BLink).	53.0769	5	7	5	1	130	14.4	8.35	High	0	27.15	5
FALSE	Master Protein	AT2G38810.2	histone H2A 8	13.9706	2	3	1	1	136	14.4	10.48	High	0.007	9.82	2
FALSE	Master Protein	AT3G53220.1	Thioredoxin superfamily protein	22.2222	2	2	2	1	126	14.4	6.32	High	0.007	8.69	2
FALSE	Master Protein	AT5G02570.1	Histone superfamily protein	43.1818	6	31	2	1	132	14.5	10.07	High	0	108.34	6
FALSE	Master Protein	ATCG00470.1	ATP synthase epsilon chain	81.8182	8	23	8	1	132	14.5	6.1	High	0	100.34	8
FALSE	Master Protein	AT3G47650.1	DnaJ/Hsp40 cysteine-rich domain superfamily protein	40.4412	3	10	3	1	136	14.5	7.75	High	0	47.23	3
FALSE	Master Protein	AT4G32470.1	Cytochrome bd ubiquinol oxidase, 14kDa subunit	9.01639	1	1	1	1	122	14.5	9.73	Medium	0.03	3.39	1
FALSE	Master Protein	AT1G79040.1	photosystem II subunit R	40	5	32	5	1	140	14.6	9.63	High	0	129.04	5
FALSE	Master Protein	AT2G42540.2	cold-regulated 15a	28.777	4	5	2	1	139	14.6	7.24	High	0.002	16.43	4
FALSE	Master Protein	AT1G29250.1	Alba DNA/RNA-binding protein	15.3846	3	3	3	1	130	14.6	5.36	High	0.007	9.52	3
FALSE	Master Protein	AT1G79390.1	unknown protein; Has 30201 Blast hits to 17322 proteins in 780 species: Archae - 12; Bacteria - 1396; Metazoa - 17338; Fungi - 3422; Plants - 5037; Viruses - 0; Other Eukaryotes - 2996 (source: NCBI BLink).	7.14286	1	1	1	1	126	14.6	9.74	Medium	0.03	4.03	1
FALSE	Master Protein	AT3G52590.1	ubiquitin extension protein 1	53.9062	8	100	2	1	128	14.7	9.92	High	0	350.07	8
FALSE	Master Protein	AT5G39950.1	thioredoxin 2	30.0752	4	6	4	1	133	14.7	6.01	High	0.002	20.94	4
FALSE	Master Protein	AT5G59080.1	unknown protein; FUNCTIONS IN: molecular_function unknown; INVOLVED IN: response to oxidative stress; LOCATED IN: chloroplast; EXPRESSED IN: 18 plant structures; EXPRESSED DURING: 9 growth stages; BEST Arabidopsis thaliana protein match is: unknown protein (TAIR:AT3G46880.1); Has 1807 Blast hits to 1807 proteins in 277 species: Archae - 0; Bacteria - 0; Metazoa - 736; Fungi - 347; Plants - 385; V…	22.2222	2	2	2	1	135	14.7	8.16	Medium	0.01	6.87	2
FALSE	Master Protein	AT1G23220.1	Dynein light chain type 1 family protein	17.8295	2	2	2	1	129	14.7	9.17	Medium	0.015	5.7	2
FALSE	Master Protein	AT5G62980.1	Dihydroneopterin aldolase	9.16031	1	1	1	1	131	14.7	6.14	Medium	0.03	4.27	1
FALSE	Master Protein	AT1G07770.2	ribosomal protein S15A	58.4615	8	23	2	1	130	14.8	9.89	High	0	83.41	8
FALSE	Master Protein	AT1G26550.1	FKBP-like peptidyl-prolyl cis-trans isomerase family protein	64.0845	8	20	8	1	142	14.8	9.52	High	0	77.32	8
FALSE	Master Protein	AT3G46040.1	ribosomal protein S15A D	58.4615	8	18	2	1	130	14.8	9.94	High	0	59.32	8
FALSE	Master Protein	AT2G40510.1	Ribosomal protein S26e family protein	29.3233	3	10	3	1	133	14.8	11.09	High	0	38.93	3
FALSE	Master Protein	AT1G71950.1	Proteinase inhibitor, propeptide	30.1471	4	7	4	1	136	14.8	6.15	High	0	32.35	4
FALSE	Master Protein	AT5G20500.1	Glutaredoxin family protein	41.4815	4	7	4	1	135	14.8	5.96	High	0	31.06	4
FALSE	Master Protein	AT1G08880.1	Histone superfamily protein	19.7183	4	6	2	1	142	14.8	10.32	High	0.002	17.35	4
FALSE	Master Protein	AT1G56220.3	Dormancy/auxin associated family protein	22.1429	3	3	3	1	140	14.8	9.13	High	0.007	10.06	3
FALSE	Master Protein	AT4G10300.1	RmlC-like cupins superfamily protein	50	6	9	6	1	134	14.9	8.68	High	0	32.08	6
FALSE	Master Protein	AT5G66170.3	sulfurtransferase 18	32.3529	4	6	4	1	136	14.9	5.49	High	0.001	22.55	4
FALSE	Master Protein	AT2G46650.1	cytochrome B5 isoform C	24.2424	3	4	3	1	132	14.9	6.07	High	0.004	12.6	3
FALSE	Master Protein	AT1G62000.1	unknown protein; FUNCTIONS IN: molecular_function unknown; INVOLVED IN: biological_process unknown; LOCATED IN: endomembrane system; BEST Arabidopsis thaliana protein match is: unknown protein (TAIR:AT1G62080.1); Has 163 Blast hits to 56 proteins in 10 species: Archae - 0; Bacteria - 4; Metazoa - 109; Fungi - 6; Plants - 37; Viruses - 0; Other Eukaryotes - 7 (source: NCBI BLink).	27.027	2	2	2	1	148	14.9	10.43	High	0.007	9.05	2
FALSE	Master Protein	AT5G38060.1	unknown protein; FUNCTIONS IN: molecular_function unknown; INVOLVED IN: biological_process unknown; LOCATED IN: chloroplast; BEST Arabidopsis thaliana protein match is: unknown protein (TAIR:AT1G65000.1); Has 1807 Blast hits to 1807 proteins in 277 species: Archae - 0; Bacteria - 0; Metazoa - 736; Fungi - 347; Plants - 385; Viruses - 0; Other Eukaryotes - 339 (source: NCBI BLink).	8.20896	1	1	1	1	134	14.9	8.57	Low	0.056	2.73	1
FALSE	Master Protein	AT4G28750.1	Photosystem I reaction centre subunit IV / PsaE protein	60.8392	7	121	5	1	143	15	9.92	High	0	460.02	7
FALSE	Master Protein	AT1G04480.1	Ribosomal protein L14p/L23e family protein	63.5714	9	41	9	1	140	15	10.48	High	0	151.02	9
FALSE	Master Protein	ATCG00750.1	ribosomal protein S11	39.8551	6	17	6	1	138	15	12.25	High	0	67.06	6
FALSE	Master Protein	AT1G27970.2	nuclear transport factor 2B	39.5522	4	12	4	1	134	15	6.35	High	0	50.3	4
FALSE	Master Protein	AT2G44650.1	chloroplast chaperonin 10	39.5683	4	12	3	1	139	15	8.48	High	0	42.39	4
FALSE	Master Protein	AT5G08060.1	unknown protein; FUNCTIONS IN: molecular_function unknown; INVOLVED IN: biological_process unknown; LOCATED IN: mitochondrion; EXPRESSED IN: 24 plant structures; EXPRESSED DURING: 16 growth stages; Has 42 Blast hits to 42 proteins in 17 species: Archae - 0; Bacteria - 0; Metazoa - 0; Fungi - 0; Plants - 41; Viruses - 0; Other Eukaryotes - 1 (source: NCBI BLink).	48.855	4	6	4	1	131	15	8.4	High	0	25.1	4
FALSE	Master Protein	AT2G32090.1	Lactoylglutathione lyase / glyoxalase I family protein	31.1111	3	6	3	1	135	15	5.69	High	0.001	22.53	3
FALSE	Master Protein	AT5G16940.2	carbon-sulfur lyases	26.6667	3	4	3	1	135	15	8.13	High	0.002	13.92	3
FALSE	Master Protein	AT1G48440.1	B-cell receptor-associated 31-like	10.0775	1	2	1	1	129	15	8.54	High	0.007	9.36	1
FALSE	Master Protein	AT2G42530.1	cold regulated 15b	17.0213	3	3	1	1	141	15	7.24	High	0.007	9.17	3
FALSE	Master Protein	AT2G32720.1	cytochrome B5 isoform B	11.9403	1	2	1	1	134	15	5.15	High	0.01	7.76	1
FALSE	Master Protein	AT3G05020.1	acyl carrier protein 1	6.56934	2	2	2	1	137	15	7.14	Medium	0.015	5.69	2
FALSE	Master Protein	AT3G16570.1	rapid alkalinization factor 23	7.24638	1	1	1	1	138	15	8.51	Medium	0.03	4.81	1
FALSE	Master Protein	AT3G17780.1	FUNCTIONS IN: molecular_function unknown; INVOLVED IN: intracellular protein transport; LOCATED IN: endomembrane system, integral to membrane, endoplasmic reticulum; EXPRESSED IN: 23 plant structures; EXPRESSED DURING: 13 growth stages; CONTAINS InterPro DOMAIN/s: B-cell receptor-associated 31-like (InterPro:IPR008417); BEST Arabidopsis thaliana protein match is: B-cell receptor-associated 31-lik…	10.0775	1	1	1	1	129	15	8.56	Medium	0.03	4.66	1
FALSE	Master Protein	AT1G61255.1	BEST Arabidopsis thaliana protein match is: glycine-rich protein (TAIR:AT4G21620.2); Has 58 Blast hits to 58 proteins in 12 species: Archae - 0; Bacteria - 2; Metazoa - 0; Fungi - 0; Plants - 56; Viruses - 0; Other Eukaryotes - 0 (source: NCBI BLink).	9.79021	1	1	1	1	143	15	9.32	Medium	0.03	3.87	1
FALSE	Master Protein	AT2G24395.1	chaperone protein dnaJ-related	11.3636	1	1	1	1	132	15	8.54	Medium	0.042	2.87	1
FALSE	Master Protein	AT2G37470.1	Histone superfamily protein	43.4783	7	33	1	1	138	15.1	10.05	High	0	113.09	7
FALSE	Master Protein	AT5G53560.1	cytochrome B5 isoform E	67.1642	8	20	8	1	134	15.1	5.33	High	0	81.52	8
FALSE	Master Protein	AT5G64130.3	cAMP-regulated phosphoprotein 19-related protein	60.7143	8	18	7	1	140	15.1	7.94	High	0	75.4	8
FALSE	Master Protein	AT5G48810.1	cytochrome B5 isoform D	63.5714	7	18	7	1	140	15.1	5.14	High	0	72.34	7
FALSE	Master Protein	AT1G69510.1	cAMP-regulated phosphoprotein 19-related protein	62.7737	7	10	6	1	137	15.1	5.06	High	0	40.86	7
FALSE	Master Protein	AT1G08830.1	copper/zinc superoxide dismutase 1	55.2632	5	8	4	1	152	15.1	5.6	High	0	34.31	5
FALSE	Master Protein	AT3G60210.1	GroES-like family protein	40.5797	5	7	4	1	138	15.1	7.96	High	0	26.62	5
FALSE	Master Protein	AT1G80180.1	unknown protein; FUNCTIONS IN: molecular_function unknown; INVOLVED IN: biological_process unknown; LOCATED IN: plasma membrane; EXPRESSED IN: 21 plant structures; EXPRESSED DURING: 10 growth stages; BEST Arabidopsis thaliana protein match is: unknown protein (TAIR:AT1G15400.3); Has 30201 Blast hits to 17322 proteins in 780 species: Archae - 12; Bacteria - 1396; Metazoa - 17338; Fungi - 3422; Pla…	26.8116	3	3	3	1	138	15.1	11.08	High	0.005	11.81	3
FALSE	Master Protein	AT3G12260.1	LYR family of Fe/S cluster biogenesis protein	15.7895	2	2	2	1	133	15.1	9.09	High	0.008	8.51	2
FALSE	Master Protein	AT5G56940.1	Ribosomal protein S16 family protein	17.7778	2	2	2	1	135	15.1	10.13	High	0.01	7.83	2
FALSE	Master Protein	AT1G62080.1	unknown protein; BEST Arabidopsis thaliana protein match is: unknown protein (TAIR:AT1G62000.1); Has 118 Blast hits to 112 proteins in 34 species: Archae - 0; Bacteria - 43; Metazoa - 10; Fungi - 2; Plants - 36; Viruses - 0; Other Eukaryotes - 27 (source: NCBI BLink).	14	1	1	1	1	150	15.1	10.7	Medium	0.017	5.56	1
FALSE	Master Protein	AT1G23750.1	Nucleic acid-binding, OB-fold-like protein	11.6788	1	1	1	1	137	15.1	8.98	Medium	0.03	3.96	1
FALSE	Master Protein	AT5G25240.1	unknown protein; FUNCTIONS IN: molecular_function unknown; INVOLVED IN: biological_process unknown; LOCATED IN: cellular_component unknown; EXPRESSED IN: 23 plant structures; EXPRESSED DURING: 13 growth stages; Has 1807 Blast hits to 1807 proteins in 277 species: Archae - 0; Bacteria - 0; Metazoa - 736; Fungi - 347; Plants - 385; Viruses - 0; Other Eukaryotes - 339 (source: NCBI BLink).	8.39695	1	1	1	1	131	15.1	8.59	Medium	0.03	3.64	1
FALSE	Master Protein	AT2G20260.1	photosystem I subunit E-2	60	8	111	6	1	145	15.2	9.95	High	0	469.46	8
FALSE	Master Protein	AT4G04830.1	methionine sulfoxide reductase B5	59.7122	7	12	6	1	139	15.2	5.88	High	0	53.39	7
FALSE	Master Protein	AT1G26340.1	cytochrome B5 isoform A	6.66667	1	2	1	1	135	15.2	4.68	Medium	0.021	5.46	1
FALSE	Master Protein	AT2G32060.1	Ribosomal protein L7Ae/L30e/S12e/Gadd45 family protein	54.1667	9	25	6	1	144	15.3	5.9	High	0	97.52	9
FALSE	Master Protein	AT3G26740.1	CCR-like	36.1702	6	14	6	1	141	15.3	4.68	High	0	65.12	6
FALSE	Master Protein	ATCG00790.1	ribosomal protein L16	48.8889	6	14	5	1	135	15.3	11.62	High	0	50.23	6
FALSE	Master Protein	AT1G52230.1	photosystem I subunit H2	17.2414	4	14	4	1	145	15.3	9.91	High	0	50.17	4
FALSE	Master Protein	AT1G13370.1	Histone superfamily protein	18.3824	3	3	1	1	136	15.3	11.17	High	0.007	9.34	3
FALSE	Master Protein	AT3G08710.1	thioredoxin H-type 9	21.4286	2	2	2	1	140	15.3	5.31	High	0.008	8.39	2
FALSE	Master Protein	AT3G03590.1	SWIB/MDM2 domain superfamily protein	6.29371	1	1	1	1	143	15.3	10.2	Medium	0.03	3.9	1
FALSE	Master Protein	AT1G15930.2	Ribosomal protein L7Ae/L30e/S12e/Gadd45 family protein	59.0278	9	31	6	1	144	15.4	5.55	High	0	120.36	9
FALSE	Master Protein	AT1G12080.2	Vacuolar calcium-binding protein-related	78.2609	11	20	10	1	138	15.4	4.04	High	0	98.44	11
FALSE	Master Protein	AT2G17560.2	high mobility group B4	65.2174	10	22	9	1	138	15.4	8.22	High	0	76.07	10
FALSE	Master Protein	AT3G04920.1	Ribosomal protein S24e family protein	32.3308	5	14	2	1	133	15.4	10.7	High	0	57.04	5
FALSE	Master Protein	AT5G28060.1	Ribosomal protein S24e family protein	32.3308	5	11	2	1	133	15.4	10.52	High	0	47.52	5
FALSE	Master Protein	AT1G16790.1	ribosomal protein-related	39.5833	6	8	6	1	144	15.4	9.55	High	0	29.19	6
FALSE	Master Protein	AT4G21850.1	methionine sulfoxide reductase B9	20.2797	3	7	1	1	143	15.4	7.24	High	0.001	22.82	3
FALSE	Master Protein	AT4G21830.1	methionine sulfoxide reductase B7	32.6389	4	5	2	1	144	15.4	8.25	High	0.002	19.8	4
FALSE	Master Protein	AT3G53470.2	unknown protein; FUNCTIONS IN: molecular_function unknown; INVOLVED IN: biological_process unknown; LOCATED IN: chloroplast thylakoid membrane, chloroplast; EXPRESSED IN: 22 plant structures; EXPRESSED DURING: 13 growth stages; Has 35 Blast hits to 35 proteins in 13 species: Archae - 0; Bacteria - 0; Metazoa - 0; Fungi - 0; Plants - 35; Viruses - 0; Other Eukaryotes - 0 (source: NCBI BLink).	19.8529	2	2	2	1	136	15.4	9.99	Medium	0.011	6.19	2
FALSE	Master Protein	AT3G27030.1	unknown protein; FUNCTIONS IN: molecular_function unknown; INVOLVED IN: biological_process unknown; LOCATED IN: endomembrane system; CONTAINS InterPro DOMAIN/s: Protein of unknown function DUF3339 (InterPro:IPR021775); BEST Arabidopsis thaliana protein match is: Protein of unknown function (DUF 3339) (TAIR:AT5G40970.1); Has 538 Blast hits to 271 proteins in 16 species: Archae - 0; Bacteria - 0; M…	5.6338	1	1	1	1	142	15.4	8.05	Medium	0.033	3.07	1
FALSE	Master Protein	AT1G07645.1	dessication-induced 1VOC superfamily protein	4.37956	1	1	1	1	137	15.4	6.68	Low	0.092	2.42	1
FALSE	Master Protein	AT4G27090.1	Ribosomal protein L14	52.2388	9	35	4	1	134	15.5	10.04	High	0	139.48	9
FALSE	Master Protein	AT2G20450.1	Ribosomal protein L14	51.4925	8	26	3	1	134	15.5	10.13	High	0	104.02	8
FALSE	Master Protein	AT4G18100.1	Ribosomal protein L32e	35.3383	5	18	2	1	133	15.5	10.89	High	0	67.69	5
FALSE	Master Protein	AT5G46430.1	Ribosomal protein L32e	25.5639	4	16	1	1	133	15.5	10.78	High	0	58.54	4
FALSE	Master Protein	ATCG00770.1	ribosomal protein S8	36.5672	5	10	5	1	134	15.5	10.93	High	0	37.21	5
FALSE	Master Protein	AT2G28900.1	outer plastid envelope protein 16-1	22.973	3	8	3	1	148	15.5	9.13	High	0	35.34	3
FALSE	Master Protein	AT2G24860.1	DnaJ/Hsp40 cysteine-rich domain superfamily protein	39.5833	4	7	4	1	144	15.5	8.5	High	0	32.49	4
FALSE	Master Protein	AT2G16710.3	Iron-sulphur cluster biosynthesis family protein	6.29371	1	1	1	1	143	15.5	9.32	Medium	0.03	3.41	1
FALSE	Master Protein	AT1G75190.1	unknown protein; Has 7306 Blast hits to 3858 proteins in 279 species: Archae - 15; Bacteria - 134; Metazoa - 3314; Fungi - 546; Plants - 228; Viruses - 207; Other Eukaryotes - 2862 (source: NCBI BLink).	15.2672	1	1	1	1	131	15.5	5.41	Medium	0.03	3.31	1
FALSE	Master Protein	AT1G76440.2	HSP20-like chaperones superfamily protein	14.6853	1	1	1	1	143	15.5	7.72	Medium	0.04	2.91	1
FALSE	Master Protein	AT3G22230.1	Ribosomal L27e protein family	50.3704	9	12	5	1	135	15.6	10.27	High	0	40.09	9
FALSE	Master Protein	AT4G15000.1	Ribosomal L27e protein family	42.2222	6	10	2	1	135	15.6	10.26	High	0	35.55	6
FALSE	Master Protein	AT2G42680.1	multiprotein bridging factor 1A	7.74648	1	1	1	1	142	15.6	9.89	Medium	0.03	4.86	1
FALSE	Master Protein	AT5G22880.1	histone B2	58.6207	10	50	4	1	145	15.7	10.05	High	0	180.16	10
FALSE	Master Protein	AT5G02960.1	Ribosomal protein S12/S23 family protein	49.2958	7	32	7	1	142	15.7	10.37	High	0	124.91	7
FALSE	Master Protein	AT4G13850.1	glycine-rich RNA-binding protein 2	65.1899	5	26	5	1	158	15.7	7.34	High	0	117.59	5
FALSE	Master Protein	AT5G28750.1	Bacterial sec-independent translocation protein mttA/Hcf106	35.3741	10	18	10	1	147	15.7	9.13	High	0	78.77	10
FALSE	Master Protein	AT1G20696.1	high mobility group B3	47.5177	8	24	4	1	141	15.7	5.83	High	0	74.46	8
FALSE	Master Protein	AT5G61170.1	Ribosomal protein S19e family protein	53.1469	8	17	4	1	143	15.7	10.21	High	0	59.4	8
FALSE	Master Protein	AT3G46000.1	actin depolymerizing factor 2	32.1168	3	6	2	1	137	15.7	5.43	High	0	24.86	3
FALSE	Master Protein	AT4G11175.1	Nucleic acid-binding, OB-fold-like protein	24.8227	3	4	3	1	141	15.7	10.14	High	0.002	16.32	3
FALSE	Master Protein	AT1G33810.1	unknown protein; FUNCTIONS IN: molecular_function unknown; INVOLVED IN: biological_process unknown; LOCATED IN: chloroplast thylakoid membrane, chloroplast, chloroplast envelope; EXPRESSED IN: 22 plant structures; EXPRESSED DURING: 13 growth stages; Has 39 Blast hits to 39 proteins in 18 species: Archae - 0; Bacteria - 0; Metazoa - 0; Fungi - 0; Plants - 39; Viruses - 0; Other Eukaryotes - 0 (sou…	35.5072	3	5	3	1	138	15.7	8.88	High	0.002	15.93	3
FALSE	Master Protein	AT2G20930.1	SNARE-like superfamily protein	32.1429	3	3	3	1	140	15.7	8.43	High	0.007	9.09	3
FALSE	Master Protein	AT1G62790.1	Bifunctional inhibitor/lipid-transfer protein/seed storage 2S albumin superfamily protein	4.66667	1	2	1	1	150	15.7	7.85	Medium	0.016	5.62	1
FALSE	Master Protein	AT3G02080.1	Ribosomal protein S19e family protein	53.1469	8	19	4	1	143	15.8	10.08	High	0	69.05	8
FALSE	Master Protein	AT1G08480.1	unknown protein; FUNCTIONS IN: molecular_function unknown; INVOLVED IN: biological_process unknown; LOCATED IN: mitochondrion, plasma membrane, plastid, vacuole; EXPRESSED IN: 27 plant structures; EXPRESSED DURING: 15 growth stages; Has 39 Blast hits to 39 proteins in 13 species: Archae - 0; Bacteria - 0; Metazoa - 0; Fungi - 0; Plants - 39; Viruses - 0; Other Eukaryotes - 0 (source: NCBI BLink).	40.8451	5	10	5	1	142	15.8	6.8	High	0	37.73	5
FALSE	Master Protein	AT5G20650.1	copper transporter 5	19.863	2	5	2	1	146	15.8	8.94	High	0.002	18.21	2
FALSE	Master Protein	AT2G26975.1	Ctr copper transporter family	8.27586	1	2	1	1	145	15.8	8.21	Medium	0.01	6.64	1
FALSE	Master Protein	AT2G44310.1	Calcium-binding EF-hand family protein	18.3099	2	2	2	1	142	15.8	4.51	Medium	0.011	6.14	2
FALSE	Master Protein	AT3G46030.1	Histone superfamily protein	54.4828	10	49	1	1	145	15.9	10.02	High	0	169.32	10
FALSE	Master Protein	AT1G10960.1	ferredoxin 1	6.75676	1	27	1	1	148	15.9	4.54	High	0	96.93	1
FALSE	Master Protein	AT2G19730.3	Ribosomal L28e protein family	44.0559	6	20	4	1	143	15.9	10.58	High	0	91.38	6
FALSE	Master Protein	AT4G29410.2	Ribosomal L28e protein family	43.3566	8	21	6	1	143	15.9	11.05	High	0	84.71	8
FALSE	Master Protein	AT2G05220.1	Ribosomal S17 family protein	64.2857	9	21	9	1	140	15.9	10.04	High	0	76.02	9
FALSE	Master Protein	AT5G59880.1	actin depolymerizing factor 3	40.2878	4	6	3	1	139	15.9	6.34	High	0	25.12	4
FALSE	Master Protein	AT4G25050.2	acyl carrier protein 4	14.7651	2	4	1	1	149	15.9	5.1	High	0.002	18.1	2
FALSE	Master Protein	AT5G27670.1	histone H2A 7	13.3333	3	4	2	1	150	15.9	10.46	High	0.002	15.11	3
FALSE	Master Protein	AT2G14880.1	SWIB/MDM2 domain superfamily protein	4.96454	1	2	1	1	141	15.9	9.86	Medium	0.012	6.01	1
FALSE	Master Protein	AT1G75350.1	Ribosomal protein L31	54.1667	6	24	6	1	144	16	9.8	High	0	102.65	6
FALSE	Master Protein	AT1G20693.1	high mobility group B2	33.3333	6	19	1	1	144	16	6.92	High	0	62.39	6
FALSE	Master Protein	AT3G56490.1	HIS triad family protein 3	48.2993	7	13	7	1	147	16	7.2	High	0	51.49	7
FALSE	Master Protein	AT5G59890.1	actin depolymerizing factor 4	31.6547	3	7	1	1	139	16	6.57	High	0	28.59	3
FALSE	Master Protein	AT5G59870.1	histone H2A 6	15.3333	3	4	2	1	150	16	10.55	High	0.005	11.64	3
FALSE	Master Protein	AT1G18630.1	glycine-rich RNA-binding protein 6	23.2258	2	2	2	1	155	16	9.89	High	0.008	8.49	2
FALSE	Master Protein	AT5G28630.1	glycine-rich protein	8.78378	2	2	2	1	148	16	5.07	Medium	0.025	5.23	2
FALSE	Master Protein	AT1G56200.1	embryo defective 1303	8.44156	1	1	1	1	154	16	9.25	Medium	0.03	4.64	1
FALSE	Master Protein	AT1G11760.1	MED32; Has 41 Blast hits to 40 proteins in 14 species: Archae - 0; Bacteria - 0; Metazoa - 0; Fungi - 0; Plants - 41; Viruses - 0; Other Eukaryotes - 0 (source: NCBI BLink).	9.27152	1	1	1	1	151	16	4.81	Medium	0.03	3.69	1
FALSE	Master Protein	AT5G02280.1	SNARE-like superfamily protein	7.80142	1	1	1	1	141	16	5.45	Medium	0.03	3.67	1
FALSE	Master Protein	AT3G18760.1	Translation elongation factor EF1B/ribosomal protein S6 family protein	10.7914	1	1	1	1	139	16	8.92	Medium	0.031	3.23	1
FALSE	Master Protein	AT3G44100.1	MD-2-related lipid recognition domain-containing protein	26.9737	4	18	4	1	152	16.1	8.18	High	0	72.7	4
FALSE	Master Protein	AT3G52230.1	unknown protein; FUNCTIONS IN: molecular_function unknown; INVOLVED IN: biological_process unknown; LOCATED IN: chloroplast outer membrane, chloroplast thylakoid membrane, chloroplast, chloroplast envelope; EXPRESSED IN: 24 plant structures; EXPRESSED DURING: 13 growth stages; Has 29 Blast hits to 29 proteins in 12 species: Archae - 0; Bacteria - 0; Metazoa - 3; Fungi - 0; Plants - 26; Viruses - …	28.2759	4	12	4	1	145	16.1	4.64	High	0	38.15	4
FALSE	Master Protein	AT4G12880.1	early nodulin-like protein 19	30.4965	6	10	6	1	141	16.1	9.19	High	0	33.98	6
FALSE	Master Protein	AT1G50390.1	pfkB-like carbohydrate kinase family protein	29.4521	4	8	1	1	146	16.1	4.98	High	0	27.14	4
FALSE	Master Protein	AT3G15280.1	unknown protein; FUNCTIONS IN: molecular_function unknown; LOCATED IN: mitochondrion; EXPRESSED IN: 8 plant structures; EXPRESSED DURING: L mature pollen stage, 4 anthesis, petal differentiation and expansion stage; Has 36 Blast hits to 36 proteins in 15 species: Archae - 0; Bacteria - 0; Metazoa - 1; Fungi - 2; Plants - 33; Viruses - 0; Other Eukaryotes - 0 (source: NCBI BLink).	52.6667	6	7	6	1	150	16.1	5.25	High	0	24.05	6
FALSE	Master Protein	AT2G24090.1	Ribosomal protein L35	9.65517	1	5	1	1	145	16.1	11.84	High	0.001	22.74	1
FALSE	Master Protein	AT2G33220.1	GRIM-19 protein	16.0839	2	3	2	1	143	16.1	9.36	High	0.007	10.14	2
FALSE	Master Protein	AT5G52220.1	CONTAINS InterPro DOMAIN/s: Chromosome transmission fidelity protein 8 (InterPro:IPR018607); Has 127 Blast hits to 127 proteins in 63 species: Archae - 0; Bacteria - 0; Metazoa - 70; Fungi - 17; Plants - 31; Viruses - 0; Other Eukaryotes - 9 (source: NCBI BLink).	7.58621	1	2	1	1	145	16.1	7.93	Medium	0.011	6.18	1
FALSE	Master Protein	AT5G20570.2	RING-box 1	9.85915	1	1	1	1	142	16.1	5.48	Medium	0.025	5.25	1
FALSE	Master Protein	AT5G02020.1	Encodes a protein involved in salt tolerance, names SIS (Salt Induced Serine rich).	8.05369	1	1	1	1	149	16.1	7.87	Medium	0.03	4.27	1
FALSE	Master Protein	AT2G36160.1	Ribosomal protein S11 family protein	46.6667	8	56	1	1	150	16.2	10.59	High	0	246.86	8
FALSE	Master Protein	AT3G52580.1	Ribosomal protein S11 family protein	46.6667	8	43	2	1	150	16.2	10.59	High	0	205.76	8
FALSE	Master Protein	AT1G13930.2	Involved in response to salt stress. Knockout mutants are hypersensitive to salt stress.	56.129	7	16	7	1	155	16.2	4.92	High	0	72.88	7
FALSE	Master Protein	AT5G06760.1	Late Embryogenesis Abundant 4-5	31.0127	6	7	6	1	158	16.2	9.44	High	0	23.68	6
FALSE	Master Protein	AT1G26210.1	SOB five-like 1	5.40541	1	1	1	1	148	16.2	4.78	Medium	0.038	2.94	1
FALSE	Master Protein	AT3G11510.1	Ribosomal protein S11 family protein	46.6667	8	55	1	1	150	16.3	10.59	High	0	242.62	8
FALSE	Master Protein	AT1G23290.1	Ribosomal protein L18e/L15 superfamily protein	39.726	6	24	6	1	146	16.3	10.51	High	0	95.15	6
FALSE	Master Protein	AT1G79850.1	ribosomal protein S17	42.953	8	23	8	1	149	16.3	10.56	High	0	83.77	8
FALSE	Master Protein	AT3G63540.1	Mog1/PsbP/DUF1795-like photosystem II reaction center PsbP family protein	46.1538	5	17	5	1	143	16.3	5.87	High	0	72.71	5
FALSE	Master Protein	AT1G75690.1	DnaJ/Hsp40 cysteine-rich domain superfamily protein	39.6104	4	13	4	1	154	16.3	7.08	High	0	70.16	4
FALSE	Master Protein	AT1G48160.1	signal recognition particle 19 kDa protein, putative / SRP19, putative	42.069	6	11	6	1	145	16.3	10.01	High	0	46.51	6
FALSE	Master Protein	AT3G25220.1	FK506-binding protein 15 kD-1	28.1046	4	8	3	1	153	16.3	8.37	High	0	30.57	4
FALSE	Master Protein	AT1G68760.1	nudix hydrolase 1	41.4966	4	5	4	1	147	16.3	5.14	High	0.002	21.38	4
FALSE	Master Protein	AT1G63220.1	Calcium-dependent lipid-binding (CaLB domain) family protein	21.0884	2	3	2	1	147	16.3	4.35	High	0.002	14.89	2
FALSE	Master Protein	AT1G15400.3	unknown protein; FUNCTIONS IN: molecular_function unknown; INVOLVED IN: biological_process unknown; LOCATED IN: plasma membrane; EXPRESSED IN: 23 plant structures; EXPRESSED DURING: 13 growth stages; BEST Arabidopsis thaliana protein match is: unknown protein (TAIR:AT1G80180.1); Has 84 Blast hits to 84 proteins in 17 species: Archae - 0; Bacteria - 6; Metazoa - 0; Fungi - 0; Plants - 75; Viruses …	20.2703	3	4	3	1	148	16.3	10.92	High	0.002	14.05	3
FALSE	Master Protein	AT1G01750.1	actin depolymerizing factor 11	14.2857	2	2	1	1	140	16.3	5.71	Medium	0.01	6.8	2
FALSE	Master Protein	AT3G11750.1	Dihydroneopterin aldolase	8.21918	1	1	1	1	146	16.3	6.8	Low	0.056	2.73	1
FALSE	Master Protein	AT2G06925.1	Phospholipase A2 family protein	5.40541	1	1	1	1	148	16.3	7.71	Low	0.08	2.56	1
FALSE	Master Protein	AT5G59910.1	Histone superfamily protein	56	10	50	1	1	150	16.4	9.99	High	0	172.86	10
FALSE	Master Protein	AT1G07790.1	Histone superfamily protein	51.3514	9	47	2	1	148	16.4	10.05	High	0	164.24	9
FALSE	Master Protein	AT3G45980.1	Histone superfamily protein	56	10	47	1	1	150	16.4	10.02	High	0	162.18	10
FALSE	Master Protein	AT2G04700.1	ferredoxin thioredoxin reductase catalytic beta chain family protein	59.589	9	22	9	1	146	16.4	7.88	High	0	85.67	9
FALSE	Master Protein	AT4G28440.1	Nucleic acid-binding, OB-fold-like protein	65.3595	8	21	7	1	153	16.4	9.41	High	0	84.92	8
FALSE	Master Protein	AT3G56910.1	plastid-specific 50S ribosomal protein 5	10.8108	1	2	1	1	148	16.4	10.86	Medium	0.01	7.47	1
FALSE	Master Protein	AT5G03455.1	Rhodanese/Cell cycle control phosphatase superfamily protein	5.47945	1	1	1	1	146	16.4	8.84	Medium	0.03	3.48	1
FALSE	Master Protein	AT2G28720.1	Histone superfamily protein	43.7086	7	46	1	1	151	16.5	9.99	High	0	162.51	7
FALSE	Master Protein	AT1G12310.1	Calcium-binding EF-hand family protein	62.8378	9	10	3	1	148	16.5	4.94	High	0	39.81	9
FALSE	Master Protein	AT3G22480.1	prefoldin 2	42.5676	7	9	7	1	148	16.5	8.56	High	0	34.14	7
FALSE	Master Protein	AT1G01470.1	Late embryogenesis abundant protein	23.1788	3	6	3	1	151	16.5	4.96	High	0.002	20.68	3
FALSE	Master Protein	AT5G56150.2	ubiquitin-conjugating enzyme 30	14.8649	2	2	2	1	148	16.5	7.33	High	0.008	8.41	2
FALSE	Master Protein	AT1G54250.1	RNA polymerase Rpb8	5.47945	1	2	1	1	146	16.5	6.39	Medium	0.025	5.21	1
FALSE	Master Protein	AT1G07020.1	unknown protein; Has 39 Blast hits to 39 proteins in 17 species: Archae - 0; Bacteria - 0; Metazoa - 6; Fungi - 3; Plants - 28; Viruses - 0; Other Eukaryotes - 2 (source: NCBI BLink).	12.9252	1	1	1	1	147	16.5	4.15	Medium	0.03	4.18	1
FALSE	Master Protein	AT2G19690.2	phospholipase A2-beta	8.78378	1	1	1	1	148	16.5	8.48	Medium	0.03	3.85	1
FALSE	Master Protein	AT4G39260.1	cold, circadian rhythm, and RNA binding 1	69.8225	10	73	8	1	169	16.6	5.68	High	0	345.02	10
FALSE	Master Protein	AT1G62480.1	Vacuolar calcium-binding protein-related	82.8947	9	27	9	1	152	16.6	4.02	High	0	134.56	9
FALSE	Master Protein	AT3G52560.2	ubiquitin E2 variant 1D-4	72.7891	10	30	5	1	147	16.6	6.68	High	0	117.4	10
FALSE	Master Protein	AT2G36060.2	MMS ZWEI homologue 3	73.9726	9	27	4	1	146	16.6	7.03	High	0	107.06	9
FALSE	Master Protein	AT2G09990.1	Ribosomal protein S5 domain 2-like superfamily protein	45.2055	8	15	4	1	146	16.6	10.2	High	0	50.31	8
FALSE	Master Protein	AT3G04230.1	Ribosomal protein S5 domain 2-like superfamily protein	29.4521	6	14	2	1	146	16.6	10.18	High	0	46.61	6
FALSE	Master Protein	AT1G62820.1	Calcium-binding EF-hand family protein	63.5135	9	10	3	1	148	16.6	5.02	High	0	40.37	9
FALSE	Master Protein	AT2G27510.1	ferredoxin 3	32.9032	2	5	2	1	155	16.6	5.29	High	0	34.29	2
FALSE	Master Protein	AT2G04520.1	Nucleic acid-binding, OB-fold-like protein	37.931	6	9	6	1	145	16.6	5	High	0	29.82	6
FALSE	Master Protein	AT5G08050.1	Protein of unknown function (DUF1118)	17.7215	4	6	4	1	158	16.6	9.28	High	0.002	20.37	4
FALSE	Master Protein	AT4G22666.1	Bifunctional inhibitor/lipid-transfer protein/seed storage 2S albumin superfamily protein	16.25	2	3	2	1	160	16.6	4.84	High	0.002	13.99	2
FALSE	Master Protein	AT5G43070.1	WPP domain protein 1	16.129	2	3	1	1	155	16.6	4.54	High	0.004	12.91	2
FALSE	Master Protein	AT5G19590.1	Protein of unknown function, DUF538	18.543	3	3	3	1	151	16.6	9.06	High	0.005	11.36	3
FALSE	Master Protein	AT1G07960.1	PDI-like 5-1	6.16438	1	2	1	1	146	16.6	5.05	Medium	0.01	6.84	1
FALSE	Master Protein	AT1G48170.1	unknown protein; Has 78 Blast hits to 78 proteins in 34 species: Archae - 0; Bacteria - 0; Metazoa - 30; Fungi - 0; Plants - 48; Viruses - 0; Other Eukaryotes - 0 (source: NCBI BLink).	12.4183	1	1	1	1	153	16.6	7.83	Medium	0.025	5.29	1
FALSE	Master Protein	AT3G59650.2	mitochondrial ribosomal protein L51/S25/CI-B8 family protein	8.21918	1	1	1	1	146	16.6	10.36	Medium	0.03	3.62	1
FALSE	Master Protein	AT4G14890.1	2Fe-2S ferredoxin-like superfamily protein	53.8961	5	17	5	1	154	16.7	4.84	High	0	76.39	5
FALSE	Master Protein	AT1G14870.1	PLANT CADMIUM RESISTANCE 2	37.5	4	16	4	1	152	16.7	6.9	High	0	68.47	4
FALSE	Master Protein	AT1G75630.1	vacuolar H+-pumping ATPase 16 kDa proteolipid subunit 4	15.0602	2	20	2	1	166	16.7	8.46	High	0	58.01	2
FALSE	Master Protein	AT3G45050.4	unknown protein; FUNCTIONS IN: molecular_function unknown; INVOLVED IN: biological_process unknown; LOCATED IN: chloroplast; EXPRESSED IN: 22 plant structures; EXPRESSED DURING: 13 growth stages; Has 35333 Blast hits to 34131 proteins in 2444 species: Archae - 798; Bacteria - 22429; Metazoa - 974; Fungi - 991; Plants - 531; Viruses - 0; Other Eukaryotes - 9610 (source: NCBI BLink).	32.2785	6	8	6	1	158	16.7	9.2	High	0	27.83	6
FALSE	Master Protein	AT5G15220.1	Ribosomal protein L27 family protein	26.6234	4	4	4	1	154	16.7	10.51	High	0.002	15.33	4
FALSE	Master Protein	AT4G02360.1	Protein of unknown function, DUF538	13.6364	2	3	2	1	154	16.7	5.14	High	0.007	9.83	2
FALSE	Master Protein	AT5G05710.1	Pleckstrin homology (PH) domain superfamily protein	15.2778	2	2	2	1	144	16.7	7.2	High	0.01	7.77	2
FALSE	Master Protein	AT1G48320.1	Thioesterase superfamily protein	17.3077	2	2	2	1	156	16.7	8.91	Medium	0.01	7.19	2
FALSE	Master Protein	AT1G29070.1	Ribosomal protein L34	4.4586	1	2	1	1	157	16.7	12.34	Medium	0.017	5.54	1
FALSE	Master Protein	AT3G16175.1	Thioesterase superfamily protein	6.36943	1	1	1	1	157	16.7	6.06	Medium	0.03	3.63	1
FALSE	Master Protein	AT3G10020.1	unknown protein; FUNCTIONS IN: molecular_function unknown; INVOLVED IN: response to oxidative stress, anaerobic respiration; LOCATED IN: cellular_component unknown; EXPRESSED IN: 23 plant structures; EXPRESSED DURING: 13 growth stages; Has 47 Blast hits to 47 proteins in 12 species: Archae - 0; Bacteria - 0; Metazoa - 1; Fungi - 0; Plants - 46; Viruses - 0; Other Eukaryotes - 0 (source: NCBI BLin…	5.36913	1	1	1	1	149	16.7	5.35	Low	0.099	2.36	1
FALSE	Master Protein	AT2G29700.1	pleckstrin homologue 1	44.8276	5	8	5	1	145	16.8	7.34	High	0	33.09	5
FALSE	Master Protein	AT2G13820.1	Bifunctional inhibitor/lipid-transfer protein/seed storage 2S albumin superfamily protein	24.2604	4	8	4	1	169	16.8	6.93	High	0	29.82	4
FALSE	Master Protein	AT5G67510.1	Translation protein SH3-like family protein	17.8082	4	8	1	1	146	16.8	11.12	High	0	25.8	4
FALSE	Master Protein	AT4G12470.1	azelaic acid induced 1	14.9068	2	3	2	1	161	16.8	9	High	0.005	11.27	2
FALSE	Master Protein	AT2G21660.1	cold, circadian rhythm, and rna binding 2	88.6364	16	91	14	1	176	16.9	6.15	High	0	412.96	16
FALSE	Master Protein	AT2G30930.1	unknown protein; FUNCTIONS IN: molecular_function unknown; INVOLVED IN: biological_process unknown; LOCATED IN: chloroplast, plasma membrane, membrane; EXPRESSED IN: 24 plant structures; EXPRESSED DURING: 14 growth stages; BEST Arabidopsis thaliana protein match is: unknown protein (TAIR:AT1G06540.1); Has 194 Blast hits to 176 proteins in 78 species: Archae - 0; Bacteria - 101; Metazoa - 15; Fung…	81.7073	11	32	11	1	164	16.9	5.03	High	0	149.18	11
FALSE	Master Protein	AT3G49910.1	Translation protein SH3-like family protein	49.3151	10	22	7	1	146	16.9	10.78	High	0	71.63	10
FALSE	Master Protein	AT5G18100.1	copper/zinc superoxide dismutase 3	21.3415	3	4	2	1	164	16.9	7.64	High	0.002	14.59	3
FALSE	Master Protein	AT4G18460.1	D-Tyr-tRNA(Tyr) deacylase family protein	18.3007	3	4	3	1	153	16.9	7.33	High	0.002	14.05	3
FALSE	Master Protein	AT1G52220.1	FUNCTIONS IN: molecular_function unknown; INVOLVED IN: biological_process unknown; LOCATED IN: chloroplast thylakoid membrane, chloroplast; EXPRESSED IN: 23 plant structures; EXPRESSED DURING: 13 growth stages; BEST Arabidopsis thaliana protein match is: photosystem I P subunit (TAIR:AT2G46820.2); Has 291 Blast hits to 291 proteins in 50 species: Archae - 0; Bacteria - 90; Metazoa - 0; Fungi - 0;…	15.3846	1	2	1	1	156	16.9	9.04	High	0.004	12.08	1
FALSE	Master Protein	AT5G08180.2	Ribosomal protein L7Ae/L30e/S12e/Gadd45 family protein	14.7436	3	3	3	1	156	16.9	9.39	High	0.006	11.02	3
FALSE	Master Protein	AT1G07830.1	ribosomal protein L29 family protein	19.4444	2	2	2	1	144	16.9	10.05	High	0.01	8.09	2
FALSE	Master Protein	AT4G35490.1	mitochondrial ribosomal protein L11	4.51613	1	2	1	1	155	16.9	9.72	Medium	0.012	6.03	1
FALSE	Master Protein	AT1G04290.1	Thioesterase superfamily protein	5.80645	1	1	1	1	155	16.9	8.13	Medium	0.03	3.32	1
FALSE	Master Protein	AT1G24020.2	MLP-like protein 423	60	9	39	9	1	155	17	5.2	High	0	158.83	9
FALSE	Master Protein	AT1G20340.1	Cupredoxin superfamily protein	14.3713	1	19	1	1	167	17	5.2	High	0	92.94	1
FALSE	Master Protein	AT5G15770.1	glucose-6-phosphate acetyltransferase 1	33.557	4	7	4	1	149	17	7.24	High	0	29.14	4
FALSE	Master Protein	AT5G02610.2	Ribosomal L29 family protein	23.2877	4	7	2	1	146	17	10.56	High	0.002	21.79	4
FALSE	Master Protein	AT4G38580.1	farnesylated protein 6	26.7974	4	4	4	1	153	17	9.16	High	0.003	13.79	4
FALSE	Master Protein	AT5G08320.1	CONTAINS InterPro DOMAIN/s: E2F-associated phosphoprotein, C-terminal (InterPro:IPR019370); Has 149 Blast hits to 149 proteins in 78 species: Archae - 0; Bacteria - 0; Metazoa - 79; Fungi - 0; Plants - 35; Viruses - 0; Other Eukaryotes - 35 (source: NCBI BLink).	14	1	1	1	1	150	17	4.61	Medium	0.03	4.24	1
FALSE	Master Protein	AT3G46900.1	copper transporter 2	8.22785	1	1	1	1	158	17	7.17	Medium	0.03	3.65	1
FALSE	Master Protein	AT1G26630.1	Eukaryotic translation initiation factor 5A-1 (eIF-5A 1) protein	62.2642	12	96	7	1	159	17.1	5.94	High	0	367.35	12
FALSE	Master Protein	AT2G35120.1	Single hybrid motif superfamily protein	66.0256	8	26	7	1	156	17.1	5.11	High	0	98.9	8
FALSE	Master Protein	AT1G55670.1	photosystem I subunit G	21.875	5	23	5	1	160	17.1	9.57	High	0	71.45	5
FALSE	Master Protein	AT5G67590.1	NADH-ubiquinone oxidoreductase-related	58.4416	8	16	8	1	154	17.1	9.64	High	0	58.23	8
FALSE	Master Protein	AT3G60770.1	Ribosomal protein S13/S15	48.3444	7	12	1	1	151	17.1	10.39	High	0	48.22	7
FALSE	Master Protein	AT4G00100.1	ribosomal protein S13A	48.3444	7	11	1	1	151	17.1	10.39	High	0	45.39	7
FALSE	Master Protein	AT1G10590.3	Nucleic acid-binding, OB-fold-like protein	36.6013	5	10	5	1	153	17.1	8.46	High	0	37.21	5
FALSE	Master Protein	AT1G04270.1	cytosolic ribosomal protein S15	32.8947	5	9	2	1	152	17.1	10.35	High	0	31.07	5
FALSE	Master Protein	AT5G54580.1	RNA-binding (RRM/RBD/RNP motifs) family protein	51.9231	5	7	5	1	156	17.1	9.76	High	0	28.96	5
FALSE	Master Protein	AT2G23670.1	homolog of Synechocystis YCF37	15.5689	4	7	4	1	167	17.1	7.34	High	0	25.53	4
FALSE	Master Protein	AT5G09510.1	Ribosomal protein S19 family protein	32.2368	4	7	1	1	152	17.1	10.35	High	0	24.24	4
FALSE	Master Protein	AT4G04840.1	methionine sulfoxide reductase B6	20.2614	2	2	2	1	153	17.1	7.21	Medium	0.01	7.72	2
FALSE	Master Protein	AT1G47830.1	SNARE-like superfamily protein	7.04225	1	1	1	1	142	17.1	6.54	Medium	0.038	2.95	1
FALSE	Master Protein	AT1G15350.2	unknown protein; BEST Arabidopsis thaliana protein match is: unknown protein (TAIR:AT3G15770.2); Has 148 Blast hits to 148 proteins in 25 species: Archae - 0; Bacteria - 0; Metazoa - 0; Fungi - 0; Plants - 141; Viruses - 0; Other Eukaryotes - 7 (source: NCBI BLink).	10.3896	1	1	1	1	154	17.1	5.1	Low	0.07	2.65	1
FALSE	Master Protein	AT1G69410.1	eukaryotic elongation factor 5A-3	36.0759	7	40	2	1	158	17.2	5.94	High	0	143.24	7
FALSE	Master Protein	AT2G16005.1	MD-2-related lipid recognition domain-containing protein	28.125	4	7	4	1	160	17.2	8.07	High	0	24.37	4
FALSE	Master Protein	AT1G63310.1	unknown protein; BEST Arabidopsis thaliana protein match is: unknown protein (TAIR:AT2G20362.1); Has 78 Blast hits to 77 proteins in 11 species: Archae - 0; Bacteria - 0; Metazoa - 0; Fungi - 0; Plants - 78; Viruses - 0; Other Eukaryotes - 0 (source: NCBI BLink).	18.1818	2	4	2	1	154	17.2	6.44	High	0.002	16.91	2
FALSE	Master Protein	AT4G35060.1	Heavy metal transport/detoxification superfamily protein	18.9542	3	5	3	1	153	17.2	8.18	High	0.002	15.19	3
FALSE	Master Protein	AT5G51010.1	Rubredoxin-like superfamily protein	20.1299	3	4	3	1	154	17.2	9.88	High	0.006	11.1	3
FALSE	Master Protein	AT2G45640.1	SIN3 associated polypeptide P18	21.0526	3	3	3	1	152	17.2	9.17	High	0.007	9.82	3
FALSE	Master Protein	AT4G21110.1	G10 family protein	17.931	2	2	2	1	145	17.2	8.12	Medium	0.01	7.45	2
FALSE	Master Protein	AT2G47710.1	Adenine nucleotide alpha hydrolases-like superfamily protein	22.2222	3	6	3	1	162	17.3	7.88	High	0	25.73	3
FALSE	Master Protein	AT3G46010.2	actin depolymerizing factor 1	29.3333	3	6	1	1	150	17.3	7.74	High	0	23.82	3
FALSE	Master Protein	AT1G78870.1	ubiquitin-conjugating enzyme 35	31.1688	4	5	2	1	154	17.3	8.12	High	0.002	20.08	4
FALSE	Master Protein	AT3G02900.1	unknown protein; FUNCTIONS IN: molecular_function unknown; INVOLVED IN: biological_process unknown; LOCATED IN: chloroplast; EXPRESSED IN: 22 plant structures; EXPRESSED DURING: 13 growth stages; BEST Arabidopsis thaliana protein match is: unknown protein (TAIR:AT5G16660.1); Has 80 Blast hits to 80 proteins in 21 species: Archae - 0; Bacteria - 4; Metazoa - 0; Fungi - 0; Plants - 76; Viruses - 0;…	22.2222	3	4	3	1	162	17.3	9.52	High	0.002	18.67	3
FALSE	Master Protein	AT3G22600.1	Bifunctional inhibitor/lipid-transfer protein/seed storage 2S albumin superfamily protein	6.47059	1	5	1	1	170	17.3	5.19	High	0.002	17.9	1
FALSE	Master Protein	AT3G55470.1	Calcium-dependent lipid-binding (CaLB domain) family protein	25	4	4	4	1	156	17.3	5.41	High	0.004	13.57	4
FALSE	Master Protein	ATCG00900.1	Ribosomal protein S7p/S5e family protein	12.2581	2	3	2	1	155	17.3	11.28	High	0.007	10.68	2
FALSE	Master Protein	AT1G68300.1	Adenine nucleotide alpha hydrolases-like superfamily protein	17.5	3	3	3	1	160	17.3	5.9	High	0.007	10.24	3
FALSE	Master Protein	AT1G14400.2	ubiquitin carrier protein 1	11.1842	1	1	1	1	152	17.3	5.58	Medium	0.028	5.05	1
FALSE	Master Protein	AT1G71430.1	unknown protein; FUNCTIONS IN: molecular_function unknown; INVOLVED IN: biological_process unknown; LOCATED IN: cellular_component unknown; EXPRESSED IN: 23 plant structures; EXPRESSED DURING: 13 growth stages; Has 64 Blast hits to 64 proteins in 28 species: Archae - 0; Bacteria - 0; Metazoa - 14; Fungi - 6; Plants - 42; Viruses - 0; Other Eukaryotes - 2 (source: NCBI BLink).	10.9756	1	1	1	1	164	17.3	4.77	Medium	0.03	3.33	1
FALSE	Master Protein	AT1G29850.3	double-stranded DNA-binding family protein	9.27152	1	1	1	1	151	17.3	5.76	Medium	0.045	2.82	1
FALSE	Master Protein	AT1G31340.1	related to ubiquitin 1	46.7949	8	100	2	1	156	17.4	6.06	High	0	351.34	8
FALSE	Master Protein	AT1G13950.1	eukaryotic elongation factor 5A-1	31.0127	5	32	2	1	158	17.4	5.76	High	0	125.18	5
FALSE	Master Protein	AT1G65980.1	thioredoxin-dependent peroxidase 1	35.8025	6	18	6	1	162	17.4	5.36	High	0	78.49	6
FALSE	Master Protein	AT2G39460.2	ribosomal protein L23AA	25.974	5	13	5	1	154	17.4	10.2	High	0	46.5	5
FALSE	Master Protein	AT1G65970.1	thioredoxin-dependent peroxidase 2	19.7531	3	4	3	1	162	17.4	5.54	High	0.002	17.55	3
FALSE	Master Protein	ATCG00730.1	photosynthetic electron transfer D	6.25	1	5	1	1	160	17.4	7.18	High	0.002	15.44	1
FALSE	Master Protein	AT1G02140.1	mago nashi family protein	34	4	4	4	1	150	17.4	5.6	High	0.002	14.54	4
FALSE	Master Protein	AT5G03905.1	Iron-sulphur cluster biosynthesis family protein	15.1899	2	3	2	1	158	17.4	8.15	High	0.004	13.01	2
FALSE	Master Protein	AT4G23670.1	Polyketide cyclase/dehydrase and lipid transport superfamily protein	49.6689	13	74	12	1	151	17.5	6.37	High	0	269.24	13
FALSE	Master Protein	AT2G01520.1	MLP-like protein 328	52.3179	9	30	6	1	151	17.5	5.73	High	0	113.94	9
FALSE	Master Protein	AT5G48480.1	Lactoylglutathione lyase / glyoxalase I family protein	60.241	11	29	11	1	166	17.5	4.88	High	0	111.55	11
FALSE	Master Protein	AT4G23680.1	Polyketide cyclase/dehydrase and lipid transport superfamily protein	55.6291	11	28	10	1	151	17.5	6.34	High	0	104.99	11
FALSE	Master Protein	AT1G22780.1	Ribosomal protein S13/S18 family	42.1053	7	17	7	1	152	17.5	10.54	High	0	67.87	7
FALSE	Master Protein	AT3G46940.1	DUTP-PYROPHOSPHATASE-LIKE 1	56.0241	6	11	5	1	166	17.5	5.6	High	0	48.21	6
FALSE	Master Protein	AT3G29350.1	histidine-containing phosphotransmitter 2	27.5641	4	4	3	1	156	17.5	5.17	High	0.002	15.63	4
FALSE	Master Protein	AT1G01940.1	Cyclophilin-like peptidyl-prolyl cis-trans isomerase family protein	19.375	3	3	3	1	160	17.5	8.29	High	0.007	9.72	3
FALSE	Master Protein	AT1G28330.5	dormancy-associated protein-like 1	13.2075	2	2	2	1	159	17.5	9.73	Medium	0.01	6.94	2
FALSE	Master Protein	AT5G39340.1	histidine-containing phosphotransmitter 3	16.7742	2	2	1	1	155	17.5	5.19	Medium	0.013	5.91	2
FALSE	Master Protein	AT5G23535.1	KOW domain-containing protein	10.0629	2	2	2	1	159	17.5	10.04	Medium	0.027	5.07	2
FALSE	Master Protein	AT2G03505.1	Carbohydrate-binding X8 domain superfamily protein	4.7619	1	1	1	1	168	17.5	5.8	Medium	0.034	3.03	1
FALSE	Master Protein	AT3G62650.2	unknown protein; BEST Arabidopsis thaliana protein match is: unknown protein (TAIR:AT2G47485.1); Has 35333 Blast hits to 34131 proteins in 2444 species: Archae - 798; Bacteria - 22429; Metazoa - 974; Fungi - 991; Plants - 531; Viruses - 0; Other Eukaryotes - 9610 (source: NCBI BLink).	11.1842	1	1	1	1	152	17.5	10.51	Low	0.053	2.75	1
FALSE	Master Protein	AT5G37770.1	EF hand calcium-binding protein family	4.34783	1	1	1	1	161	17.5	4.97	Low	0.081	2.55	1
FALSE	Master Protein	AT2G01530.1	MLP-like protein 329	59.6026	10	20	7	1	151	17.6	5.55	High	0	73.98	10
FALSE	Master Protein	AT5G48580.1	FK506- and rapamycin-binding protein 15 kD-2	34.3558	6	18	5	1	163	17.6	5.41	High	0	69.64	6
FALSE	Master Protein	AT1G76100.1	plastocyanin 1	14.0351	1	12	1	1	171	17.6	5.95	High	0	61.66	1
FALSE	Master Protein	AT5G56260.1	Ribonuclease E inhibitor RraA/Dimethylmenaquinone methyltransferase	50	7	16	7	1	166	17.6	5.55	High	0	60.35	7
FALSE	Master Protein	AT3G07480.1	2Fe-2S ferredoxin-like superfamily protein	28.9308	4	11	4	1	159	17.6	7.91	High	0	39.42	4
FALSE	Master Protein	AT3G15680.1	Ran BP2/NZF zinc finger-like superfamily protein	25	2	4	2	1	164	17.6	8.38	High	0.002	19.96	2
FALSE	Master Protein	AT1G74880.1	NAD(P)H:plastoquinone dehydrogenase complex subunit O	17.0886	3	4	3	1	158	17.6	9.22	High	0.002	13.85	3
FALSE	Master Protein	AT2G36485.1	ENTH/VHS family protein	28.481	3	3	3	1	158	17.6	8.62	High	0.007	10.56	3
FALSE	Master Protein	AT4G21445.1	unknown protein; FUNCTIONS IN: molecular_function unknown; INVOLVED IN: biological_process unknown; LOCATED IN: chloroplast, chloroplast stroma; Has 30201 Blast hits to 17322 proteins in 780 species: Archae - 12; Bacteria - 1396; Metazoa - 17338; Fungi - 3422; Plants - 5037; Viruses - 0; Other Eukaryotes - 2996 (source: NCBI BLink).	22.7273	2	2	2	1	154	17.6	7.09	High	0.009	8.23	2
FALSE	Master Protein	AT5G20160.2	Ribosomal protein L7Ae/L30e/S12e/Gadd45 family protein	13.75	1	1	1	1	160	17.6	8.15	Medium	0.018	5.52	1
FALSE	Master Protein	AT2G01360.1	pentatricopeptide (PPR) repeat-containing protein	3.79747	1	1	1	1	158	17.6	7.05	Low	0.052	2.76	1
FALSE	Master Protein	AT4G01150.1	unknown protein; FUNCTIONS IN: molecular_function unknown; INVOLVED IN: biological_process unknown; LOCATED IN: thylakoid, chloroplast thylakoid membrane, chloroplast, plastoglobule, chloroplast envelope; EXPRESSED IN: 23 plant structures; EXPRESSED DURING: 14 growth stages; BEST Arabidopsis thaliana protein match is: unknown protein (TAIR:AT4G38100.1); Has 323 Blast hits to 323 proteins in 59 sp…	24.3902	5	22	5	1	164	17.7	9.17	High	0	92.61	5
FALSE	Master Protein	AT5G23740.1	ribosomal protein S11-beta	44.0252	8	23	4	1	159	17.7	10.61	High	0	85.9	8
FALSE	Master Protein	AT5G42070.1	unknown protein; FUNCTIONS IN: molecular_function unknown; INVOLVED IN: biological_process unknown; LOCATED IN: chloroplast thylakoid membrane, chloroplast; EXPRESSED IN: 21 plant structures; EXPRESSED DURING: 13 growth stages; Has 30201 Blast hits to 17322 proteins in 780 species: Archae - 12; Bacteria - 1396; Metazoa - 17338; Fungi - 3422; Plants - 5037; Viruses - 0; Other Eukaryotes - 2996 (so…	45.122	6	13	6	1	164	17.7	8.6	High	0	49.18	6
FALSE	Master Protein	AT1G14960.1	Polyketide cyclase/dehydrase and lipid transport superfamily protein	28.7582	3	4	3	1	153	17.7	5.25	High	0.002	14.52	3
FALSE	Master Protein	AT1G55805.1	BolA-like family protein	26.875	4	4	4	1	160	17.7	9.23	High	0.003	13.72	4
FALSE	Master Protein	AT4G19200.1	proline-rich family protein	5.02793	2	3	2	1	179	17.7	9.74	High	0.007	9.7	2
FALSE	Master Protein	AT5G25760.1	peroxin4	17.1975	2	2	2	1	157	17.7	8.16	Medium	0.01	6.86	2
FALSE	Master Protein	AT1G78020.1	Protein of unknown function (DUF581)	14.1975	2	2	2	1	162	17.7	9.67	Medium	0.023	5.37	2
FALSE	Master Protein	AT2G47110.2	ubiquitin 6	57.3248	10	123	4	1	157	17.8	9.8	High	0	463.39	10
FALSE	Master Protein	AT3G26450.1	Polyketide cyclase/dehydrase and lipid transport superfamily protein	76.9737	11	49	5	1	152	17.8	5.15	High	0	183.92	11
FALSE	Master Protein	AT5G60670.1	Ribosomal protein L11 family protein	43.3735	7	35	1	1	166	17.8	8.92	High	0	133.86	7
FALSE	Master Protein	AT3G26460.1	Polyketide cyclase/dehydrase and lipid transport superfamily protein	50.6579	9	36	3	1	152	17.8	5.16	High	0	130.15	9
FALSE	Master Protein	AT3G17020.1	Adenine nucleotide alpha hydrolases-like superfamily protein	50.3067	6	12	6	1	163	17.8	6.92	High	0	47.9	6
FALSE	Master Protein	AT5G16450.2	Ribonuclease E inhibitor RraA/Dimethylmenaquinone methyltransferase	31.9277	6	12	1	1	166	17.8	5.58	High	0	42.16	6
FALSE	Master Protein	AT3G02770.1	Ribonuclease E inhibitor RraA/Dimethylmenaquinone methyltransferase	30.7229	6	12	1	1	166	17.8	5.97	High	0	41.48	6
FALSE	Master Protein	AT3G53990.1	Adenine nucleotide alpha hydrolases-like superfamily protein	33.75	5	8	5	1	160	17.8	5.94	High	0	31.81	5
FALSE	Master Protein	AT1G12440.2	A20/AN1-like zinc finger family protein	27.381	3	6	3	1	168	17.8	8.6	High	0	28.27	3
FALSE	Master Protein	AT1G75950.1	S phase kinase-associated protein 1	27.5	5	6	2	1	160	17.8	4.54	High	0	25.26	5
FALSE	Master Protein	AT1G23130.1	Polyketide cyclase/dehydrase and lipid transport superfamily protein	35	5	6	5	1	160	17.8	6.21	High	0.002	18.76	5
FALSE	Master Protein	AT1G42960.1	expressed protein localized to the inner membrane of the chloroplast.	29.7619	5	5	5	1	168	17.8	8.43	High	0.002	17.23	5
FALSE	Master Protein	AT1G23260.1	MMS ZWEI homologue 1	18.3544	3	6	2	1	158	17.8	5.24	High	0.002	16.71	3
FALSE	Master Protein	AT2G46140.1	Late embryogenesis abundant protein	30.7229	3	4	3	1	166	17.8	4.77	High	0.002	15.14	3
FALSE	Master Protein	AT5G01300.1	PEBP (phosphatidylethanolamine-binding protein) family protein	21.6049	3	3	3	1	162	17.8	5.55	High	0.004	12.28	3
FALSE	Master Protein	AT3G16660.1	Pollen Ole e 1 allergen and extensin family protein	12.7778	1	2	1	1	180	17.8	8.1	High	0.007	9.78	1
FALSE	Master Protein	AT2G36320.1	A20/AN1-like zinc finger family protein	16.7702	2	2	2	1	161	17.8	8.09	Medium	0.025	5.21	2
FALSE	Master Protein	AT5G10130.1	Pollen Ole e 1 allergen and extensin family protein	9.7561	1	1	1	1	164	17.8	8.95	Medium	0.03	4.38	1
FALSE	Master Protein	AT2G35370.1	glycine decarboxylase complex H	41.2121	7	90	2	1	165	17.9	5.34	High	0	364.24	7
FALSE	Master Protein	AT1G32470.1	Single hybrid motif superfamily protein	61.4458	7	81	2	1	166	17.9	5.19	High	0	332.44	7
FALSE	Master Protein	AT2G37190.1	Ribosomal protein L11 family protein	62.0482	9	40	1	1	166	17.9	8.97	High	0	155.96	9
FALSE	Master Protein	AT3G48930.1	Nucleic acid-binding, OB-fold-like protein	53.75	11	39	5	1	160	17.9	10.56	High	0	131.27	11
FALSE	Master Protein	AT1G17880.1	basic transcription factor 3	72.7273	9	20	6	1	165	17.9	7.25	High	0	84.65	9
FALSE	Master Protein	AT4G30800.1	Nucleic acid-binding, OB-fold-like protein	44.6541	8	25	3	1	159	17.9	10.73	High	0	84.16	8
FALSE	Master Protein	AT5G23820.1	MD-2-related lipid recognition domain-containing protein	20.122	4	23	4	1	164	17.9	4.68	High	0	82.17	4
FALSE	Master Protein	AT1G70890.1	MLP-like protein 43	48.7342	9	16	7	1	158	17.9	5.85	High	0	60.67	9
FALSE	Master Protein	AT1G14950.1	Polyketide cyclase/dehydrase and lipid transport superfamily protein	41.2903	7	16	7	1	155	17.9	6.87	High	0	58.1	7
FALSE	Master Protein	AT4G24130.1	Protein of unknown function, DUF538	45.8599	7	16	7	1	157	17.9	5.68	High	0	54.3	7
FALSE	Master Protein	AT2G01870.1	unknown protein; FUNCTIONS IN: molecular_function unknown; INVOLVED IN: biological_process unknown; LOCATED IN: chloroplast thylakoid membrane, chloroplast; EXPRESSED IN: 22 plant structures; EXPRESSED DURING: 13 growth stages; Has 11 Blast hits to 11 proteins in 5 species: Archae - 0; Bacteria - 0; Metazoa - 0; Fungi - 0; Plants - 11; Viruses - 0; Other Eukaryotes - 0 (source: NCBI BLink).	17.1975	2	2	2	1	157	17.9	5.39	High	0.01	8.07	2
FALSE	Master Protein	AT4G22220.1	SufE/NifU family protein	19.1617	2	2	2	1	167	17.9	8.98	High	0.01	7.79	2
FALSE	Master Protein	AT3G45230.1	hydroxyproline-rich glycoprotein family protein	7.42857	1	2	1	1	175	17.9	5.8	Medium	0.01	7.59	1
FALSE	Master Protein	AT4G32870.1	Polyketide cyclase/dehydrase and lipid transport superfamily protein	19.7452	2	2	2	1	157	17.9	4.98	Medium	0.01	7.49	2
FALSE	Master Protein	AT3G10520.1	haemoglobin 2	13.2911	2	2	2	1	158	17.9	5.58	Medium	0.011	6.19	2
FALSE	Master Protein	AT1G16840.2	unknown protein; BEST Arabidopsis thaliana protein match is: unknown protein (TAIR:AT1G78890.1); Has 71 Blast hits to 71 proteins in 12 species: Archae - 0; Bacteria - 0; Metazoa - 0; Fungi - 0; Plants - 71; Viruses - 0; Other Eukaryotes - 0 (source: NCBI BLink).	14.2857	1	1	1	1	161	17.9	9.13	Medium	0.03	4.01	1
FALSE	Master Protein	AT5G55110.1	Stigma-specific Stig1 family protein	6.13497	1	1	1	1	163	17.9	8.07	Medium	0.03	3.76	1
FALSE	Master Protein	AT5G12390.1	Tetratricopeptide repeat (TPR)-like superfamily protein	5.98802	1	1	1	1	167	17.9	5.02	Medium	0.03	3.27	1
FALSE	Master Protein	AT1G14930.1	Polyketide cyclase/dehydrase and lipid transport superfamily protein	5.80645	1	1	1	1	155	17.9	7.18	Low	0.086	2.48	1
FALSE	Master Protein	AT3G53430.1	Ribosomal protein L11 family protein	62.0482	9	44	1	1	166	18	8.97	High	0	171.78	9
FALSE	Master Protein	AT1G73230.1	Nascent polypeptide-associated complex NAC	37.5758	6	12	3	1	165	18	6.21	High	0	46.79	6
FALSE	Master Protein	AT5G64080.1	Bifunctional inhibitor/lipid-transfer protein/seed storage 2S albumin superfamily protein	10.989	2	12	2	1	182	18	6.96	High	0	44	2
FALSE	Master Protein	AT1G73630.1	EF hand calcium-binding protein family	21.4724	3	3	3	1	163	18	4.53	High	0.005	11.94	3
FALSE	Master Protein	AT5G05360.1	unknown protein; INVOLVED IN: biological_process unknown; LOCATED IN: chloroplast; BEST Arabidopsis thaliana protein match is: unknown protein (TAIR:AT2G38450.1); Has 84 Blast hits to 84 proteins in 24 species: Archae - 0; Bacteria - 8; Metazoa - 0; Fungi - 0; Plants - 73; Viruses - 0; Other Eukaryotes - 3 (source: NCBI BLink).	12.2699	1	2	1	1	163	18	9.6	High	0.006	10.9	1
FALSE	Master Protein	AT2G17972.1	unknown protein; FUNCTIONS IN: molecular_function unknown; INVOLVED IN: biological_process unknown; LOCATED IN: chloroplast thylakoid membrane, chloroplast; EXPRESSED IN: 22 plant structures; EXPRESSED DURING: 14 growth stages; Has 34 Blast hits to 34 proteins in 17 species: Archae - 0; Bacteria - 0; Metazoa - 0; Fungi - 0; Plants - 34; Viruses - 0; Other Eukaryotes - 0 (source: NCBI BLink).	15.1899	3	3	3	1	158	18	9.7	High	0.007	9.28	3
FALSE	Master Protein	AT1G04800.1	glycine-rich protein	20	2	2	2	1	200	18	7.62	High	0.01	7.95	2
FALSE	Master Protein	AT2G16060.1	hemoglobin 1	15	2	2	2	1	160	18	8.38	Medium	0.01	7.5	2
FALSE	Master Protein	AT3G27200.1	Cupredoxin superfamily protein	9.77011	2	2	2	1	174	18	7.4	Medium	0.011	6.11	2
FALSE	Master Protein	AT3G15770.1	unknown protein; BEST Arabidopsis thaliana protein match is: unknown protein (TAIR:AT5G25360.2); Has 143 Blast hits to 143 proteins in 25 species: Archae - 0; Bacteria - 0; Metazoa - 0; Fungi - 0; Plants - 136; Viruses - 0; Other Eukaryotes - 7 (source: NCBI BLink).	11.1111	1	1	1	1	162	18	4.73	Medium	0.03	3.54	1
FALSE	Master Protein	AT1G52690.2	Late embryogenesis abundant protein (LEA) family protein	54.4379	11	24	11	1	169	18.1	7.61	High	0	98.81	11
FALSE	Master Protein	AT5G23830.1	MD-2-related lipid recognition domain-containing protein	54.2683	7	17	6	1	164	18.1	4.56	High	0	61.51	7
FALSE	Master Protein	AT1G09740.1	Adenine nucleotide alpha hydrolases-like superfamily protein	25.1462	3	6	3	1	171	18.1	6.51	High	0	28.88	3
FALSE	Master Protein	AT2G27130.1	Bifunctional inhibitor/lipid-transfer protein/seed storage 2S albumin superfamily protein	6.25	1	1	1	1	176	18.1	4.81	Medium	0.028	5.03	1
FALSE	Master Protein	AT2G39440.1	CONTAINS InterPro DOMAIN/s: Ribonuclease H2, subunit C (InterPro:IPR013924); Has 30201 Blast hits to 17322 proteins in 780 species: Archae - 12; Bacteria - 1396; Metazoa - 17338; Fungi - 3422; Plants - 5037; Viruses - 0; Other Eukaryotes - 2996 (source: NCBI BLink).	7.40741	1	1	1	1	162	18.1	7.53	Medium	0.03	3.87	1
FALSE	Master Protein	AT5G42000.1	ORMDL family protein	8.44156	1	1	1	1	154	18.1	9.31	Medium	0.031	3.25	1
FALSE	Master Protein	AT1G64850.1	Calcium-binding EF hand family protein	6.17284	1	1	1	1	162	18.1	6.57	Medium	0.05	2.78	1
FALSE	Master Protein	AT4G02270.1	root hair specific 13	8.48485	1	1	1	1	165	18.1	9.11	Low	0.101	2.34	1
FALSE	Master Protein	AT2G07707.1	Plant mitochondrial ATPase, F0 complex, subunit 8 protein	36.7089	6	10	6	1	158	18.2	9.61	High	0	38.66	6
FALSE	Master Protein	AT5G16660.1	unknown protein; FUNCTIONS IN: molecular_function unknown; INVOLVED IN: biological_process unknown; LOCATED IN: chloroplast thylakoid membrane, chloroplast, membrane, chloroplast envelope; EXPRESSED IN: 23 plant structures; EXPRESSED DURING: 14 growth stages; BEST Arabidopsis thaliana protein match is: unknown protein (TAIR:AT3G02900.1); Has 30201 Blast hits to 17322 proteins in 780 species: Arch…	36.3095	5	9	5	1	168	18.2	8.4	High	0	34.76	5
FALSE	Master Protein	AT2G36130.1	Cyclophilin-like peptidyl-prolyl cis-trans isomerase family protein	29.2683	6	9	6	1	164	18.2	8.44	High	0	29.79	6
FALSE	Master Protein	AT5G58740.1	HSP20-like chaperones superfamily protein	34.1772	3	4	3	1	158	18.2	6.19	High	0.002	15.64	3
FALSE	Master Protein	AT1G16890.3	ubiquitin-conjugating enzyme 36	17.9012	3	4	1	1	162	18.2	6.57	High	0.002	15.03	3
FALSE	Master Protein	AT4G38410.1	Dehydrin family protein	13.4969	2	2	2	1	163	18.2	6.25	Medium	0.012	6	2
FALSE	Master Protein	AT3G10110.1	Mitochondrial import inner membrane translocase subunit Tim17/Tim22/Tim23 family protein	10.9827	2	2	2	1	173	18.2	7.24	Medium	0.022	5.42	2
FALSE	Master Protein	AT1G18210.1	Calcium-binding EF-hand family protein	73.5294	11	30	11	1	170	18.3	4.35	High	0	133.39	11
FALSE	Master Protein	AT3G03100.1	NADH:ubiquinone oxidoreductase, 17.2kDa subunit	30.1887	5	7	4	1	159	18.3	9.23	High	0	26.47	5
FALSE	Master Protein	AT5G56600.1	profilin 3	25	4	6	4	1	168	18.3	8.73	High	0	23.35	4
FALSE	Master Protein	AT4G02370.1	Protein of unknown function, DUF538	14.3713	2	5	1	1	167	18.3	5.24	High	0.002	19.17	2
FALSE	Master Protein	AT3G17160.1	unknown protein; FUNCTIONS IN: molecular_function unknown; INVOLVED IN: biological_process unknown; LOCATED IN: cellular_component unknown; EXPRESSED IN: 23 plant structures; EXPRESSED DURING: 13 growth stages; Has 54259 Blast hits to 25265 proteins in 1209 species: Archae - 350; Bacteria - 10795; Metazoa - 16137; Fungi - 8620; Plants - 3305; Viruses - 957; Other Eukaryotes - 14095 (source: NCBI …	10.303	1	3	1	1	165	18.3	3.87	High	0.002	16.82	1
FALSE	Master Protein	AT5G47710.2	Calcium-dependent lipid-binding (CaLB domain) family protein	18.0723	2	2	2	1	166	18.3	7.21	Medium	0.011	6.45	2
FALSE	Master Protein	AT3G62550.1	Adenine nucleotide alpha hydrolases-like superfamily protein	8.64198	1	1	1	1	162	18.3	5.43	Medium	0.029	4.88	1
FALSE	Master Protein	AT1G80920.1	Chaperone DnaJ-domain superfamily protein	6.74847	1	1	1	1	163	18.3	6.55	Medium	0.03	3.85	1
FALSE	Master Protein	AT2G32380.1	Transmembrane protein 97, predicted	4.7619	1	1	1	1	168	18.3	9.23	Medium	0.038	2.95	1
FALSE	Master Protein	AT4G11370.1	RING-H2 finger A1A	8.80503	1	1	1	1	159	18.3	5.1	Low	0.084	2.51	1
FALSE	Master Protein	AT4G34870.1	rotamase cyclophilin 5	75	10	76	8	1	172	18.4	8.69	High	0	280.12	10
FALSE	Master Protein	AT4G38740.1	rotamase CYP 1	69.7674	9	67	4	1	172	18.4	7.81	High	0	245	9
FALSE	Master Protein	AT5G64040.1	photosystem I reaction center subunit PSI-N, chloroplast, putative / PSI-N, putative (PSAN)	35.6725	8	33	8	1	171	18.4	8.92	High	0	123.39	8
FALSE	Master Protein	AT2G41430.1	dehydration-induced protein (ERD15)	22.0859	3	10	3	1	163	18.4	4.68	High	0	38.71	3
FALSE	Master Protein	AT1G72230.1	Cupredoxin superfamily protein	28.1768	3	6	3	1	181	18.4	6.14	High	0	26.72	3
FALSE	Master Protein	AT1G56580.1	Protein of unknown function, DUF538	26.506	4	6	3	1	166	18.4	7.18	High	0.002	21.97	4
FALSE	Master Protein	AT3G06110.3	MAPK phosphatase 2	31.1377	3	3	3	1	167	18.4	5.82	High	0.002	13.98	3
FALSE	Master Protein	AT1G10140.1	Uncharacterised conserved protein UCP031279	17.9641	2	3	2	1	167	18.4	9.86	High	0.004	12.75	2
FALSE	Master Protein	AT1G51200.3	A20/AN1-like zinc finger family protein	15.6069	2	2	2	1	173	18.4	7.78	Medium	0.01	7.22	2
FALSE	Master Protein	AT5G56170.1	LORELEI-LIKE-GPI-ANCHORED PROTEIN 1	10.7143	2	2	2	1	168	18.4	6.49	Medium	0.025	5.27	2
FALSE	Master Protein	AT5G42990.1	ubiquitin-conjugating enzyme 18	8.69565	1	1	1	1	161	18.4	8.18	Medium	0.03	3.62	1
FALSE	Master Protein	AT2G16600.1	rotamase CYP 3	75.1445	9	61	8	1	173	18.5	8.43	High	0	233.28	9
FALSE	Master Protein	AT2G21130.1	Cyclophilin-like peptidyl-prolyl cis-trans isomerase family protein	59.7701	9	44	4	1	174	18.5	8.16	High	0	146.71	9
FALSE	Master Protein	AT2G46820.1	photosystem I P subunit	27.0115	4	16	4	1	174	18.5	7.94	High	0	59.8	4
FALSE	Master Protein	ATCG00420.1	NADH dehydrogenase subunit J	50.6329	6	11	6	1	158	18.5	7.03	High	0	43.54	6
FALSE	Master Protein	AT5G11340.1	Acyl-CoA N-acyltransferases (NAT) superfamily protein	46.3415	6	10	6	1	164	18.5	7.69	High	0	39.19	6
FALSE	Master Protein	AT1G02816.1	Protein of unknown function, DUF538	21.0843	3	10	2	1	166	18.5	5.24	High	0	34.02	3
FALSE	Master Protein	AT5G44610.1	microtubule-associated protein 18	47.619	7	8	7	1	168	18.5	4.87	High	0	26.08	7
FALSE	Master Protein	AT5G11260.1	Basic-leucine zipper (bZIP) transcription factor family protein	25.5952	4	5	4	1	168	18.5	9.47	High	0.002	19.82	4
FALSE	Master Protein	AT5G66400.1	Dehydrin family protein	20.4301	3	4	3	1	186	18.5	7.72	High	0.002	17.3	3
FALSE	Master Protein	AT1G79260.1	CONTAINS InterPro DOMAIN/s: Domain of unknown function DUF1794 (InterPro:IPR014878); Has 30201 Blast hits to 17322 proteins in 780 species: Archae - 12; Bacteria - 1396; Metazoa - 17338; Fungi - 3422; Plants - 5037; Viruses - 0; Other Eukaryotes - 2996 (source: NCBI BLink).	19.8795	3	4	3	1	166	18.5	7.56	High	0.002	15.73	3
FALSE	Master Protein	AT1G68590.1	Ribosomal protein PSRP-3/Ycf65	9.03614	3	5	3	1	166	18.5	9.23	High	0.002	14.01	3
FALSE	Master Protein	AT5G55210.1	unknown protein; FUNCTIONS IN: molecular_function unknown; INVOLVED IN: biological_process unknown; LOCATED IN: chloroplast; EXPRESSED IN: 23 plant structures; EXPRESSED DURING: 13 growth stages; BEST Arabidopsis thaliana protein match is: unknown protein (TAIR:AT4G22320.1); Has 1807 Blast hits to 1807 proteins in 277 species: Archae - 0; Bacteria - 0; Metazoa - 736; Fungi - 347; Plants - 385; Vi…	14.881	2	3	2	1	168	18.5	8.15	High	0.007	10.49	2
FALSE	Master Protein	AT5G23840.1	MD-2-related lipid recognition domain-containing protein	11.3772	2	3	1	1	167	18.5	4.7	High	0.007	8.9	2
FALSE	Master Protein	AT3G53020.1	Ribosomal protein L24e family protein	34.9693	8	19	2	1	163	18.6	10.78	High	0	69.59	8
FALSE	Master Protein	AT3G23490.1	cyanase	63.0952	8	14	8	1	168	18.6	5.63	High	0	57.71	8
FALSE	Master Protein	AT1G09590.1	Translation protein SH3-like family protein	34.7561	8	16	8	1	164	18.6	10.46	High	0	50.44	8
FALSE	Master Protein	ATCG00810.1	ribosomal protein L22	37.5	6	12	6	1	160	18.6	9.67	High	0	45.04	6
FALSE	Master Protein	AT2G42210.2	Mitochondrial import inner membrane translocase subunit Tim17/Tim22/Tim23 family protein	16.763	3	10	3	1	173	18.6	7.18	High	0	31.88	3
FALSE	Master Protein	AT1G80230.1	Rubredoxin-like superfamily protein	21.0526	3	6	3	1	171	18.6	5.73	High	0	23.6	3
FALSE	Master Protein	AT3G28950.1	AIG2-like (avirulence induced gene) family protein	36.3636	4	6	4	1	165	18.6	5.03	High	0.001	22.81	4
FALSE	Master Protein	AT5G46160.1	Ribosomal protein L14p/L23e family protein	12.7168	2	3	2	1	173	18.6	10.76	High	0.005	11.83	2
FALSE	Master Protein	AT1G23140.1	Calcium-dependent lipid-binding (CaLB domain) family protein	8.48485	1	2	1	1	165	18.6	4.61	Medium	0.01	7.64	1
FALSE	Master Protein	AT3G11230.2	Yippee family putative zinc-binding protein	5.55556	1	1	1	1	162	18.6	7.74	Medium	0.03	3.75	1
FALSE	Master Protein	AT1G70810.1	Calcium-dependent lipid-binding (CaLB domain) family protein	6.66667	1	1	1	1	165	18.6	5.26	Medium	0.03	3.67	1
FALSE	Master Protein	AT1G43560.1	thioredoxin Y2	4.79042	1	1	1	1	167	18.6	8.27	Medium	0.03	3.47	1
FALSE	Master Protein	AT3G52800.1	A20/AN1-like zinc finger family protein	10.5882	1	1	1	1	170	18.6	8.7	Medium	0.03	3.4	1
FALSE	Master Protein	AT1G48350.1	Ribosomal L18p/L5e family protein	38.8235	6	8	6	1	170	18.7	9.91	High	0	34.47	6
FALSE	Master Protein	AT3G57090.1	Tetratricopeptide repeat (TPR)-like superfamily protein	50.5882	7	9	7	1	170	18.7	5.72	High	0	30.2	7
FALSE	Master Protein	AT4G16160.2	Mitochondrial import inner membrane translocase subunit Tim17/Tim22/Tim23 family protein	40.4494	4	4	4	1	178	18.7	7.64	High	0.002	19.98	4
FALSE	Master Protein	AT4G40030.2	Histone superfamily protein	18.9024	4	5	2	1	164	18.7	11.14	High	0.002	16.24	4
FALSE	Master Protein	AT1G34000.1	one-helix protein 2	18.6047	3	3	3	1	172	18.7	9.35	High	0.007	10.1	3
FALSE	Master Protein	AT3G15660.1	glutaredoxin 4	12.426	2	2	2	1	169	18.7	6.33	High	0.01	8.02	2
FALSE	Master Protein	AT2G03720.1	Adenine nucleotide alpha hydrolases-like superfamily protein	6.66667	1	1	1	1	165	18.7	9.58	Medium	0.049	2.79	1
FALSE	Master Protein	AT4G37300.1	maternal effect embryo arrest 59	77.4566	10	34	10	1	173	18.8	4.68	High	0	160.13	10
FALSE	Master Protein	AT4G09320.1	Nucleoside diphosphate kinase family protein	36.6864	7	31	7	1	169	18.8	8.27	High	0	122.11	7
FALSE	Master Protein	AT2G36620.1	ribosomal protein L24	29.878	7	18	1	1	164	18.8	10.7	High	0	66.34	7
FALSE	Master Protein	AT4G27160.1	seed storage albumin 3	29.878	6	14	5	1	164	18.8	7.8	High	0	52.2	6
FALSE	Master Protein	AT1G03600.1	photosystem II family protein	27.0115	5	13	5	1	174	18.8	9.88	High	0	45.91	5
FALSE	Master Protein	AT2G34700.1	Pollen Ole e 1 allergen and extensin family protein	38.2857	5	9	5	1	175	18.8	9.35	High	0	37.99	5
FALSE	Master Protein	AT4G28730.1	Glutaredoxin family protein	33.908	5	8	5	1	174	18.8	8.88	High	0	37.89	5
FALSE	Master Protein	AT3G07470.1	Protein of unknown function, DUF538	20.1183	4	9	2	1	169	18.8	5.27	High	0	33.83	4
FALSE	Master Protein	AT4G04800.1	methionine sulfoxide reductase B3	37.5	6	9	4	1	176	18.8	6.29	High	0	30.77	6
FALSE	Master Protein	AT3G46460.1	ubiquitin-conjugating enzyme 13	30.7229	3	4	1	1	166	18.8	5.57	High	0.002	17.57	3
FALSE	Master Protein	AT4G34412.1	CONTAINS InterPro DOMAIN/s: Kinase binding protein CGI-121 (InterPro:IPR013926); Has 275 Blast hits to 275 proteins in 139 species: Archae - 0; Bacteria - 5; Metazoa - 98; Fungi - 109; Plants - 42; Viruses - 0; Other Eukaryotes - 21 (source: NCBI BLink).	23.8372	3	4	3	1	172	18.8	7.44	High	0.002	17.02	3
FALSE	Master Protein	AT4G29870.1	Oligosaccharyltransferase complex/magnesium transporter family protein	14.5349	1	1	1	1	172	18.8	9.57	Medium	0.011	6.18	1
FALSE	Master Protein	AT2G48130.1	Bifunctional inhibitor/lipid-transfer protein/seed storage 2S albumin superfamily protein	4.37158	1	2	1	1	183	18.8	8.59	Medium	0.015	5.73	1
FALSE	Master Protein	AT4G12490.1	Bifunctional inhibitor/lipid-transfer protein/seed storage 2S albumin superfamily protein	7.69231	1	1	1	1	182	18.8	8.82	Medium	0.03	3.83	1
FALSE	Master Protein	AT1G33490.1	unknown protein; CONTAINS InterPro DOMAIN/s: Protein of unknown function DUF2062 (InterPro:IPR018639); BEST Arabidopsis thaliana protein match is: unknown protein (TAIR:AT4G10140.1); Has 88 Blast hits to 88 proteins in 29 species: Archae - 0; Bacteria - 28; Metazoa - 0; Fungi - 0; Plants - 54; Viruses - 0; Other Eukaryotes - 6 (source: NCBI BLink).	5.14286	1	1	1	1	175	18.8	9.82	Medium	0.03	3.74	1
FALSE	Master Protein	AT3G16640.1	translationally controlled tumor protein	75	11	63	11	1	168	18.9	4.64	High	0	232.59	11
FALSE	Master Protein	AT5G14910.1	Heavy metal transport/detoxification superfamily protein	36.5169	4	31	4	1	178	18.9	5.27	High	0	152.69	4
FALSE	Master Protein	AT3G56070.1	rotamase cyclophilin 2	53.9773	9	26	9	1	176	18.9	7.81	High	0	98.06	9
FALSE	Master Protein	AT2G31570.1	glutathione peroxidase 2	41.4201	8	14	6	1	169	18.9	5.72	High	0	50.14	8
FALSE	Master Protein	AT5G03370.1	acylphosphatase family	35.6725	4	9	4	1	171	18.9	10.23	High	0	43.97	4
FALSE	Master Protein	AT5G54740.1	seed storage albumin 5	25.4545	4	6	4	1	165	18.9	7.59	High	0.002	20	4
FALSE	Master Protein	AT4G35410.2	Clathrin adaptor complex small chain family protein	13.5802	2	3	2	1	162	18.9	7.36	High	0.004	13.1	2
FALSE	Master Protein	AT2G44860.2	Ribosomal protein L24e family protein	16.9811	2	2	2	1	159	18.9	10.05	High	0.01	8.03	2
FALSE	Master Protein	AT5G37070.1	Protein of unknown function, DUF538	12.3529	2	2	2	1	170	18.9	8.63	Medium	0.01	6.92	2
FALSE	Master Protein	AT4G22820.2	A20/AN1-like zinc finger family protein	14.7727	1	1	1	1	176	18.9	8.07	Medium	0.03	4.67	1
FALSE	Master Protein	AT5G02560.2	histone H2A 12	5.64972	1	1	1	1	177	18.9	10.59	Medium	0.03	3.53	1
FALSE	Master Protein	AT4G31840.1	early nodulin-like protein 15	37.2881	7	18	7	1	177	19	8.84	High	0	76.78	7
FALSE	Master Protein	AT3G11780.2	MD-2-related lipid recognition domain-containing protein / ML domain-containing protein	18.7135	3	12	3	1	171	19	5.16	High	0	47.03	3
FALSE	Master Protein	AT1G51160.1	SNARE-like superfamily protein	44.3787	6	8	6	1	169	19	9.14	High	0	29.02	6
FALSE	Master Protein	AT5G41050.1	Pollen Ole e 1 allergen and extensin family protein	27.907	4	6	4	1	172	19	9.2	High	0	25.33	4
FALSE	Master Protein	AT5G46020.1	CONTAINS InterPro DOMAIN/s: Casein kinase substrate, phosphoprotein PP28 (InterPro:IPR019380); Has 30201 Blast hits to 17322 proteins in 780 species: Archae - 12; Bacteria - 1396; Metazoa - 17338; Fungi - 3422; Plants - 5037; Viruses - 0; Other Eukaryotes - 2996 (source: NCBI BLink).	12.8049	3	5	2	1	164	19	7.27	High	0.002	18.36	3
FALSE	Master Protein	AT2G21045.1	Rhodanese/Cell cycle control phosphatase superfamily protein	29.5858	4	5	4	1	169	19	6.79	High	0.002	17.45	4
FALSE	Master Protein	AT2G44525.1	Protein of unknown function (DUF498/DUF598)	14.1176	2	3	2	1	170	19	8.46	High	0.004	13.39	2
FALSE	Master Protein	AT5G36120.1	cofactor assembly, complex C (B6F)	10.3448	1	2	1	1	174	19	9.89	High	0.007	10.11	1
FALSE	Master Protein	AT4G27140.1	seed storage albumin 1	14.0244	2	3	2	1	164	19	5.91	High	0.007	10.02	2
FALSE	Master Protein	AT3G05230.1	Signal peptidase subunit	13.1737	2	3	2	1	167	19	9.17	High	0.007	9.43	2
FALSE	Master Protein	AT2G03420.1	unknown protein; Has 38 Blast hits to 38 proteins in 17 species: Archae - 0; Bacteria - 0; Metazoa - 0; Fungi - 0; Plants - 38; Viruses - 0; Other Eukaryotes - 0 (source: NCBI BLink).	17.0588	2	2	2	1	170	19	8.41	Medium	0.01	6.78	2
FALSE	Master Protein	AT4G12040.1	A20/AN1-like zinc finger family protein	5.71429	1	1	1	1	175	19	8.13	Medium	0.03	3.86	1
FALSE	Master Protein	AT3G08890.2	Protein of unknown function, DUF538	7.05882	1	1	1	1	170	19	9.31	Medium	0.03	3.46	1
FALSE	Master Protein	AT4G38680.1	glycine rich protein 2	74.8768	8	28	6	1	203	19.1	5.92	High	0	160.57	8
FALSE	Master Protein	AT2G21060.1	glycine-rich protein 2B	67.1642	8	30	6	1	201	19.1	6.76	High	0	155.49	8
FALSE	Master Protein	AT1G47200.1	WPP domain protein 2	40.5556	6	11	5	1	180	19.1	4.53	High	0	43.99	6
FALSE	Master Protein	AT4G32590.3	2Fe-2S ferredoxin-like superfamily protein	26.1111	4	7	4	1	180	19.1	7.64	High	0	33.05	4
FALSE	Master Protein	AT5G42190.1	E3 ubiquitin ligase SCF complex subunit SKP1/ASK1 family protein	32.1637	5	7	2	1	171	19.1	4.61	High	0	32.88	5
FALSE	Master Protein	AT4G14870.1	secE/sec61-gamma protein transport protein	38.4181	4	6	4	1	177	19.1	4.93	High	0	28.91	4
FALSE	Master Protein	AT5G14320.1	Ribosomal protein S13/S18 family	33.7278	6	8	6	1	169	19.1	10.26	High	0	28.08	6
FALSE	Master Protein	AT1G55265.1	Protein of unknown function, DUF538	18.8571	3	4	3	1	175	19.1	5.26	High	0.002	15.8	3
FALSE	Master Protein	AT5G59460.1	scarecrow-like transcription factor 11 (SCL11)	31.3953	4	5	4	1	172	19.1	9.82	High	0.002	15.68	4
FALSE	Master Protein	AT4G30996.1	Protein of unknown function (DUF1068)	17.4419	3	4	3	1	172	19.1	5.67	High	0.004	12.44	3
FALSE	Master Protein	AT3G54040.1	PAR1 protein	22.4044	2	2	2	1	183	19.1	4.45	High	0.007	10.39	2
FALSE	Master Protein	AT1G79200.1	unknown protein; Has 30201 Blast hits to 17322 proteins in 780 species: Archae - 12; Bacteria - 1396; Metazoa - 17338; Fungi - 3422; Plants - 5037; Viruses - 0; Other Eukaryotes - 2996 (source: NCBI BLink).	19.4969	3	3	3	1	159	19.1	9.99	High	0.007	9.61	3
FALSE	Master Protein	AT1G63460.1	glutathione peroxidase 8	14.9701	2	2	2	1	167	19.1	5.22	Medium	0.01	7.45	2
FALSE	Master Protein	AT2G40780.1	Nucleic acid-binding, OB-fold-like protein	5.26316	1	1	1	1	171	19.1	4.93	Medium	0.033	3.1	1
FALSE	Master Protein	AT4G27170.1	seed storage albumin 4	31.3253	6	10	5	1	166	19.2	7.5	High	0	37.96	6
FALSE	Master Protein	AT5G52840.1	NADH-ubiquinone oxidoreductase-related	36.6864	6	9	6	1	169	19.2	4.77	High	0	34.19	6
FALSE	Master Protein	AT5G27430.1	Signal peptidase subunit	23.3533	3	3	3	1	167	19.2	9	High	0.004	12.3	3
FALSE	Master Protein	AT3G09925.1	Pollen Ole e 1 allergen and extensin family protein	14.0351	2	2	2	1	171	19.2	7.64	Medium	0.01	6.58	2
FALSE	Master Protein	AT1G50900.1	Ankyrin repeat family protein	13.7143	2	2	2	1	175	19.2	6.19	Medium	0.012	5.99	2
FALSE	Master Protein	AT3G43720.1	Bifunctional inhibitor/lipid-transfer protein/seed storage 2S albumin superfamily protein	16.5803	1	1	1	1	193	19.2	4.72	Medium	0.027	5.08	1
FALSE	Master Protein	AT1G05760.1	Mannose-binding lectin superfamily protein	6.89655	1	1	1	1	174	19.2	6.64	Medium	0.03	4.33	1
FALSE	Master Protein	AT3G58100.1	plasmodesmata callose-binding protein 5	15	1	1	1	1	180	19.2	5.15	Medium	0.03	4.33	1
FALSE	Master Protein	AT1G68730.1	Zim17-type zinc finger protein	8.23529	1	1	1	1	170	19.2	8.91	Medium	0.03	4.09	1
FALSE	Master Protein	AT4G13220.1	unknown protein; FUNCTIONS IN: molecular_function unknown; INVOLVED IN: biological_process unknown; LOCATED IN: chloroplast; EXPRESSED IN: 22 plant structures; EXPRESSED DURING: 13 growth stages; Has 27 Blast hits to 27 proteins in 10 species: Archae - 0; Bacteria - 0; Metazoa - 0; Fungi - 0; Plants - 27; Viruses - 0; Other Eukaryotes - 0 (source: NCBI BLink).	5.68182	1	1	1	1	176	19.2	10.17	Medium	0.03	3.92	1
FALSE	Master Protein	AT3G02730.1	thioredoxin F-type 1	29.2135	5	15	4	1	178	19.3	8.92	High	0	54.47	5
FALSE	Master Protein	AT4G32930.2	unknown protein; FUNCTIONS IN: molecular_function unknown; INVOLVED IN: biological_process unknown; LOCATED IN: cellular_component unknown; EXPRESSED IN: 22 plant structures; EXPRESSED DURING: 13 growth stages; CONTAINS InterPro DOMAIN/s: Protein of unknown function DUF866, eukaryotic (InterPro:IPR008584).	32	5	8	5	1	175	19.3	4.86	High	0	31.11	5
FALSE	Master Protein	AT2G21490.1	dehydrin LEA	22.7027	4	7	3	1	185	19.3	6.9	High	0	28.94	4
FALSE	Master Protein	AT3G63080.1	glutathione peroxidase 5	26.5896	4	5	4	1	173	19.3	9.22	High	0.002	21.29	4
FALSE	Master Protein	AT5G25540.1	CTC-interacting domain 6	18.8571	3	4	3	1	175	19.3	4.51	High	0.002	18.09	3
FALSE	Master Protein	AT3G54900.1	CAX interacting protein 1	16.185	2	5	2	1	173	19.3	8.44	High	0.002	16.52	2
FALSE	Master Protein	AT3G58550.1	Bifunctional inhibitor/lipid-transfer protein/seed storage 2S albumin superfamily protein	10.7345	1	3	1	1	177	19.3	8.4	High	0.004	13.15	1
FALSE	Master Protein	AT3G26960.1	Pollen Ole e 1 allergen and extensin family protein	23.5632	3	3	3	1	174	19.3	9.04	High	0.007	8.97	3
FALSE	Master Protein	AT1G78040.2	Pollen Ole e 1 allergen and extensin family protein	18.1287	2	2	2	1	171	19.3	7.33	High	0.01	7.88	2
FALSE	Master Protein	AT1G10500.1	chloroplast-localized ISCA-like protein	12.2222	1	2	1	1	180	19.3	8.25	Medium	0.011	6.29	1
FALSE	Master Protein	AT5G62865.1	unknown protein; BEST Arabidopsis thaliana protein match is: unknown protein (TAIR:AT3G48020.1).	8.98204	1	2	1	1	167	19.3	6.07	Medium	0.014	5.84	1
FALSE	Master Protein	AT1G18650.1	plasmodesmata callose-binding protein 3	5.43478	1	1	1	1	184	19.3	7.61	Medium	0.03	3.46	1
FALSE	Master Protein	AT4G10110.1	RNA-binding (RRM/RBD/RNP motifs) family protein	4.62428	1	1	1	1	173	19.3	7.12	Medium	0.043	2.86	1
FALSE	Master Protein	AT1G14060.1	GCK domain-containing protein	37.4302	6	10	6	1	179	19.4	4.34	High	0	38.36	6
FALSE	Master Protein	AT5G15350.1	early nodulin-like protein 17	21.5116	5	10	5	1	172	19.4	9.42	High	0	35.8	5
FALSE	Master Protein	AT5G65220.1	Ribosomal L29 family protein	16.185	2	5	2	1	173	19.4	10.51	High	0.002	21.74	2
FALSE	Master Protein	AT3G15640.1	Rubredoxin-like superfamily protein	22.1591	2	4	2	1	176	19.4	5.02	High	0.002	21.44	2
FALSE	Master Protein	AT1G76405.2	unknown protein; FUNCTIONS IN: molecular_function unknown; INVOLVED IN: biological_process unknown; LOCATED IN: chloroplast envelope; EXPRESSED IN: 21 plant structures; EXPRESSED DURING: 13 growth stages; BEST Arabidopsis thaliana protein match is: unknown protein (TAIR:AT1G20816.1); Has 52 Blast hits to 52 proteins in 19 species: Archae - 0; Bacteria - 0; Metazoa - 0; Fungi - 0; Plants - 50; Vir…	26.3473	4	4	4	1	167	19.4	9.45	High	0.004	13.13	4
FALSE	Master Protein	AT3G15480.1	Protein of unknown function (DUF1218)	10.2857	2	4	2	1	175	19.4	8.38	High	0.005	11.38	2
FALSE	Master Protein	AT5G59180.1	DNA-directed RNA polymerase II	11.3636	2	3	2	1	176	19.4	7.37	High	0.007	10.2	2
FALSE	Master Protein	AT4G12340.1	copper ion binding	16.4706	3	3	3	1	170	19.4	8.97	High	0.007	9.11	3
FALSE	Master Protein	AT3G28940.1	AIG2-like (avirulence induced gene) family protein	46.7456	8	12	8	1	169	19.5	5.07	High	0	50.17	8
FALSE	Master Protein	AT1G71310.2	cobalt ion binding	40.9091	8	12	8	1	176	19.5	8.43	High	0	43.72	8
FALSE	Master Protein	AT2G25060.1	early nodulin-like protein 14	36.2637	6	12	6	1	182	19.5	7.3	High	0	43.21	6
FALSE	Master Protein	AT5G52650.1	RNA binding Plectin/S10 domain-containing protein	28.4916	5	7	5	1	179	19.5	9.61	High	0	25.19	5
FALSE	Master Protein	AT5G17560.1	BolA-like family protein	33.8983	3	4	3	1	177	19.5	9.6	High	0.002	20.56	3
FALSE	Master Protein	AT1G50650.1	Stigma-specific Stig1 family protein	8.04598	1	1	1	1	174	19.5	8.06	Medium	0.027	5.08	1
FALSE	Master Protein	AT3G01520.1	Adenine nucleotide alpha hydrolases-like superfamily protein	46.8571	8	10	7	1	175	19.6	5.9	High	0	37.01	8
FALSE	Master Protein	AT1G50320.1	thioredoxin X	33.5165	6	10	6	1	182	19.6	8.88	High	0	35.85	6
FALSE	Master Protein	AT3G52300.1	ATP synthase D chain, mitochondrial	39.881	7	9	7	1	168	19.6	5.19	High	0	33.71	7
FALSE	Master Protein	AT5G02710.1	unknown protein; LOCATED IN: chloroplast; EXPRESSED IN: 21 plant structures; EXPRESSED DURING: 13 growth stages; CONTAINS InterPro DOMAIN/s: Uncharacterised protein family UPF0153 (InterPro:IPR005358); Has 240 Blast hits to 240 proteins in 73 species: Archae - 10; Bacteria - 110; Metazoa - 0; Fungi - 0; Plants - 25; Viruses - 0; Other Eukaryotes - 95 (source: NCBI BLink).	27.2727	5	6	5	1	176	19.6	8.21	High	0.002	19.93	5
FALSE	Master Protein	AT3G05000.1	Transport protein particle (TRAPP) component	31.2139	4	4	4	1	173	19.6	7.74	High	0.002	17.08	4
FALSE	Master Protein	AT2G01755.1	unknown protein; FUNCTIONS IN: molecular_function unknown; INVOLVED IN: biological_process unknown; LOCATED IN: chloroplast; Has 120 Blast hits to 120 proteins in 52 species: Archae - 0; Bacteria - 80; Metazoa - 0; Fungi - 0; Plants - 24; Viruses - 0; Other Eukaryotes - 16 (source: NCBI BLink).	21.3873	3	3	3	1	173	19.6	5.47	High	0.003	13.75	3
FALSE	Master Protein	AT4G30620.1	Uncharacterised BCR, YbaB family COG0718	13.8889	2	3	1	1	180	19.6	9.16	High	0.006	11.01	2
FALSE	Master Protein	AT4G10140.1	unknown protein; FUNCTIONS IN: molecular_function unknown; INVOLVED IN: N-terminal protein myristoylation; EXPRESSED IN: 24 plant structures; EXPRESSED DURING: 15 growth stages; CONTAINS InterPro DOMAIN/s: Protein of unknown function DUF2062 (InterPro:IPR018639); BEST Arabidopsis thaliana protein match is: unknown protein (TAIR:AT1G33490.1); Has 30201 Blast hits to 17322 proteins in 780 species: …	12.5683	2	2	2	1	183	19.6	9.58	High	0.01	7.75	2
FALSE	Master Protein	AT1G27530.1	CONTAINS InterPro DOMAIN/s: Ubiquitin-conjugating enzyme/RWD-like (InterPro:IPR016135), Ubiquitin-fold modifier-conjugating enzyme 1 (InterPro:IPR014806); Has 269 Blast hits to 269 proteins in 110 species: Archae - 0; Bacteria - 0; Metazoa - 175; Fungi - 0; Plants - 42; Viruses - 0; Other Eukaryotes - 52 (source: NCBI BLink).	5.74713	1	2	1	1	174	19.6	7.81	Medium	0.014	5.83	1
FALSE	Master Protein	AT5G64620.1	cell wall / vacuolar inhibitor of fructosidase 2	9.44444	2	2	2	1	180	19.6	8.54	Medium	0.015	5.78	2
FALSE	Master Protein	AT2G23940.1	Protein of unknown function (DUF788)	8.67052	1	1	1	1	173	19.6	9.76	Medium	0.017	5.59	1
FALSE	Master Protein	AT4G16710.2	glycosyltransferase family protein 28	10.7955	1	1	1	1	176	19.6	5.78	Medium	0.03	3.31	1
FALSE	Master Protein	AT2G15570.2	Thioredoxin superfamily protein	5.17241	1	1	1	1	174	19.6	8.35	Medium	0.03	3.31	1
FALSE	Master Protein	AT1G03680.1	thioredoxin M-type 1	39.6648	7	24	7	1	179	19.7	8.95	High	0	93.43	7
FALSE	Master Protein	AT1G27950.1	glycosylphosphatidylinositol-anchored lipid protein transfer 1	42.487	10	18	10	1	193	19.7	7.65	High	0	66.3	10
FALSE	Master Protein	AT2G03440.1	nodulin-related protein 1	23.5294	4	8	4	1	187	19.7	7.83	High	0	31.75	4
FALSE	Master Protein	AT3G04780.1	Protein of unknown function (DUF1000)	25.5682	4	7	4	1	176	19.7	5.03	High	0	27.99	4
FALSE	Master Protein	AT1G64370.1	unknown protein; Has 773 Blast hits to 375 proteins in 118 species: Archae - 0; Bacteria - 97; Metazoa - 421; Fungi - 108; Plants - 31; Viruses - 0; Other Eukaryotes - 116 (source: NCBI BLink).	17.9775	3	5	3	1	178	19.7	9.57	High	0.002	19.99	3
FALSE	Master Protein	AT5G41520.1	RNA binding Plectin/S10 domain-containing protein	23.3333	4	4	4	1	180	19.7	9.73	High	0.002	13.81	4
FALSE	Master Protein	AT1G01370.1	Histone superfamily protein	12.9213	1	1	1	1	178	19.7	11.58	Medium	0.011	6.43	1
FALSE	Master Protein	AT3G01570.1	Oleosin family protein	4.91803	1	1	1	1	183	19.7	7.77	Medium	0.03	3.92	1
FALSE	Master Protein	AT3G20390.1	endoribonuclease L-PSP family protein	55.0802	10	22	10	1	187	19.8	8.4	High	0	94.17	10
FALSE	Master Protein	AT1G67430.1	Ribosomal protein L22p/L17e family protein	41.7143	9	20	1	1	175	19.8	10.11	High	0	72.43	9
FALSE	Master Protein	AT5G25090.1	early nodulin-like protein 13	27.4194	5	11	5	1	186	19.8	8.87	High	0	39.92	5
FALSE	Master Protein	AT1G01490.2	Heavy metal transport/detoxification superfamily protein	27.6836	4	9	4	1	177	19.8	7.9	High	0	34.95	4
FALSE	Master Protein	AT2G24020.1	Uncharacterised BCR, YbaB family COG0718	28.5714	4	8	3	1	182	19.8	9.1	High	0	34.83	4
FALSE	Master Protein	AT3G51510.1	unknown protein; FUNCTIONS IN: molecular_function unknown; INVOLVED IN: biological_process unknown; LOCATED IN: chloroplast thylakoid membrane, chloroplast; EXPRESSED IN: 22 plant structures; EXPRESSED DURING: 13 growth stages; Has 42 Blast hits to 42 proteins in 19 species: Archae - 0; Bacteria - 0; Metazoa - 0; Fungi - 0; Plants - 40; Viruses - 0; Other Eukaryotes - 2 (source: NCBI BLink).	19.8895	5	5	5	1	181	19.8	6.68	High	0.002	17.33	5
FALSE	Master Protein	AT5G14680.1	Adenine nucleotide alpha hydrolases-like superfamily protein	17.7143	3	4	2	1	175	19.8	6.79	High	0.002	16.64	3
FALSE	Master Protein	AT3G15710.1	Peptidase S24/S26A/S26B/S26C family protein	14.4444	3	3	3	1	180	19.8	6.39	High	0.007	8.95	3
FALSE	Master Protein	AT2G33740.2	Nitrogen regulatory PII-like, alpha/beta	11.5385	2	2	2	1	182	19.8	8.27	Medium	0.01	7.48	2
FALSE	Master Protein	AT1G20816.1	unknown protein; BEST Arabidopsis thaliana protein match is: unknown protein (TAIR:AT1G76405.2); Has 52 Blast hits to 52 proteins in 19 species: Archae - 0; Bacteria - 0; Metazoa - 0; Fungi - 0; Plants - 50; Viruses - 0; Other Eukaryotes - 2 (source: NCBI BLink).	10.7784	2	2	2	1	167	19.8	9.48	Medium	0.01	6.85	2
FALSE	Master Protein	AT5G23440.1	ferredoxin/thioredoxin reductase subunit A (variable subunit) 1	14.2857	1	1	1	1	182	19.8	8.56	Medium	0.016	5.63	1
FALSE	Master Protein	AT4G39880.1	Ribosomal protein L23/L15e family protein	10.6742	2	2	2	1	178	19.8	10.17	Medium	0.02	5.47	2
FALSE	Master Protein	AT1G30110.2	nudix hydrolase homolog 25	6.28571	1	1	1	1	175	19.8	4.82	Medium	0.03	3.86	1
FALSE	Master Protein	AT1G13690.1	ATPase E1	5.08475	1	1	1	1	177	19.8	4.78	Medium	0.033	3.11	1
FALSE	Master Protein	AT5G66970.1	P-loop containing nucleoside triphosphate hydrolases superfamily protein	5.71429	1	1	1	1	175	19.8	9.39	Low	0.061	2.69	1
FALSE	Master Protein	AT1G09310.1	Protein of unknown function, DUF538	44.1341	7	20	6	1	179	19.9	5.38	High	0	79.82	7
FALSE	Master Protein	AT1G27400.1	Ribosomal protein L22p/L17e family protein	41.4773	9	19	2	1	176	19.9	10.11	High	0	68.57	9
FALSE	Master Protein	AT1G72750.1	translocase inner membrane subunit 23-2	36.1702	5	11	5	1	188	19.9	9.54	High	0	47.39	5
FALSE	Master Protein	AT2G41475.1	Embryo-specific protein 3, (ATS3)	29.6089	7	9	7	1	179	19.9	8.82	High	0	27.61	7
FALSE	Master Protein	AT2G36145.1	unknown protein; FUNCTIONS IN: molecular_function unknown; INVOLVED IN: biological_process unknown; LOCATED IN: chloroplast thylakoid membrane, chloroplast stroma, chloroplast; EXPRESSED IN: 19 plant structures; EXPRESSED DURING: 13 growth stages; Has 49 Blast hits to 49 proteins in 17 species: Archae - 0; Bacteria - 0; Metazoa - 0; Fungi - 0; Plants - 49; Viruses - 0; Other Eukaryotes - 0 (sourc…	25.2688	5	7	5	1	186	19.9	9.2	High	0	23.68	5
FALSE	Master Protein	AT5G08000.1	glucan endo-1,3-beta-glucosidase-like protein 3	26.2887	4	5	4	1	194	19.9	6.7	High	0.002	18.9	4
FALSE	Master Protein	AT2G27550.1	centroradialis	19.4286	3	3	3	1	175	19.9	7.55	High	0.002	14.38	3
FALSE	Master Protein	AT4G08520.1	SNARE-like superfamily protein	20.442	2	3	2	1	181	19.9	4.68	High	0.002	14.09	2
FALSE	Master Protein	AT3G56290.1	unknown protein; Has 39 Blast hits to 39 proteins in 15 species: Archae - 0; Bacteria - 0; Metazoa - 0; Fungi - 0; Plants - 39; Viruses - 0; Other Eukaryotes - 0 (source: NCBI BLink).	23.1214	4	4	4	1	173	19.9	9.35	High	0.002	13.95	4
FALSE	Master Protein	AT2G34860.1	DnaJ/Hsp40 cysteine-rich domain superfamily protein	18.2796	2	3	2	1	186	19.9	9.04	High	0.005	11.81	2
FALSE	Master Protein	AT5G16400.1	thioredoxin F2	25.4054	4	9	3	1	185	20	8.82	High	0	37.53	4
FALSE	Master Protein	AT1G26450.1	Carbohydrate-binding X8 domain superfamily protein	25.3807	3	4	2	1	197	20	4.88	High	0.002	20.29	3
FALSE	Master Protein	AT1G52600.1	Peptidase S24/S26A/S26B/S26C family protein	21.6667	4	5	4	1	180	20	7.12	High	0.002	17.51	4
FALSE	Master Protein	AT5G20230.1	blue-copper-binding protein	8.16327	1	1	1	1	196	20	4.82	Medium	0.01	6.48	1
FALSE	Master Protein	AT3G07510.1	unknown protein; BEST Arabidopsis thaliana protein match is: unknown protein (TAIR:AT2G01580.1); Has 133 Blast hits to 133 proteins in 14 species: Archae - 0; Bacteria - 4; Metazoa - 0; Fungi - 0; Plants - 129; Viruses - 0; Other Eukaryotes - 0 (source: NCBI BLink).	5.82011	1	1	1	1	189	20	8.32	Medium	0.03	3.66	1
FALSE	Master Protein	AT5G39730.1	AIG2-like (avirulence induced gene) family protein	11.6279	1	1	1	1	172	20	5.1	Low	0.099	2.37	1
FALSE	Master Protein	AT2G22170.1	Lipase/lipooxygenase, PLAT/LH2 family protein	44.8087	7	38	6	1	183	20.1	5.31	High	0	162.89	7
FALSE	Master Protein	AT3G27830.1	ribosomal protein L12-A	32.4607	11	30	11	1	191	20.1	5.64	High	0	107.9	11
FALSE	Master Protein	AT4G39730.1	Lipase/lipooxygenase, PLAT/LH2 family protein	27.0718	4	26	3	1	181	20.1	5.19	High	0	90.93	4
FALSE	Master Protein	ATCG01090.1	NADPH dehydrogenases	41.8605	7	15	7	1	172	20.1	7.56	High	0	52.88	7
FALSE	Master Protein	AT2G33845.1	Nucleic acid-binding, OB-fold-like protein	45.6044	7	11	6	1	182	20.1	9.33	High	0	44.76	7
FALSE	Master Protein	AT3G12345.1	unknown protein; LOCATED IN: chloroplast; Has 35333 Blast hits to 34131 proteins in 2444 species: Archae - 798; Bacteria - 22429; Metazoa - 974; Fungi - 991; Plants - 531; Viruses - 0; Other Eukaryotes - 9610 (source: NCBI BLink).	21.5054	5	10	5	1	186	20.1	9.58	High	0	31.42	5
FALSE	Master Protein	AT5G66590.1	CAP (Cysteine-rich secretory proteins, Antigen 5, and Pathogenesis-related 1 protein) superfamily protein	34.5946	5	7	5	1	185	20.1	9.64	High	0	26.61	5
FALSE	Master Protein	AT4G04614.1	unknown protein; Has 35333 Blast hits to 34131 proteins in 2444 species: Archae - 798; Bacteria - 22429; Metazoa - 974; Fungi - 991; Plants - 531; Viruses - 0; Other Eukaryotes - 9610 (source: NCBI BLink).	32.9545	5	7	5	1	176	20.1	7.25	High	0	24.02	5
FALSE	Master Protein	AT5G08410.1	ferredoxin/thioredoxin reductase subunit A (variable subunit) 2	30.4348	4	4	4	1	184	20.1	8.91	High	0.002	16.82	4
FALSE	Master Protein	AT4G15630.1	Uncharacterised protein family (UPF0497)	16.8421	3	4	2	1	190	20.1	9.88	High	0.002	14.94	3
FALSE	Master Protein	AT4G35770.1	Rhodanese/Cell cycle control phosphatase superfamily protein	14.2857	3	3	3	1	182	20.1	8.97	High	0.007	9.98	3
FALSE	Master Protein	AT1G73530.1	RNA-binding (RRM/RBD/RNP motifs) family protein	9.39227	2	2	2	1	181	20.1	9.99	Medium	0.01	6.59	2
FALSE	Master Protein	AT2G01540.1	Calcium-dependent lipid-binding (CaLB domain) family protein	12.2222	2	2	2	1	180	20.1	6.9	Medium	0.022	5.41	2
FALSE	Master Protein	AT4G31310.1	AIG2-like (avirulence induced gene) family protein	6.97674	1	1	1	1	172	20.1	5.15	Low	0.056	2.74	1
FALSE	Master Protein	AT3G22930.1	calmodulin-like 11	9.24855	1	1	1	1	173	20.1	3.99	Low	0.088	2.46	1
FALSE	Master Protein	AT1G67090.1	ribulose bisphosphate carboxylase small chain 1A	64.4444	16	307	8	1	180	20.2	7.71	High	0	1137.85	16
FALSE	Master Protein	AT2G24765.1	ADP-ribosylation factor 3	34.6154	5	6	5	1	182	20.2	5.38	High	0	23.63	5
FALSE	Master Protein	AT5G38890.1	Nucleic acid-binding, OB-fold-like protein	34.555	5	5	5	1	191	20.2	7.4	High	0.002	16.84	5
FALSE	Master Protein	AT3G21550.1	DUF679 domain membrane protein 2	14.1304	2	4	2	1	184	20.2	8.27	High	0.003	13.78	2
FALSE	Master Protein	AT1G64640.1	early nodulin-like protein 8	7.32984	1	2	1	1	191	20.2	7.23	High	0.01	8.04	1
FALSE	Master Protein	AT5G51545.1	low psii accumulation2	5.40541	2	2	2	1	185	20.2	9.29	High	0.01	7.92	2
FALSE	Master Protein	AT5G05500.1	Pollen Ole e 1 allergen and extensin family protein	10.3825	1	1	1	1	183	20.2	8.24	Medium	0.03	3.61	1
FALSE	Master Protein	AT5G57345.1	unknown protein; Has 30201 Blast hits to 17322 proteins in 780 species: Archae - 12; Bacteria - 1396; Metazoa - 17338; Fungi - 3422; Plants - 5037; Viruses - 0; Other Eukaryotes - 2996 (source: NCBI BLink).	4.78723	1	1	1	1	188	20.2	9.1	Medium	0.03	3.39	1
FALSE	Master Protein	AT5G38410.1	Ribulose bisphosphate carboxylase (small chain) family protein	73.4807	17	344	5	1	181	20.3	8.05	High	0	1238.28	17
FALSE	Master Protein	AT5G38430.1	Ribulose bisphosphate carboxylase (small chain) family protein	68.5083	16	303	4	1	181	20.3	7.71	High	0	1054.76	16
FALSE	Master Protein	AT4G03520.1	Thioredoxin superfamily protein	44.086	7	44	7	1	186	20.3	9.22	High	0	176.98	7
FALSE	Master Protein	AT2G44790.1	uclacyanin 2	20.297	3	8	3	1	202	20.3	6.28	High	0	39.25	3
FALSE	Master Protein	AT2G42975.1	unknown protein; FUNCTIONS IN: molecular_function unknown; INVOLVED IN: biological_process unknown; LOCATED IN: chloroplast thylakoid membrane, chloroplast; Has 32 Blast hits to 32 proteins in 16 species: Archae - 0; Bacteria - 0; Metazoa - 2; Fungi - 2; Plants - 28; Viruses - 0; Other Eukaryotes - 0 (source: NCBI BLink).	44.9198	4	7	4	1	187	20.3	9.09	High	0	35.57	4
FALSE	Master Protein	AT4G22570.1	adenine phosphoribosyl transferase 3	23.4973	3	4	2	1	183	20.3	6.09	High	0.002	18.41	3
FALSE	Master Protein	AT2G26210.1	Ankyrin repeat family protein	21.0526	3	3	3	1	190	20.3	6.04	High	0.005	11.79	3
FALSE	Master Protein	AT5G04830.2	Nuclear transport factor 2 (NTF2) family protein	17.9775	3	3	3	1	178	20.3	8.37	High	0.007	9.53	3
FALSE	Master Protein	AT3G27660.1	oleosin 4	13.089	1	1	1	1	191	20.3	7.58	Medium	0.021	5.44	1
FALSE	Master Protein	AT4G15620.1	Uncharacterised protein family (UPF0497)	11.5789	2	2	1	1	190	20.3	10.01	Medium	0.027	5.08	2
FALSE	Master Protein	AT3G55520.1	FKBP-like peptidyl-prolyl cis-trans isomerase family protein	10	2	2	2	1	190	20.3	8.32	Medium	0.027	5.06	2
FALSE	Master Protein	AT1G05070.1	Protein of unknown function (DUF1068)	6.52174	1	1	1	1	184	20.3	6.54	Medium	0.03	4.61	1
FALSE	Master Protein	AT4G13200.1	unknown protein; FUNCTIONS IN: molecular_function unknown; INVOLVED IN: biological_process unknown; LOCATED IN: thylakoid, chloroplast thylakoid membrane, chloroplast, plastoglobule; EXPRESSED IN: 22 plant structures; EXPRESSED DURING: 13 growth stages; Has 97 Blast hits to 97 proteins in 46 species: Archae - 0; Bacteria - 65; Metazoa - 2; Fungi - 0; Plants - 28; Viruses - 0; Other Eukaryotes - 2…	49.7297	7	27	7	1	185	20.4	5.3	High	0	119.51	7
FALSE	Master Protein	AT3G49870.1	ADP-ribosylation factor-like A1C	58.1522	8	16	2	1	184	20.4	7.78	High	0	62.38	8
FALSE	Master Protein	AT5G67560.1	ADP-ribosylation factor-like A1D	55.4348	8	15	2	1	184	20.4	7.78	High	0	59.47	8
FALSE	Master Protein	AT5G19860.1	Protein of unknown function, DUF538	28.7293	5	10	5	1	181	20.4	4.78	High	0	38.03	5
FALSE	Master Protein	AT3G12600.1	nudix hydrolase homolog 16	37.7778	6	7	6	1	180	20.4	5.48	High	0	24.64	6
FALSE	Master Protein	AT1G18730.1	NDH dependent flow 6	13.1429	3	5	3	1	175	20.4	5.41	High	0.002	20.16	3
FALSE	Master Protein	AT1G51840.1	protein kinase-related	17.7778	3	5	3	1	180	20.4	8.87	High	0.002	17.82	3
FALSE	Master Protein	AT5G27990.1	Pre-rRNA-processing protein TSR2, conserved region	17.9348	2	3	2	1	184	20.4	4.3	High	0.002	16.3	2
FALSE	Master Protein	AT3G13650.1	Disease resistance-responsive (dirigent-like protein) family protein	21.5054	4	4	3	1	186	20.4	9.8	High	0.004	13.06	4
FALSE	Master Protein	AT1G31160.1	HISTIDINE TRIAD NUCLEOTIDE-BINDING 2	17.6471	2	3	2	1	187	20.4	9.13	High	0.004	13.04	2
FALSE	Master Protein	AT5G61130.1	plasmodesmata callose-binding protein 1	11.4428	2	3	2	1	201	20.4	7.5	High	0.004	12.67	2
FALSE	Master Protein	AT1G09150.1	pseudouridine synthase and archaeosine transglycosylase (PUA) domain-containing protein	11.6022	3	3	2	1	181	20.4	8.66	High	0.005	11.93	3
FALSE	Master Protein	AT1G65870.1	Disease resistance-responsive (dirigent-like protein) family protein	13.7566	2	2	1	1	189	20.4	8.81	High	0.008	8.31	2
FALSE	Master Protein	AT1G03150.1	Acyl-CoA N-acyltransferases (NAT) superfamily protein	11.4943	2	2	2	1	174	20.4	8.09	Medium	0.012	6.04	2
FALSE	Master Protein	AT5G60340.1	P-loop containing nucleoside triphosphate hydrolases superfamily protein	8.42697	1	1	1	1	178	20.4	4.67	Medium	0.03	3.83	1
FALSE	Master Protein	AT1G13830.1	Carbohydrate-binding X8 domain superfamily protein	5.07614	1	1	1	1	197	20.4	5.71	Medium	0.03	3.79	1
FALSE	Master Protein	AT3G22160.1	VQ motif-containing protein	5.72917	1	1	1	1	192	20.4	10.1	Medium	0.032	3.16	1
FALSE	Master Protein	AT5G19230.1	Glycoprotein membrane precursor GPI-anchored	22.7513	4	9	4	1	189	20.5	6.29	High	0	39.69	4
FALSE	Master Protein	AT1G24050.1	RNA-processing, Lsm domain	36.7021	5	9	5	1	188	20.5	5.27	High	0	35.93	5
FALSE	Master Protein	AT5G47640.1	nuclear factor Y, subunit B2	20	2	3	2	1	190	20.5	6.54	High	0.002	16.2	2
FALSE	Master Protein	AT3G22950.1	ADP-ribosylation factor C1	21.8579	3	4	3	1	183	20.5	6.89	High	0.002	15.46	3
FALSE	Master Protein	AT3G61200.1	Thioesterase superfamily protein	9.04255	2	2	2	1	188	20.5	6.77	Medium	0.01	6.62	2
FALSE	Master Protein	AT4G15610.1	Uncharacterised protein family (UPF0497)	9.32642	2	2	2	1	193	20.5	9.63	Medium	0.011	6.31	2
FALSE	Master Protein	AT4G18930.1	RNA ligase/cyclic nucleotide phosphodiesterase family protein	8.83978	1	1	1	1	181	20.5	4.98	Medium	0.028	5.02	1
FALSE	Master Protein	AT1G70490.1	Ras-related small GTP-binding family protein	77.3481	12	50	12	1	181	20.6	6.95	High	0	217.96	12
FALSE	Master Protein	AT2G27030.3	calmodulin 5	35.9116	9	24	9	1	181	20.6	4.82	High	0	95.89	9
FALSE	Master Protein	AT2G21620.1	Adenine nucleotide alpha hydrolases-like superfamily protein	68.984	10	16	10	1	187	20.6	5.62	High	0	67.11	10
FALSE	Master Protein	AT4G11210.1	Disease resistance-responsive (dirigent-like protein) family protein	41.3043	5	9	5	1	184	20.6	6.77	High	0	34.56	5
FALSE	Master Protein	AT1G55210.2	Disease resistance-responsive (dirigent-like protein) family protein	25.6684	5	7	5	1	187	20.6	9.42	High	0	23.1	5
FALSE	Master Protein	AT4G31360.1	selenium binding	27.957	4	4	3	1	186	20.6	8.72	High	0.004	12.73	4
FALSE	Master Protein	AT5G40190.1	RNA ligase/cyclic nucleotide phosphodiesterase family protein	24.5902	4	4	3	1	183	20.6	4.93	High	0.004	12.6	4
FALSE	Master Protein	AT1G58170.1	Disease resistance-responsive (dirigent-like protein) family protein	11.8919	2	2	1	1	185	20.6	9.44	Medium	0.01	7.33	2
FALSE	Master Protein	AT5G37680.1	ADP-ribosylation factor-like A1A	11.413	1	1	1	1	184	20.6	7.75	Medium	0.03	4.33	1
FALSE	Master Protein	AT5G50760.1	SAUR-like auxin-responsive protein family	7.10383	1	1	1	1	183	20.6	9.2	Medium	0.03	3.64	1
FALSE	Master Protein	AT1G42480.1	unknown protein; FUNCTIONS IN: molecular_function unknown; INVOLVED IN: biological_process unknown; LOCATED IN: endomembrane system; EXPRESSED IN: 24 plant structures; EXPRESSED DURING: 13 growth stages; CONTAINS InterPro DOMAIN/s: Protein of unknown function DUF3456 (InterPro:IPR021852); Has 177 Blast hits to 177 proteins in 59 species: Archae - 0; Bacteria - 0; Metazoa - 140; Fungi - 0; Plants …	6.04396	1	1	1	1	182	20.6	5.01	Medium	0.03	3.34	1
FALSE	Master Protein	AT5G42380.1	calmodulin like 37	5.94595	1	1	1	1	185	20.6	4.67	Medium	0.031	3.26	1
FALSE	Master Protein	AT2G21100.1	Disease resistance-responsive (dirigent-like protein) family protein	4.81283	1	1	1	1	187	20.6	7.37	Low	0.078	2.61	1
FALSE	Master Protein	AT5G54750.1	Transport protein particle (TRAPP) component	55.3763	10	16	10	1	186	20.7	4.46	High	0	60.07	10
FALSE	Master Protein	AT1G74730.1	Protein of unknown function (DUF1118)	10.101	2	5	2	1	198	20.7	9.31	High	0.002	20.13	2
FALSE	Master Protein	AT5G10780.2	FUNCTIONS IN: molecular_function unknown; INVOLVED IN: biological_process unknown; LOCATED IN: cellular_component unknown; EXPRESSED IN: 22 plant structures; EXPRESSED DURING: 14 growth stages; CONTAINS InterPro DOMAIN/s: Uncharacterised conserved protein UCP017207, transmembrane protein 85 (InterPro:IPR016687), Protein of unknown function DUF1077 (InterPro:IPR009445); Has 395 Blast hits to 395 p…	16.5775	3	4	3	1	187	20.7	6.58	High	0.002	14.46	3
FALSE	Master Protein	AT4G31130.1	Protein of unknown function (DUF1218)	18.9744	4	4	4	1	195	20.7	8.16	High	0.003	13.7	4
FALSE	Master Protein	AT4G15120.1	VQ motif-containing protein	21.2435	3	3	3	1	193	20.7	8.44	High	0.004	13.45	3
FALSE	Master Protein	AT3G06730.1	Thioredoxin z	12.0219	2	2	2	1	183	20.7	5.94	Medium	0.01	7.47	2
FALSE	Master Protein	AT5G44550.1	Uncharacterised protein family (UPF0497)	6.59898	1	1	1	1	197	20.7	9.55	Medium	0.014	5.79	1
FALSE	Master Protein	AT2G24440.1	selenium binding	11.4754	2	2	1	1	183	20.7	8.82	Medium	0.03	4.72	2
FALSE	Master Protein	AT1G08465.1	Plant-specific transcription factor YABBY family protein	5.97826	1	1	1	1	184	20.7	9.23	Medium	0.03	3.54	1
FALSE	Master Protein	AT1G76180.1	Dehydrin family protein	88.1081	20	98	18	1	185	20.8	5.48	High	0	375.08	20
FALSE	Master Protein	AT2G42740.1	ribosomal protein large subunit 16A	41.7582	8	35	8	1	182	20.8	9.92	High	0	122.39	8
FALSE	Master Protein	AT4G36800.1	RUB1 conjugating enzyme 1	20.1087	4	7	4	1	184	20.8	7.84	High	0.002	21.2	4
FALSE	Master Protein	AT3G19220.1	protein disulfide isomerases	11.2299	2	3	2	1	187	20.8	7.83	High	0.006	10.94	2
FALSE	Master Protein	AT3G13120.1	Ribosomal protein S10p/S20e family protein	3.66492	1	2	1	1	191	20.8	8.84	Medium	0.022	5.42	1
FALSE	Master Protein	AT5G11760.1	unknown protein; CONTAINS InterPro DOMAIN/s: Protein of unknown function DUF1764, eukaryotic (InterPro:IPR013885); Has 1807 Blast hits to 1807 proteins in 277 species: Archae - 0; Bacteria - 0; Metazoa - 736; Fungi - 347; Plants - 385; Viruses - 0; Other Eukaryotes - 339 (source: NCBI BLink).	6.62983	1	1	1	1	181	20.8	10.4	Medium	0.03	4.81	1
FALSE	Master Protein	AT2G46030.1	ubiquitin-conjugating enzyme 6	6.55738	1	1	1	1	183	20.8	4.34	Medium	0.03	3.82	1
FALSE	Master Protein	AT4G03150.1	unknown protein; FUNCTIONS IN: molecular_function unknown; INVOLVED IN: biological_process unknown; LOCATED IN: chloroplast; EXPRESSED IN: 20 plant structures; EXPRESSED DURING: 13 growth stages; Has 30201 Blast hits to 17322 proteins in 780 species: Archae - 12; Bacteria - 1396; Metazoa - 17338; Fungi - 3422; Plants - 5037; Viruses - 0; Other Eukaryotes - 2996 (source: NCBI BLink).	4.86486	1	1	1	1	185	20.8	5.58	Medium	0.033	3.06	1
FALSE	Master Protein	AT1G05870.2	Protein of unknown function (DUF1685)	6.34921	1	1	1	1	189	20.8	4.69	Low	0.078	2.62	1
FALSE	Master Protein	AT2G35830.2	unknown protein; FUNCTIONS IN: molecular_function unknown; INVOLVED IN: biological_process unknown; LOCATED IN: cellular_component unknown; BEST Arabidopsis thaliana protein match is: unknown protein (TAIR:AT2G35810.1).	35.9788	5	9	2	1	189	20.9	5.94	High	0	43.66	5
FALSE	Master Protein	AT3G17930.1	unknown protein; FUNCTIONS IN: molecular_function unknown; INVOLVED IN: biological_process unknown; LOCATED IN: chloroplast thylakoid membrane; EXPRESSED IN: 22 plant structures; EXPRESSED DURING: 13 growth stages; CONTAINS InterPro DOMAIN/s: Protein of unknown function DUF3007 (InterPro:IPR021562); Has 236 Blast hits to 236 proteins in 83 species: Archae - 0; Bacteria - 117; Metazoa - 0; Fungi -…	28.4211	4	5	4	1	190	20.9	7.14	High	0.002	19.57	4
FALSE	Master Protein	AT3G50970.1	dehydrin family protein	9.32642	1	3	1	1	193	20.9	9.38	High	0.002	16.62	1
FALSE	Master Protein	AT4G11190.1	Disease resistance-responsive (dirigent-like protein) family protein	27.7174	3	4	3	1	184	20.9	6.77	High	0.002	14.45	3
FALSE	Master Protein	AT3G27160.1	Ribosomal protein S21 family protein	17.4863	3	4	3	1	183	20.9	9.39	High	0.005	11.55	3
FALSE	Master Protein	AT1G26665.1	Mediator complex, subunit Med10	10.582	2	2	2	1	189	20.9	5.27	Medium	0.024	5.34	2
FALSE	Master Protein	AT1G34560.1	Protein of unknown function (DUF1184)	7.77778	1	1	1	1	180	20.9	9.25	Low	0.093	2.42	1
FALSE	Master Protein	ATCG00130.1	ATPase, F0 complex, subunit B/B', bacterial/chloroplast	38.0435	9	22	9	1	184	21	8.13	High	0	80.21	9
FALSE	Master Protein	AT5G27850.1	Ribosomal protein L18e/L15 superfamily protein	39.5722	8	19	8	1	187	21	10.96	High	0	67.46	8
FALSE	Master Protein	AT3G47810.2	Calcineurin-like metallo-phosphoesterase superfamily protein	65.2632	9	15	9	1	190	21	6.52	High	0	57.11	9
FALSE	Master Protein	AT3G51880.2	high mobility group B1	29.1892	6	11	6	1	185	21	4.97	High	0	42.99	6
FALSE	Master Protein	AT1G10200.1	GATA type zinc finger transcription factor family protein	27.3684	5	7	5	1	190	21	8.84	High	0	32.44	5
FALSE	Master Protein	AT2G16790.1	P-loop containing nucleoside triphosphate hydrolases superfamily protein	25.3968	3	4	3	1	189	21	5.71	High	0.002	16.59	3
FALSE	Master Protein	AT2G45820.1	Remorin family protein	18.4211	4	4	2	1	190	21	8.54	High	0.004	12.31	4
FALSE	Master Protein	AT5G40930.1	translocase of outer membrane 20-4	14.9733	2	2	2	1	187	21	5.59	High	0.007	8.85	2
FALSE	Master Protein	AT3G03920.1	H/ACA ribonucleoprotein complex, subunit Gar1/Naf1 protein	21.7822	3	3	3	1	202	21	11.41	High	0.008	8.42	3
FALSE	Master Protein	AT5G19250.1	Glycoprotein membrane precursor GPI-anchored	3.57143	1	2	1	1	196	21	4.87	Medium	0.023	5.37	1
FALSE	Master Protein	AT5G57000.1	unknown protein; FUNCTIONS IN: molecular_function unknown; INVOLVED IN: biological_process unknown; LOCATED IN: cellular_component unknown; EXPRESSED IN: 24 plant structures; EXPRESSED DURING: 15 growth stages; BEST Arabidopsis thaliana protein match is: unknown protein (TAIR:AT1G72690.1); Has 153 Blast hits to 116 proteins in 29 species: Archae - 0; Bacteria - 6; Metazoa - 33; Fungi - 7; Plants …	7.48663	1	1	1	1	187	21	8.32	Medium	0.03	4.08	1
FALSE	Master Protein	AT1G13360.1	unknown protein; BEST Arabidopsis thaliana protein match is: unknown protein (TAIR:AT3G25870.1); Has 69 Blast hits to 69 proteins in 16 species: Archae - 0; Bacteria - 0; Metazoa - 6; Fungi - 0; Plants - 63; Viruses - 0; Other Eukaryotes - 0 (source: NCBI BLink).	6.70103	1	1	1	1	194	21	4.07	Medium	0.03	3.95	1
FALSE	Master Protein	AT3G26510.3	Octicosapeptide/Phox/Bem1p family protein	5.10204	1	1	1	1	196	21	9.29	Medium	0.032	3.18	1
FALSE	Master Protein	AT2G32020.1	Acyl-CoA N-acyltransferases (NAT) superfamily protein	8.19672	1	1	1	1	183	21	5.1	Low	0.074	2.63	1
FALSE	Master Protein	AT2G47770.1	TSPO(outer membrane tryptophan-rich sensory protein)-related	8.67347	1	1	1	1	196	21	9.23	Low	0.078	2.61	1
FALSE	Master Protein	AT5G14030.3	translocon-associated protein beta (TRAPB) family protein	14.8718	2	10	2	1	195	21.1	9.66	High	0	39.87	2
FALSE	Master Protein	AT5G62200.1	Embryo-specific protein 3, (ATS3)	20	3	6	3	1	190	21.1	7.14	High	0	26.79	3
FALSE	Master Protein	AT4G32900.2	Peptidyl-tRNA hydrolase II (PTH2) family protein	23.3161	4	5	4	1	193	21.1	9.83	High	0.002	18.26	4
FALSE	Master Protein	AT4G20780.1	calmodulin like 42	19.8953	4	4	4	1	191	21.1	4.73	High	0.003	13.69	4
FALSE	Master Protein	AT1G66080.1	unknown protein; CONTAINS InterPro DOMAIN/s: Protein of unknown function DUF775 (InterPro:IPR008493); Has 285 Blast hits to 283 proteins in 133 species: Archae - 0; Bacteria - 0; Metazoa - 120; Fungi - 88; Plants - 50; Viruses - 0; Other Eukaryotes - 27 (source: NCBI BLink).	12.6316	2	3	2	1	190	21.1	5.6	High	0.005	11.35	2
FALSE	Master Protein	AT3G21400.1	unknown protein; FUNCTIONS IN: molecular_function unknown; INVOLVED IN: N-terminal protein myristoylation; EXPRESSED IN: 22 plant structures; EXPRESSED DURING: 13 growth stages; Has 29 Blast hits to 29 proteins in 12 species: Archae - 0; Bacteria - 0; Metazoa - 2; Fungi - 0; Plants - 27; Viruses - 0; Other Eukaryotes - 0 (source: NCBI BLink).	11.7021	2	2	2	1	188	21.1	9.39	High	0.009	8.21	2
FALSE	Master Protein	AT2G18390.1	ADP-ribosylation factor family protein	11.8919	2	2	2	1	185	21.1	6.23	Medium	0.01	7.17	2
FALSE	Master Protein	AT2G07725.1	Ribosomal L5P family protein	8.64865	2	2	2	1	185	21.1	6.39	Medium	0.015	5.68	2
FALSE	Master Protein	AT5G06200.1	Uncharacterised protein family (UPF0497)	8.41584	1	1	1	1	202	21.1	6.54	Medium	0.03	4.78	1
FALSE	Master Protein	AT1G73885.1	unknown protein; FUNCTIONS IN: molecular_function unknown; INVOLVED IN: biological_process unknown; LOCATED IN: chloroplast thylakoid membrane, chloroplast; Has 37 Blast hits to 37 proteins in 13 species: Archae - 0; Bacteria - 0; Metazoa - 0; Fungi - 0; Plants - 37; Viruses - 0; Other Eukaryotes - 0 (source: NCBI BLink).	7.29167	1	1	1	1	192	21.1	4.31	Medium	0.03	3.63	1
FALSE	Master Protein	AT1G22450.1	cytochrome C oxidase 6B	41.3613	9	19	9	1	191	21.2	4.34	High	0	80.74	9
FALSE	Master Protein	AT3G15360.1	thioredoxin M-type 4	21.7617	5	23	5	1	193	21.2	9.57	High	0	80.37	5
FALSE	Master Protein	AT2G35010.2	thioredoxin O1	27.3196	5	10	5	1	194	21.2	9.39	High	0	41.66	5
FALSE	Master Protein	AT1G14345.1	NAD(P)-linked oxidoreductase superfamily protein	16.3265	3	9	3	1	196	21.2	9.8	High	0	33.98	3
FALSE	Master Protein	AT1G64230.4	ubiquitin-conjugating enzyme 28	5.78947	1	8	1	1	190	21.2	6.96	High	0	30.05	1
FALSE	Master Protein	AT5G50870.1	ubiquitin-conjugating enzyme 27	40.1042	7	7	7	1	192	21.2	5.12	High	0	25.03	7
FALSE	Master Protein	AT1G09330.1	unknown protein; FUNCTIONS IN: molecular_function unknown; INVOLVED IN: biological_process unknown; LOCATED IN: integral to membrane; EXPRESSED IN: 24 plant structures; EXPRESSED DURING: 15 growth stages; CONTAINS InterPro DOMAIN/s: Protein of unknown function DUF846, eukaryotic (InterPro:IPR008564); Has 518 Blast hits to 518 proteins in 206 species: Archae - 0; Bacteria - 0; Metazoa - 193; Fungi…	13.4409	3	4	3	1	186	21.2	8.88	High	0.002	17.21	3
FALSE	Master Protein	AT1G52200.1	PLAC8 family protein	18.4211	2	3	2	1	190	21.2	5.95	High	0.006	11.1	2
FALSE	Master Protein	AT2G35900.1	unknown protein; FUNCTIONS IN: molecular_function unknown; INVOLVED IN: biological_process unknown; LOCATED IN: nucleus; EXPRESSED IN: 20 plant structures; EXPRESSED DURING: 13 growth stages; Has 32 Blast hits to 32 proteins in 12 species: Archae - 0; Bacteria - 0; Metazoa - 0; Fungi - 0; Plants - 32; Viruses - 0; Other Eukaryotes - 0 (source: NCBI BLink).	14.0625	1	2	1	1	192	21.2	5.07	High	0.007	9.43	1
FALSE	Master Protein	AT4G01900.1	GLNB1 homolog	40.3061	8	16	8	1	196	21.3	9.06	High	0	68.15	8
FALSE	Master Protein	AT2G34480.1	Ribosomal protein L18ae/LX family protein	33.1461	6	11	2	1	178	21.3	10.48	High	0	38.57	6
FALSE	Master Protein	AT5G41340.1	ubiquitin conjugating enzyme 4	26.738	5	7	5	1	187	21.3	4.39	High	0	26.72	5
FALSE	Master Protein	AT3G14600.1	Ribosomal protein L18ae/LX family protein	28.6517	5	8	1	1	178	21.3	10.35	High	0	25.76	5
FALSE	Master Protein	AT2G26040.1	PYR1-like 2	36.8421	5	6	5	1	190	21.3	5.6	High	0	23.13	5
FALSE	Master Protein	AT5G19240.1	Glycoprotein membrane precursor GPI-anchored	10.0503	2	6	2	1	199	21.3	7.08	High	0.002	22.15	2
FALSE	Master Protein	AT4G38100.1	unknown protein; LOCATED IN: chloroplast thylakoid membrane; EXPRESSED IN: 23 plant structures; EXPRESSED DURING: 13 growth stages; BEST Arabidopsis thaliana protein match is: unknown protein (TAIR:AT4G01150.1); Has 30201 Blast hits to 17322 proteins in 780 species: Archae - 12; Bacteria - 1396; Metazoa - 17338; Fungi - 3422; Plants - 5037; Viruses - 0; Other Eukaryotes - 2996 (source: NCBI BLink…	24.3523	2	3	2	1	193	21.3	5.15	High	0.002	19.83	2
FALSE	Master Protein	AT2G35820.1	ureidoglycolate hydrolases	15.625	2	3	2	1	192	21.3	6.04	High	0.002	14.29	2
FALSE	Master Protein	AT5G40420.1	oleosin 2	13.5678	3	4	3	1	199	21.3	9.36	High	0.004	12.89	3
FALSE	Master Protein	AT3G06050.1	peroxiredoxin IIF	63.6816	11	44	11	1	201	21.4	8.9	High	0	180.91	11
FALSE	Master Protein	AT5G58070.1	temperature-induced lipocalin	54.3011	10	30	10	1	186	21.4	6.35	High	0	111.98	10
FALSE	Master Protein	AT5G47870.1	FUNCTIONS IN: molecular_function unknown; INVOLVED IN: biological_process unknown; LOCATED IN: chloroplast; EXPRESSED IN: 22 plant structures; EXPRESSED DURING: 13 growth stages; BEST Arabidopsis thaliana protein match is: cobalt ion binding (TAIR:AT1G71310.1); Has 1807 Blast hits to 1807 proteins in 277 species: Archae - 0; Bacteria - 0; Metazoa - 736; Fungi - 347; Plants - 385; Viruses - 0; Oth…	50.2513	6	14	6	1	199	21.4	8.18	High	0	65.75	6
FALSE	Master Protein	AT4G23690.1	Disease resistance-responsive (dirigent-like protein) family protein	28.3422	4	13	4	1	187	21.4	8.35	High	0	39.76	4
FALSE	Master Protein	ATCG00520.1	unfolded protein binding	28.8043	6	10	6	1	184	21.4	9.57	High	0	31.7	6
FALSE	Master Protein	AT1G29040.4	unknown protein; CONTAINS InterPro DOMAIN/s: Conserved hypothetical protein CHP02058 (InterPro:IPR011719); Has 344 Blast hits to 344 proteins in 122 species: Archae - 2; Bacteria - 227; Metazoa - 0; Fungi - 0; Plants - 32; Viruses - 0; Other Eukaryotes - 83 (source: NCBI BLink).	30.303	5	5	5	1	198	21.4	8.09	High	0.001	22.63	5
FALSE	Master Protein	AT2G04039.1	unknown protein; FUNCTIONS IN: molecular_function unknown; LOCATED IN: chloroplast; EXPRESSED IN: 21 plant structures; EXPRESSED DURING: 13 growth stages; CONTAINS InterPro DOMAIN/s: Protein of unknown function DUF2996 (InterPro:IPR021374); Has 159 Blast hits to 159 proteins in 52 species: Archae - 0; Bacteria - 76; Metazoa - 0; Fungi - 0; Plants - 38; Viruses - 0; Other Eukaryotes - 45 (source: …	25.1256	5	6	5	1	199	21.4	6.58	High	0.002	21.71	5
FALSE	Master Protein	AT1G68220.1	Protein of unknown function (DUF1218)	10.9453	2	2	2	1	201	21.4	8.07	Medium	0.01	6.95	2
FALSE	Master Protein	AT2G33585.1	unknown protein; Has 31 Blast hits to 31 proteins in 12 species: Archae - 0; Bacteria - 0; Metazoa - 0; Fungi - 0; Plants - 31; Viruses - 0; Other Eukaryotes - 0 (source: NCBI BLink).	7.25389	1	1	1	1	193	21.4	9.41	Medium	0.03	4.52	1
FALSE	Master Protein	AT5G06660.1	Protein of unknown function DUF106, transmembrane	5.10204	1	1	1	1	196	21.4	9.8	Medium	0.03	3.51	1
FALSE	Master Protein	AT1G72610.1	germin-like protein 1	8.17308	2	14	2	1	208	21.5	9.2	High	0	64.82	2
FALSE	Master Protein	AT2G29960.1	cyclophilin 5	30.3483	7	21	3	1	201	21.5	9.03	High	0	61.29	7
FALSE	Master Protein	AT2G38730.1	Cyclophilin-like peptidyl-prolyl cis-trans isomerase family protein	49.7487	10	13	10	1	199	21.5	8.18	High	0	43.84	10
FALSE	Master Protein	AT5G47030.1	ATPase, F1 complex, delta/epsilon subunit	8.867	2	10	2	1	203	21.5	6.7	High	0	35.57	2
FALSE	Master Protein	AT3G20570.1	early nodulin-like protein 9	18.2266	2	6	2	1	203	21.5	5.94	High	0	33.54	2
FALSE	Master Protein	AT1G23860.1	RS-containing zinc finger protein 21	29.9465	6	7	5	1	187	21.5	11.33	High	0	25.66	6
FALSE	Master Protein	AT1G70680.1	Caleosin-related family protein	24.4792	5	6	2	1	192	21.5	8.92	High	0.002	18.93	5
FALSE	Master Protein	AT3G27890.1	NADPH:quinone oxidoreductase	11.2245	2	3	2	1	196	21.5	7.5	High	0.007	10.01	2
FALSE	Master Protein	AT1G68260.1	Thioesterase superfamily protein	17.3684	3	3	3	1	190	21.5	9.22	High	0.009	8.22	3
FALSE	Master Protein	AT5G49510.1	prefoldin 3	9.74359	2	2	2	1	195	21.5	4.88	Medium	0.01	7.36	2
FALSE	Master Protein	AT5G63000.1	Mitochondrial import inner membrane translocase subunit Tim17/Tim22/Tim23 family protein	3.9801	1	1	1	1	201	21.5	9.58	Medium	0.04	2.91	1
FALSE	Master Protein	AT4G13572.1	unknown protein; FUNCTIONS IN: molecular_function unknown; INVOLVED IN: biological_process unknown; LOCATED IN: cellular_component unknown; Has 0 Blast hits to 0 proteins in 0 species (source: NCBI BLink).	3.26087	1	1	1	1	184	21.5	8.87	Low	0.1	2.35	1
FALSE	Master Protein	AT1G54860.1	Glycoprotein membrane precursor GPI-anchored	22.5	4	18	4	1	200	21.6	6.52	High	0	73.85	4
FALSE	Master Protein	AT4G17870.1	Polyketide cyclase/dehydrase and lipid transport superfamily protein	47.644	7	13	7	1	191	21.6	5.82	High	0	53.9	7
FALSE	Master Protein	AT2G39960.1	Microsomal signal peptidase 25 kDa subunit (SPC25)	50.5208	9	15	9	1	192	21.6	8.94	High	0	53.77	9
FALSE	Master Protein	AT5G11900.1	Translation initiation factor SUI1 family protein	38.3838	7	9	7	1	198	21.6	7.64	High	0	39.13	7
FALSE	Master Protein	AT1G20090.1	RHO-related protein from plants 2	39.4872	8	10	1	1	195	21.6	9.22	High	0	35.21	8
FALSE	Master Protein	AT1G19130.1	CONTAINS InterPro DOMAIN/s: Protein of unknown function DUF985 (InterPro:IPR009327), RmlC-like jelly roll fold (InterPro:IPR014710); Has 1465 Blast hits to 1465 proteins in 584 species: Archae - 10; Bacteria - 1038; Metazoa - 19; Fungi - 43; Plants - 51; Viruses - 0; Other Eukaryotes - 304 (source: NCBI BLink).	32.8125	6	7	6	1	192	21.6	5.78	High	0	24.97	6
FALSE	Master Protein	AT5G45130.1	RAB homolog 1	30.5	5	5	1	1	200	21.6	5.64	High	0.002	17.31	5
FALSE	Master Protein	AT2G15970.1	cold regulated 413 plasma membrane 1	7.61421	1	3	1	1	197	21.6	8.95	High	0.004	13.16	1
FALSE	Master Protein	ATMG00640.1	hydrogen ion transporting ATP synthases, rotational mechanism;zinc ion binding	18.75	4	4	4	1	192	21.6	9.39	High	0.004	12.79	4
FALSE	Master Protein	AT2G44290.1	Bifunctional inhibitor/lipid-transfer protein/seed storage 2S albumin superfamily protein	16.0976	2	3	2	1	205	21.6	6.51	High	0.005	11.48	2
FALSE	Master Protein	AT1G48610.1	AT hook motif-containing protein	73.5849	12	32	12	1	212	21.7	11.41	High	0	150.5	12
FALSE	Master Protein	AT3G55770.2	GATA type zinc finger transcription factor family protein	55.7789	10	15	7	1	199	21.7	8.94	High	0	55.1	10
FALSE	Master Protein	AT5G40950.1	ribosomal protein large subunit 27	23.2323	4	13	4	1	198	21.7	9.95	High	0	51.76	4
FALSE	Master Protein	AT5G54660.1	HSP20-like chaperones superfamily protein	37.5	6	7	6	1	192	21.7	5.69	High	0	29.65	6
FALSE	Master Protein	AT5G13780.1	Acyl-CoA N-acyltransferases (NAT) superfamily protein	26.5625	5	7	5	1	192	21.7	7.37	High	0	26.29	5
FALSE	Master Protein	AT4G35020.1	RAC-like 3	24.2424	5	7	1	1	198	21.7	9.31	High	0	25.1	5
FALSE	Master Protein	AT2G27290.1	Protein of unknown function (DUF1279)	21.393	4	4	4	1	201	21.7	9.14	High	0.004	13.44	4
FALSE	Master Protein	AT2G41090.1	Calcium-binding EF-hand family protein	16.7539	3	4	3	1	191	21.7	4.75	High	0.004	13.09	3
FALSE	Master Protein	AT2G14110.1	Haloacid dehalogenase-like hydrolase (HAD) superfamily protein	6.84211	1	1	1	1	190	21.7	7.96	Medium	0.03	3.33	1
FALSE	Master Protein	AT1G15360.1	Integrase-type DNA-binding superfamily protein	4.52261	1	1	1	1	199	21.7	7.34	Low	0.078	2.61	1
FALSE	Master Protein	AT5G54500.1	flavodoxin-like quinone reductase 1	56.3725	9	41	6	1	204	21.8	6.38	High	0	192.26	9
FALSE	Master Protein	AT5G20630.1	germin 3	25.1185	3	40	3	1	211	21.8	6.76	High	0	169.26	3
FALSE	Master Protein	AT4G27270.1	Quinone reductase family protein	28.2927	5	14	2	1	205	21.8	6.54	High	0	55.73	5
FALSE	Master Protein	AT1G75840.1	RAC-like GTP binding protein 5	45.9184	9	11	2	1	196	21.8	9.22	High	0	39.71	9
FALSE	Master Protein	AT3G15190.1	chloroplast 30S ribosomal protein S20, putative	29.703	5	10	5	1	202	21.8	10.13	High	0	39.17	5
FALSE	Master Protein	AT4G26670.1	Mitochondrial import inner membrane translocase subunit Tim17/Tim22/Tim23 family protein	22.8571	3	8	3	1	210	21.8	7.72	High	0	35.63	3
FALSE	Master Protein	AT3G16190.1	Isochorismatase family protein	17.8571	3	3	3	1	196	21.8	6.11	High	0.006	10.93	3
FALSE	Master Protein	AT4G05450.1	mitochondrial ferredoxin 1	17.7665	3	3	1	1	197	21.8	5.17	High	0.007	10.36	3
FALSE	Master Protein	AT1G09920.1	TRAF-type zinc finger-related	11.9792	2	2	2	1	192	21.8	7.56	Medium	0.013	5.88	2
FALSE	Master Protein	AT5G54850.1	unknown protein; Has 1807 Blast hits to 1807 proteins in 277 species: Archae - 0; Bacteria - 0; Metazoa - 736; Fungi - 347; Plants - 385; Viruses - 0; Other Eukaryotes - 339 (source: NCBI BLink).	8.41584	1	1	1	1	202	21.8	10.61	Medium	0.038	2.94	1
FALSE	Master Protein	AT5G58710.1	rotamase CYP 7	31.8627	7	25	4	1	204	21.9	9.06	High	0	83.8	7
FALSE	Master Protein	AT1G54500.1	Rubredoxin-like superfamily protein	50.7692	8	17	8	1	195	21.9	6.79	High	0	82.43	8
FALSE	Master Protein	AT3G54840.1	Ras-related small GTP-binding family protein	55.4455	10	14	7	1	202	21.9	6.58	High	0	54.33	10
FALSE	Master Protein	AT1G48830.1	Ribosomal protein S7e family protein	39.267	6	13	6	1	191	21.9	9.8	High	0	45.28	6
FALSE	Master Protein	AT2G39900.1	GATA type zinc finger transcription factor family protein	45.5	7	10	4	1	200	21.9	8.79	High	0	38.99	7
FALSE	Master Protein	AT2G24590.1	RNA recognition motif and CCHC-type zinc finger domains containing protein	27.0408	5	9	2	1	196	21.9	11.34	High	0	38.05	5
FALSE	Master Protein	AT1G32550.2	2Fe-2S ferredoxin-like superfamily protein	30.4124	6	8	6	1	194	21.9	6.38	High	0	27.33	6
FALSE	Master Protein	AT2G36410.2	Family of unknown function (DUF662)	25.5208	5	7	5	1	192	21.9	6.14	High	0	25.79	5
FALSE	Master Protein	AT4G19640.1	Ras-related small GTP-binding family protein	34	5	6	1	1	200	21.9	6.19	High	0.002	21.3	5
FALSE	Master Protein	AT1G43160.1	related to AP2 6	22.9167	4	6	3	1	192	21.9	7.4	High	0.002	20.94	4
FALSE	Master Protein	AT3G56010.1	unknown protein; FUNCTIONS IN: molecular_function unknown; INVOLVED IN: biological_process unknown; LOCATED IN: chloroplast thylakoid membrane; EXPRESSED IN: 22 plant structures; EXPRESSED DURING: 13 growth stages; Has 25 Blast hits to 25 proteins in 12 species: Archae - 0; Bacteria - 0; Metazoa - 0; Fungi - 0; Plants - 25; Viruses - 0; Other Eukaryotes - 0 (source: NCBI BLink).	11.9403	3	5	3	1	201	21.9	9.95	High	0.002	20.66	3
FALSE	Master Protein	AT4G28660.2	photosystem II reaction center PSB28 protein	5.55556	1	3	1	1	198	21.9	9.99	High	0.004	12.83	1
FALSE	Master Protein	AT4G25250.1	Plant invertase/pectin methylesterase inhibitor superfamily protein	14.0704	2	2	2	1	199	21.9	8.85	Medium	0.012	6.02	2
FALSE	Master Protein	AT1G17200.1	Uncharacterised protein family (UPF0497)	9.31373	1	2	1	1	204	21.9	5.8	Medium	0.022	5.42	1
FALSE	Master Protein	AT5G58030.1	Transport protein particle (TRAPP) component	6.15385	1	1	1	1	195	21.9	7.97	Medium	0.028	4.98	1
FALSE	Master Protein	AT1G70760.1	inorganic carbon transport protein-related	6.80628	1	1	1	1	191	21.9	9.42	Medium	0.03	4.09	1
FALSE	Master Protein	AT1G33140.1	Ribosomal protein L6 family	71.6495	17	81	11	1	194	22	9.45	High	0	310.74	17
FALSE	Master Protein	AT3G12390.1	Nascent polypeptide-associated complex (NAC), alpha subunit family protein	54.1872	7	46	4	1	203	22	4.48	High	0	206.02	7
FALSE	Master Protein	AT5G13850.1	nascent polypeptide-associated complex subunit alpha-like protein 3	39.2157	6	38	2	1	204	22	4.55	High	0	171.01	6
FALSE	Master Protein	AT4G10450.1	Ribosomal protein L6 family	59.2784	11	32	5	1	194	22	9.5	High	0	112.07	11
FALSE	Master Protein	AT4G21860.3	methionine sulfoxide reductase B 2	47.5248	7	28	6	1	202	22	8.56	High	0	107.99	7
FALSE	Master Protein	AT1G56330.1	secretion-associated RAS 1B	46.114	8	14	8	1	193	22	7.05	High	0	61.51	8
FALSE	Master Protein	AT5G54600.1	Translation protein SH3-like family protein	27.7778	6	13	6	1	198	22	9.69	High	0	51.06	6
FALSE	Master Protein	AT5G16130.1	Ribosomal protein S7e family protein	46.8421	6	11	5	1	190	22	9.74	High	0	49.84	6
FALSE	Master Protein	AT5G45680.1	FK506-binding protein 13	26.9231	5	13	5	1	208	22	8.69	High	0	48.1	5
FALSE	Master Protein	AT2G35810.1	unknown protein; BEST Arabidopsis thaliana protein match is: unknown protein (TAIR:AT2G35830.2); Has 153 Blast hits to 153 proteins in 52 species: Archae - 0; Bacteria - 62; Metazoa - 0; Fungi - 0; Plants - 82; Viruses - 0; Other Eukaryotes - 9 (source: NCBI BLink).	23.1156	5	8	2	1	199	22	6.64	High	0	33.11	5
FALSE	Master Protein	AT1G14900.1	high mobility group A	30.8824	4	5	4	1	204	22	9.95	High	0	25.47	4
FALSE	Master Protein	AT3G06035.1	Glycoprotein membrane precursor GPI-anchored	13.5	2	4	2	1	200	22	4.65	High	0.002	18.75	2
FALSE	Master Protein	AT4G02980.1	endoplasmic reticulum auxin binding protein 1	22.2222	3	3	3	1	198	22	5.86	High	0.007	10.82	3
FALSE	Master Protein	AT2G36100.1	Uncharacterised protein family (UPF0497)	7.28155	1	2	1	1	206	22	8.29	Medium	0.01	7.65	1
FALSE	Master Protein	AT1G17860.1	Kunitz family trypsin and protease inhibitor protein	64.7959	10	22	10	1	196	22.1	8.78	High	0	92.21	10
FALSE	Master Protein	AT3G44890.1	ribosomal protein L9	42.132	9	21	9	1	197	22.1	9.67	High	0	79.31	9
FALSE	Master Protein	ATCG00670.1	plastid-encoded CLP P	14.7959	2	12	2	1	196	22.1	5.08	High	0	50.64	2
FALSE	Master Protein	AT1G69295.1	plasmodesmata callose-binding protein 4	22.5225	3	6	2	1	222	22.1	5.92	High	0	23.74	3
FALSE	Master Protein	AT1G70670.1	Caleosin-related family protein	20	5	5	2	1	195	22.1	9.36	High	0.002	17.13	5
FALSE	Master Protein	AT4G21090.2	MITOCHONDRIAL FERREDOXIN 2	17.7665	3	3	1	1	197	22.1	6.86	High	0.007	10.05	3
FALSE	Master Protein	AT1G14150.1	PsbQ-like 2	12.6316	2	2	2	1	190	22.1	8.69	High	0.009	8.25	2
FALSE	Master Protein	AT5G66290.1	unknown protein; FUNCTIONS IN: molecular_function unknown; INVOLVED IN: N-terminal protein myristoylation; LOCATED IN: cellular_component unknown; EXPRESSED IN: 14 plant structures; EXPRESSED DURING: 7 growth stages; Has 1807 Blast hits to 1807 proteins in 277 species: Archae - 0; Bacteria - 0; Metazoa - 736; Fungi - 347; Plants - 385; Viruses - 0; Other Eukaryotes - 339 (source: NCBI BLink).	6.93069	1	2	1	1	202	22.1	5.62	Medium	0.019	5.49	1
FALSE	Master Protein	AT1G71750.2	Hypoxanthine-guanine phosphoribosyltransferase	7.57576	1	1	1	1	198	22.1	6.54	Medium	0.026	5.17	1
FALSE	Master Protein	AT4G36720.1	HVA22-like protein K	6	1	1	1	1	200	22.1	5.54	Medium	0.03	4.23	1
FALSE	Master Protein	AT3G09890.1	Ankyrin repeat family protein	7.28155	1	1	1	1	206	22.1	4.42	Low	0.051	2.77	1
FALSE	Master Protein	AT2G38130.1	Acyl-CoA N-acyltransferases (NAT) superfamily protein	4.73684	1	1	1	1	190	22.1	7.42	Low	0.051	2.76	1
FALSE	Master Protein	AT2G28190.1	copper/zinc superoxide dismutase 2	49.0741	7	14	7	1	216	22.2	7.01	High	0	73.8	7
FALSE	Master Protein	AT2G30695.2	FUNCTIONS IN: molecular_function unknown; INVOLVED IN: protein folding, protein transport; LOCATED IN: chloroplast; EXPRESSED IN: 23 plant structures; EXPRESSED DURING: 13 growth stages; CONTAINS InterPro DOMAIN/s: Trigger factor, ribosome-binding, bacterial (InterPro:IPR008881); Has 35333 Blast hits to 34131 proteins in 2444 species: Archae - 798; Bacteria - 22429; Metazoa - 974; Fungi - 991; Pl…	30.6533	6	12	6	1	199	22.2	6.79	High	0	46.63	6
FALSE	Master Protein	AT5G62350.1	Plant invertase/pectin methylesterase inhibitor superfamily protein	28.7129	6	10	6	1	202	22.2	9.06	High	0	33.66	6
FALSE	Master Protein	AT3G02560.2	Ribosomal protein S7e family protein	43.4555	7	10	6	1	191	22.2	9.77	High	0	33.47	7
FALSE	Master Protein	AT1G44790.1	ChaC-like family protein	28.6432	4	7	4	1	199	22.2	5.31	High	0	30.48	4
FALSE	Master Protein	AT5G57040.1	Lactoylglutathione lyase / glyoxalase I family protein	39.0863	5	6	5	1	197	22.2	8.57	High	0	27.7	5
FALSE	Master Protein	AT5G28050.2	Cytidine/deoxycytidylate deaminase family protein	15.6863	3	6	3	1	204	22.2	6.42	High	0	25.04	3
FALSE	Master Protein	AT1G65820.3	microsomal glutathione s-transferase, putative	12.8866	2	4	2	1	194	22.2	9.01	High	0.002	17.76	2
FALSE	Master Protein	AT4G11060.1	mitochondrially targeted single-stranded DNA binding protein	22.8856	4	4	4	1	201	22.2	9.01	High	0.002	16.71	4
FALSE	Master Protein	AT4G25260.1	Plant invertase/pectin methylesterase inhibitor superfamily protein	5.47264	1	2	1	1	201	22.2	5.1	Medium	0.01	6.8	1
FALSE	Master Protein	AT2G43760.1	molybdopterin biosynthesis MoaE family protein	7.57576	2	2	2	1	198	22.2	6.09	Medium	0.01	6.78	2
FALSE	Master Protein	AT1G03130.1	photosystem I subunit D-2	64.2157	13	127	1	1	204	22.3	9.77	High	0	477.74	13
FALSE	Master Protein	AT4G17530.1	RAB GTPase homolog 1C	59.901	11	44	2	1	202	22.3	5.43	High	0	161.68	11
FALSE	Master Protein	AT5G47200.1	RAB GTPase homolog 1A	59.901	11	40	2	1	202	22.3	5.43	High	0	152.56	11
FALSE	Master Protein	AT2G20270.2	Thioredoxin superfamily protein	40.2913	6	12	6	1	206	22.3	8.69	High	0	59.85	6
FALSE	Master Protein	AT2G15270.1	unknown protein; CONTAINS InterPro DOMAIN/s: Protein of unknown function DUF1168 (InterPro:IPR009548); Has 1930 Blast hits to 1364 proteins in 219 species: Archae - 0; Bacteria - 44; Metazoa - 762; Fungi - 280; Plants - 96; Viruses - 3; Other Eukaryotes - 745 (source: NCBI BLink).	23.7113	3	3	3	1	194	22.3	9.36	High	0.002	15.61	3
FALSE	Master Protein	AT1G54850.1	HSP20-like chaperones superfamily protein	5.82524	1	3	1	1	206	22.3	4.97	High	0.007	9.73	1
FALSE	Master Protein	AT5G52190.1	Sugar isomerase (SIS) family protein	13.4615	2	2	2	1	208	22.3	5.83	High	0.01	7.9	2
FALSE	Master Protein	AT5G62360.1	Plant invertase/pectin methylesterase inhibitor superfamily protein	12.3153	2	2	2	1	203	22.3	7.24	Medium	0.01	7.65	2
FALSE	Master Protein	AT1G05385.1	photosystem II 11 kDa protein-related	6.03015	1	1	1	1	199	22.3	8.35	Medium	0.03	3.85	1
FALSE	Master Protein	AT4G17810.1	C2H2 and C2HC zinc fingers superfamily protein	3.43137	1	1	1	1	204	22.3	5.35	Low	0.067	2.66	1
FALSE	Master Protein	AT4G31580.2	serine/arginine-rich 22	26.5	5	9	2	1	200	22.4	11.44	High	0	32.74	5
FALSE	Master Protein	AT1G51510.1	RNA-binding (RRM/RBD/RNP motifs) family protein	25.2475	6	9	6	1	202	22.4	5.3	High	0	31.25	6
FALSE	Master Protein	AT5G58110.1	chaperone binding;ATPase activators	36.7347	6	7	6	1	196	22.4	5.29	High	0	26.87	6
FALSE	Master Protein	AT2G38310.1	PYR1-like 4	21.7391	4	5	4	1	207	22.4	6.93	High	0.002	20.01	4
FALSE	Master Protein	AT3G16250.1	NDH-dependent cyclic electron flow 1	22.0588	3	5	3	1	204	22.4	8.16	High	0.002	18.2	3
FALSE	Master Protein	AT4G03120.1	C2H2 and C2HC zinc fingers superfamily protein	17.3913	2	3	2	1	207	22.4	8.78	High	0.004	12.95	2
FALSE	Master Protein	AT5G28640.1	SSXT family protein	18.0952	3	3	3	1	210	22.4	6.24	High	0.007	10.3	3
FALSE	Master Protein	AT3G58450.1	Adenine nucleotide alpha hydrolases-like superfamily protein	13.7255	3	3	3	1	204	22.4	6.54	High	0.009	8.25	3
FALSE	Master Protein	AT4G15950.1	RNA polymerase II, Rpb4, core protein	10.7317	2	2	2	1	205	22.4	8.27	High	0.01	7.81	2
FALSE	Master Protein	AT5G43850.1	RmlC-like cupins superfamily protein	11.2299	2	2	2	1	187	22.4	5.62	Medium	0.011	6.3	2
FALSE	Master Protein	AT1G27300.1	unknown protein; Has 54 Blast hits to 54 proteins in 19 species: Archae - 0; Bacteria - 0; Metazoa - 11; Fungi - 6; Plants - 34; Viruses - 0; Other Eukaryotes - 3 (source: NCBI BLink).	5.5	1	1	1	1	200	22.4	5.03	Medium	0.03	3.95	1
FALSE	Master Protein	AT1G27050.1	homeobox protein 54	8.78049	1	1	1	1	205	22.4	9.99	Medium	0.03	3.85	1
FALSE	Master Protein	AT1G71780.1	unknown protein; FUNCTIONS IN: molecular_function unknown; INVOLVED IN: biological_process unknown; LOCATED IN: endoplasmic reticulum; EXPRESSED IN: 25 plant structures; EXPRESSED DURING: 15 growth stages; Has 34 Blast hits to 34 proteins in 11 species: Archae - 0; Bacteria - 0; Metazoa - 0; Fungi - 0; Plants - 34; Viruses - 0; Other Eukaryotes - 0 (source: NCBI BLink).	7.1066	1	1	1	1	197	22.4	8.92	Medium	0.03	3.85	1
FALSE	Master Protein	AT2G21600.1	endoplasmatic reticulum retrieval protein 1B	5.12821	1	1	1	1	195	22.4	9.38	Low	0.089	2.45	1
FALSE	Master Protein	AT3G22630.1	20S proteasome beta subunit D1	48.0392	9	24	3	1	204	22.5	6.39	High	0	89.23	9
FALSE	Master Protein	AT5G07470.1	peptidemethionine sulfoxide reductase 3	50.9901	9	13	5	1	202	22.5	5.57	High	0	48.31	9
FALSE	Master Protein	AT5G26667.3	P-loop containing nucleoside triphosphate hydrolases superfamily protein	53.4653	10	11	9	1	202	22.5	6.01	High	0	39.85	10
FALSE	Master Protein	AT5G58060.1	SNARE-like superfamily protein	33.6683	6	9	6	1	199	22.5	7.42	High	0	31.01	6
FALSE	Master Protein	AT5G66090.1	unknown protein; FUNCTIONS IN: molecular_function unknown; LOCATED IN: chloroplast, chloroplast stroma; EXPRESSED IN: 21 plant structures; EXPRESSED DURING: 13 growth stages; Has 30201 Blast hits to 17322 proteins in 780 species: Archae - 12; Bacteria - 1396; Metazoa - 17338; Fungi - 3422; Plants - 5037; Viruses - 0; Other Eukaryotes - 2996 (source: NCBI BLink).	25.2381	5	7	5	1	210	22.5	6.7	High	0	27.34	5
FALSE	Master Protein	AT4G32130.1	Protein of unknown function (DUF2012)	21.7822	4	5	3	1	202	22.5	9.48	High	0.002	19.18	4
FALSE	Master Protein	AT5G35620.1	Eukaryotic initiation factor 4E protein	25.7576	6	6	6	1	198	22.5	5.69	High	0.002	18.57	6
FALSE	Master Protein	AT5G55510.1	Mitochondrial import inner membrane translocase subunit Tim17/Tim22/Tim23 family protein	11.215	2	3	2	1	214	22.5	8.84	High	0.002	14.15	2
FALSE	Master Protein	AT3G60280.1	uclacyanin 3	18.4685	2	2	2	1	222	22.5	5.36	High	0.004	12.17	2
FALSE	Master Protein	AT4G14110.1	COP9 signalosome, subunit CSN8	16.7513	3	3	3	1	197	22.5	5.3	High	0.005	11.41	3
FALSE	Master Protein	AT5G62440.1	Protein of unknown function (DUF3223)	10.8911	2	3	2	1	202	22.5	5.94	High	0.006	11.08	2
FALSE	Master Protein	AT2G38790.1	unknown protein; Has 21 Blast hits to 21 proteins in 5 species: Archae - 0; Bacteria - 0; Metazoa - 0; Fungi - 0; Plants - 19; Viruses - 0; Other Eukaryotes - 2 (source: NCBI BLink).	9.80392	2	3	2	1	204	22.5	8.09	High	0.007	10.72	2
FALSE	Master Protein	AT5G60950.1	COBRA-like protein 5 precursor	4.41176	1	1	1	1	204	22.5	9.76	Medium	0.03	3.35	1
FALSE	Master Protein	AT4G02770.1	photosystem I subunit D-1	64.4231	13	137	1	1	208	22.6	9.77	High	0	527.79	13
FALSE	Master Protein	AT1G02130.1	RAS 5	43.8424	8	22	4	1	203	22.6	5.16	High	0	81.29	8
FALSE	Master Protein	AT4G14716.1	acireductone dioxygenase 1	58.8542	11	19	1	1	192	22.6	5.19	High	0	75.56	11
FALSE	Master Protein	AT1G74970.1	ribosomal protein S9	36.0577	6	12	6	1	208	22.6	10.46	High	0	54.46	6
FALSE	Master Protein	AT2G46580.1	Pyridoxamine 5'-phosphate oxidase family protein	31.3131	5	11	4	1	198	22.6	7.31	High	0	37.23	5
FALSE	Master Protein	AT2G27840.1	histone deacetylase-related / HD-related	26.1084	4	7	4	1	203	22.6	4.48	High	0	30.01	4
FALSE	Master Protein	AT1G53670.1	methionine sulfoxide reductase B 1	42.0792	6	8	6	1	202	22.6	8.95	High	0	28.66	6
FALSE	Master Protein	AT4G33625.1	FUNCTIONS IN: molecular_function unknown; INVOLVED IN: biological_process unknown; LOCATED IN: plasma membrane, vacuole; EXPRESSED IN: cultured cell; CONTAINS InterPro DOMAIN/s: Golgi apparatus membrane protein TVP15 (InterPro:IPR013714); Has 59 Blast hits to 59 proteins in 18 species: Archae - 0; Bacteria - 0; Metazoa - 0; Fungi - 0; Plants - 50; Viruses - 0; Other Eukaryotes - 9 (source: NCBI B…	16.5	3	4	3	1	200	22.6	6.05	High	0.002	15	3
FALSE	Master Protein	AT2G48070.3	resistance to phytophthora 1	13.9303	2	3	2	1	201	22.6	9.42	High	0.005	11.7	2
FALSE	Master Protein	AT3G03270.1	Adenine nucleotide alpha hydrolases-like superfamily protein	18.408	3	3	3	1	201	22.6	5.83	High	0.007	9.12	3
FALSE	Master Protein	AT5G66550.1	Maf-like protein	19.3237	3	3	3	1	207	22.6	5.5	High	0.007	8.73	3
FALSE	Master Protein	AT3G56110.2	prenylated RAB acceptor 1.B1	4.30622	1	2	1	1	209	22.6	8.92	Medium	0.01	6.68	1
FALSE	Master Protein	AT3G27080.1	translocase of outer membrane 20 kDa subunit 3	5.44554	1	1	1	1	202	22.6	5.07	Medium	0.03	3.82	1
FALSE	Master Protein	AT4G03960.1	Phosphotyrosine protein phosphatases superfamily protein	7.57576	1	1	1	1	198	22.6	6.67	Medium	0.034	3.03	1
FALSE	Master Protein	AT1G11400.1	partner of Y14-MAGO	4.41176	1	1	1	1	204	22.6	9.44	Medium	0.049	2.78	1
FALSE	Master Protein	AT5G10700.1	Peptidyl-tRNA hydrolase II (PTH2) family protein	3.5	1	1	1	1	200	22.6	9.33	Low	0.08	2.56	1
FALSE	Master Protein	AT5G10860.1	Cystathionine beta-synthase (CBS) family protein	65.534	10	39	10	1	206	22.7	9.01	High	0	150.56	10
FALSE	Master Protein	AT2G21530.1	SMAD/FHA domain-containing protein	60.2871	10	37	10	1	209	22.7	7.88	High	0	150.51	10
FALSE	Master Protein	AT3G11730.1	Ras-related small GTP-binding family protein	38.5366	8	20	6	1	205	22.7	5.27	High	0	70.4	8
FALSE	Master Protein	AT1G64510.1	Translation elongation factor EF1B/ribosomal protein S6 family protein	19.8068	3	16	3	1	207	22.7	6.2	High	0	51.33	3
FALSE	Master Protein	ATMG00070.1	NADH dehydrogenase subunit 9	41.0526	8	12	8	1	190	22.7	8	High	0	44.44	8
FALSE	Master Protein	AT5G58800.2	Quinone reductase family protein	14.9758	2	4	2	1	207	22.7	6.8	High	0.002	21.05	2
FALSE	Master Protein	AT2G25950.1	Protein of unknown function (DUF1000)	26.9608	4	5	4	1	204	22.7	5.19	High	0.002	20.05	4
FALSE	Master Protein	AT3G54680.1	proteophosphoglycan-related	15.6398	2	3	2	1	211	22.7	10.93	High	0.002	14.65	2
FALSE	Master Protein	AT1G77440.2	20S proteasome beta subunit C2	12.2549	2	4	1	1	204	22.7	5.9	High	0.004	12.2	2
FALSE	Master Protein	AT1G11240.1	CONTAINS InterPro DOMAIN/s: Nucleolar protein 12 (InterPro:IPR019186); Has 2484 Blast hits to 1934 proteins in 262 species: Archae - 0; Bacteria - 90; Metazoa - 921; Fungi - 378; Plants - 144; Viruses - 18; Other Eukaryotes - 933 (source: NCBI BLink).	13	3	3	3	1	200	22.7	9.76	High	0.005	11.72	3
FALSE	Master Protein	AT4G26555.1	FKBP-like peptidyl-prolyl cis-trans isomerase family protein	13.5266	2	2	2	1	207	22.7	7.5	High	0.006	10.84	2
FALSE	Master Protein	AT1G73030.1	SNF7 family protein	6.40394	1	2	1	1	203	22.7	7.2	High	0.007	9.12	1
FALSE	Master Protein	AT2G33470.1	glycolipid transfer protein 1	11.8812	2	2	2	1	202	22.7	7.39	Medium	0.013	5.91	2
FALSE	Master Protein	AT3G23760.1	FUNCTIONS IN: molecular_function unknown; INVOLVED IN: biological_process unknown; LOCATED IN: vacuole; EXPRESSED IN: 20 plant structures; EXPRESSED DURING: 13 growth stages; BEST Arabidopsis thaliana protein match is: transferases, transferring glycosyl groups (TAIR:AT4G14100.1); Has 108 Blast hits to 104 proteins in 19 species: Archae - 0; Bacteria - 0; Metazoa - 8; Fungi - 0; Plants - 90; Viru…	6.18557	1	1	1	1	194	22.7	6.04	Medium	0.014	5.79	1
FALSE	Master Protein	AT2G31410.1	unknown protein; Has 1719 Blast hits to 1091 proteins in 184 species: Archae - 5; Bacteria - 24; Metazoa - 559; Fungi - 169; Plants - 192; Viruses - 1; Other Eukaryotes - 769 (source: NCBI BLink).	4.52261	1	1	1	1	199	22.7	10.11	Low	0.053	2.75	1
FALSE	Master Protein	AT1G23205.1	Plant invertase/pectin methylesterase inhibitor superfamily protein	5.85366	1	1	1	1	205	22.7	5.26	Low	0.078	2.61	1
FALSE	Master Protein	AT3G07170.1	Sterile alpha motif (SAM) domain-containing protein	5.91133	1	1	1	1	203	22.7	9.66	Low	0.09	2.44	1
FALSE	Master Protein	AT5G02770.1	unknown protein; Has 469 Blast hits to 336 proteins in 126 species: Archae - 0; Bacteria - 54; Metazoa - 249; Fungi - 22; Plants - 47; Viruses - 0; Other Eukaryotes - 97 (source: NCBI BLink).	47.6636	9	13	9	1	214	22.8	6.96	High	0	41.3	9
FALSE	Master Protein	AT1G33040.1	nascent polypeptide-associated complex subunit alpha-like protein 5	23.445	4	8	4	1	209	22.8	4.42	High	0	33.5	4
FALSE	Master Protein	AT5G59300.1	ubiquitin carrier protein 7	25.1232	3	5	1	1	203	22.8	6.52	High	0.002	20.15	3
FALSE	Master Protein	AT1G21720.1	proteasome beta subunit C1	13.2353	2	5	1	1	204	22.8	5.47	High	0.002	19.36	2
FALSE	Master Protein	AT4G25550.1	Cleavage/polyadenylation specificity factor, 25kDa subunit	18.5	4	4	4	1	200	22.8	9.11	High	0.004	13.27	4
FALSE	Master Protein	AT2G44065.2	Ribosomal protein L2 family	15.8879	2	3	2	1	214	22.8	10.59	High	0.007	10.56	2
FALSE	Master Protein	AT5G11280.1	unknown protein; BEST Arabidopsis thaliana protein match is: unknown protein (TAIR:AT1G80200.1); Has 30201 Blast hits to 17322 proteins in 780 species: Archae - 12; Bacteria - 1396; Metazoa - 17338; Fungi - 3422; Plants - 5037; Viruses - 0; Other Eukaryotes - 2996 (source: NCBI BLink).	4.78469	1	2	1	1	209	22.8	9.89	Medium	0.01	6.57	1
FALSE	Master Protein	AT1G69980.1	unknown protein; LOCATED IN: endomembrane system; EXPRESSED IN: 24 plant structures; EXPRESSED DURING: 15 growth stages; Has 30 Blast hits to 30 proteins in 12 species: Archae - 0; Bacteria - 0; Metazoa - 0; Fungi - 0; Plants - 30; Viruses - 0; Other Eukaryotes - 0 (source: NCBI BLink).	4.87805	1	1	1	1	205	22.8	8.22	Medium	0.035	3	1
FALSE	Master Protein	AT1G22740.1	RAB GTPase homolog G3B	54.6798	10	17	7	1	203	22.9	5.48	High	0	64.68	10
FALSE	Master Protein	AT1G09560.1	germin-like protein 5	17.8082	5	13	3	1	219	22.9	8.44	High	0	47.02	5
FALSE	Master Protein	AT3G04720.1	pathogenesis-related 4	19.3396	3	6	3	1	212	22.9	7.65	High	0	25.32	3
FALSE	Master Protein	AT3G11770.1	Polynucleotidyl transferase, ribonuclease H-like superfamily protein	26.5	5	6	5	1	200	22.9	5.44	High	0.002	21.52	5
FALSE	Master Protein	AT5G61640.1	peptidemethionine sulfoxide reductase 1	20.297	4	6	1	1	202	22.9	6.79	High	0.002	20.4	4
FALSE	Master Protein	AT2G47840.1	Uncharacterised conserved protein ycf60	12.5	2	4	2	1	208	22.9	10.27	High	0.004	13.55	2
FALSE	Master Protein	AT3G12685.1	Acid phosphatase/vanadium-dependent haloperoxidase-related protein	11.2676	2	2	2	1	213	22.9	8.44	Medium	0.01	6.94	2
FALSE	Master Protein	AT4G12800.1	photosystem I subunit l	30.5936	7	61	7	1	219	23	9.85	High	0	256.42	7
FALSE	Master Protein	AT1G49300.1	RAB GTPase homolog G3E	73.7864	13	31	5	1	206	23	5.07	High	0	120.26	13
FALSE	Master Protein	AT2G37270.2	ribosomal protein 5B	40.5797	9	28	9	1	207	23	9.67	High	0	106.14	9
FALSE	Master Protein	AT3G16100.1	RAB GTPase homolog G3C	60.1942	11	24	4	1	206	23	5.52	High	0	93.85	11
FALSE	Master Protein	AT5G15200.1	Ribosomal protein S4	22.2222	6	8	6	1	198	23	10.17	High	0	29.03	6
FALSE	Master Protein	AT5G55940.1	Uncharacterised protein family (UPF0172)	26.9231	5	5	5	1	208	23	6	High	0.002	16.32	5
FALSE	Master Protein	AT3G60180.1	P-loop containing nucleoside triphosphate hydrolases superfamily protein	8.33333	2	2	1	1	204	23	5.73	Medium	0.011	6.11	2
FALSE	Master Protein	AT1G07980.1	nuclear factor Y, subunit C10	6.31068	1	1	1	1	206	23	9.57	Medium	0.017	5.56	1
FALSE	Master Protein	AT1G06790.1	RNA polymerase Rpb7 N-terminal domain-containing protein	8.33333	1	1	1	1	204	23	4.61	Medium	0.03	3.83	1
FALSE	Master Protein	AT2G44610.1	Ras-related small GTP-binding family protein	68.2692	14	41	6	1	208	23.1	7.9	High	0	154.79	14
FALSE	Master Protein	AT1G32990.1	plastid ribosomal protein l11	48.1982	9	33	9	1	222	23.1	9.66	High	0	129.83	9
FALSE	Master Protein	AT3G18820.1	RAB GTPase homolog G3F	71.8447	13	30	4	1	206	23.1	5.08	High	0	109.75	13
FALSE	Master Protein	AT5G10260.1	RAB GTPase homolog H1E	44.4444	10	26	2	1	207	23.1	7.9	High	0	92.66	10
FALSE	Master Protein	AT1G52280.1	RAB GTPase homolog G3D	62.6214	11	21	4	1	206	23.1	5.33	High	0	76.79	11
FALSE	Master Protein	AT5G11680.1	FUNCTIONS IN: molecular_function unknown; INVOLVED IN: biological_process unknown; LOCATED IN: cytosol, plasma membrane; EXPRESSED IN: 26 plant structures; EXPRESSED DURING: 15 growth stages; CONTAINS InterPro DOMAIN/s: WW-domain-binding protein (InterPro:IPR018826); Has 1807 Blast hits to 1807 proteins in 277 species: Archae - 0; Bacteria - 0; Metazoa - 736; Fungi - 347; Plants - 385; Viruses - …	46.8599	6	10	6	1	207	23.1	6.86	High	0	48.29	6
FALSE	Master Protein	AT3G61260.1	Remorin family protein	46.6981	12	14	10	1	212	23.1	5.64	High	0	45.28	12
FALSE	Master Protein	AT3G52470.1	Late embryogenesis abundant (LEA) hydroxyproline-rich glycoprotein family	24.5192	3	6	2	1	208	23.1	9.77	High	0.002	21.55	3
FALSE	Master Protein	AT5G07190.1	seed gene 3	17.8404	3	3	3	1	213	23.1	6.74	High	0.002	13.81	3
FALSE	Master Protein	AT2G40380.1	prenylated RAB acceptor 1.B2	16.4319	3	4	3	1	213	23.1	9.45	High	0.004	13.17	3
FALSE	Master Protein	AT5G52210.1	GTP-binding protein 1	13.1707	2	2	2	1	205	23.1	6	High	0.01	7.75	2
FALSE	Master Protein	AT2G31140.1	Peptidase S24/S26A/S26B/S26C family protein	12.6829	2	2	2	1	205	23.1	6.7	Medium	0.01	7.71	2
FALSE	Master Protein	AT4G22745.1	methyl-CPG-binding domain 1	10.7843	2	2	2	1	204	23.1	8.91	Medium	0.01	6.74	2
FALSE	Master Protein	AT1G73330.1	drought-repressed 4	5.74163	1	1	1	1	209	23.1	8.15	Medium	0.021	5.45	1
FALSE	Master Protein	AT4G12390.1	pectin methylesterase inhibitor 1	3.8835	1	1	1	1	206	23.1	9.7	Medium	0.03	4.38	1
FALSE	Master Protein	AT4G17170.1	RAB GTPase homolog B1C	71.09	15	36	8	1	211	23.2	7.42	High	0	153.03	15
FALSE	Master Protein	AT4G35860.1	GTP-binding 2	66.3507	14	30	7	1	211	23.2	7.01	High	0	129.99	14
FALSE	Master Protein	AT4G39710.1	FK506-binding protein 16-2	32.7189	5	26	5	1	217	23.2	8.15	High	0	109.38	5
FALSE	Master Protein	AT4G10480.1	Nascent polypeptide-associated complex (NAC), alpha subunit family protein	36.7925	6	24	6	1	212	23.2	4.42	High	0	95.16	6
FALSE	Master Protein	AT1G27390.1	translocase outer membrane 20-2	44.2857	10	16	10	1	210	23.2	5.81	High	0	59.96	10
FALSE	Master Protein	ATCG00380.1	chloroplast ribosomal protein S4	36.8159	8	14	8	1	201	23.2	10.33	High	0	54.33	8
FALSE	Master Protein	AT2G35960.1	NDR1/HIN1-like 12	19.5238	2	5	1	1	210	23.2	9.76	High	0.002	16.29	2
FALSE	Master Protein	AT1G18980.1	RmlC-like cupins superfamily protein	9.09091	2	4	2	1	220	23.2	8.68	High	0.004	12.76	2
FALSE	Master Protein	AT2G17695.2	FUNCTIONS IN: molecular_function unknown; INVOLVED IN: biological_process unknown; LOCATED IN: chloroplast; CONTAINS InterPro DOMAIN/s: Domain of unknown function DUF1990 (InterPro:IPR018960); Has 30201 Blast hits to 17322 proteins in 780 species: Archae - 12; Bacteria - 1396; Metazoa - 17338; Fungi - 3422; Plants - 5037; Viruses - 0; Other Eukaryotes - 2996 (source: NCBI BLink).	18.0488	2	3	2	1	205	23.2	9.16	High	0.005	11.31	2
FALSE	Master Protein	AT5G41350.1	RING/U-box superfamily protein	8.49057	2	2	2	1	212	23.2	4.36	Medium	0.01	6.72	2
FALSE	Master Protein	AT2G43350.2	glutathione peroxidase 3	8.73786	2	2	1	1	206	23.2	9.16	Medium	0.011	6.4	2
FALSE	Master Protein	AT1G18970.1	germin-like protein 4	5.45455	1	1	1	1	220	23.2	7.34	Medium	0.03	4.09	1
FALSE	Master Protein	AT5G05270.2	Chalcone-flavanone isomerase family protein	42.1053	7	13	7	1	209	23.3	4.82	High	0	57.36	7
FALSE	Master Protein	AT5G03530.1	RAB GTPase homolog C2A	37.619	7	13	5	1	210	23.3	6.23	High	0	48.8	7
FALSE	Master Protein	AT5G52200.2	phosphoprotein phosphatase inhibitors	41.7062	7	13	7	1	211	23.3	4.68	High	0	48.27	7
FALSE	Master Protein	AT5G64680.3	unknown protein; FUNCTIONS IN: molecular_function unknown; INVOLVED IN: biological_process unknown; EXPRESSED IN: 22 plant structures; EXPRESSED DURING: 13 growth stages; Has 53 Blast hits to 53 proteins in 20 species: Archae - 0; Bacteria - 8; Metazoa - 8; Fungi - 0; Plants - 34; Viruses - 0; Other Eukaryotes - 3 (source: NCBI BLink).	24.1706	4	4	4	1	211	23.3	9.01	High	0.002	14.11	4
FALSE	Master Protein	AT3G18030.1	HAL3-like protein A	5.26316	1	1	1	1	209	23.3	6.67	Medium	0.03	4.25	1
FALSE	Master Protein	AT5G27280.1	Zim17-type zinc finger protein	5.66038	1	1	1	1	212	23.3	5.9	Medium	0.03	3.83	1
FALSE	Master Protein	AT1G21830.1	unknown protein; CONTAINS InterPro DOMAIN/s: Protein of unknown function DUF740 (InterPro:IPR008004); BEST Arabidopsis thaliana protein match is: unknown protein (TAIR:AT1G44608.1); Has 49 Blast hits to 49 proteins in 12 species: Archae - 0; Bacteria - 0; Metazoa - 0; Fungi - 0; Plants - 49; Viruses - 0; Other Eukaryotes - 0 (source: NCBI BLink).	5.33981	1	1	1	1	206	23.3	9.91	Medium	0.032	3.21	1
FALSE	Master Protein	AT5G42960.1	unknown protein; FUNCTIONS IN: molecular_function unknown; INVOLVED IN: biological_process unknown; LOCATED IN: mitochondrion, chloroplast, plastid, chloroplast envelope; EXPRESSED IN: 24 plant structures; EXPRESSED DURING: 13 growth stages; BEST Arabidopsis thaliana protein match is: unknown protein (TAIR:AT1G45170.1); Has 30201 Blast hits to 17322 proteins in 780 species: Archae - 12; Bacteria …	61.9718	12	25	11	1	213	23.4	9.2	High	0	98.33	12
FALSE	Master Protein	AT3G24830.1	Ribosomal protein L13 family protein	46.1165	9	23	4	1	206	23.4	10.35	High	0	79.58	9
FALSE	Master Protein	AT2G41410.1	Calcium-binding EF-hand family protein	56.0185	9	17	9	1	216	23.4	4.87	High	0	70.48	9
FALSE	Master Protein	AT1G75270.1	dehydroascorbate reductase 2	45.0704	8	13	8	1	213	23.4	6.14	High	0	47.42	8
FALSE	Master Protein	AT1G50670.1	OTU-like cysteine protease family protein	44.7115	8	11	8	1	208	23.4	5.11	High	0	43.09	8
FALSE	Master Protein	AT3G25070.1	RPM1 interacting protein 4	37.9147	6	8	6	1	211	23.4	9.14	High	0	33.56	6
FALSE	Master Protein	AT1G02335.1	germin-like protein subfamily 2 member 2 precursor	13.6986	3	9	1	1	219	23.4	8.56	High	0	33.33	3
FALSE	Master Protein	AT5G50200.1	nitrate transmembrane transporters	29.0476	6	6	6	1	210	23.4	9.2	High	0.001	22.85	6
FALSE	Master Protein	AT2G25310.1	Protein of unknown function (DUF2012)	13.3333	3	3	2	1	210	23.4	8.44	High	0.007	9.66	3
FALSE	Master Protein	AT2G22370.1	unknown protein; Has 127 Blast hits to 127 proteins in 48 species: Archae - 0; Bacteria - 0; Metazoa - 87; Fungi - 0; Plants - 39; Viruses - 0; Other Eukaryotes - 1 (source: NCBI BLink).	11.4155	2	2	2	1	219	23.4	6.52	Medium	0.011	6.35	2
FALSE	Master Protein	AT5G58260.1	oxidoreductases, acting on NADH or NADPH, quinone or similar compound as acceptor	13.3971	2	2	2	1	209	23.4	9.35	Medium	0.013	5.94	2
FALSE	Master Protein	AT3G01790.2	Ribosomal protein L13 family protein	6.34146	1	1	1	1	205	23.4	10.35	Medium	0.022	5.42	1
FALSE	Master Protein	AT1G55340.1	Protein of unknown function (DUF1639)	4.87805	1	1	1	1	205	23.4	9.99	Medium	0.04	2.91	1
FALSE	Master Protein	AT2G43560.1	FKBP-like peptidyl-prolyl cis-trans isomerase family protein	42.1525	8	34	8	1	223	23.5	8.25	High	0	129.46	8
FALSE	Master Protein	AT4G14710.3	RmlC-like cupins superfamily protein	70	15	23	5	1	200	23.5	5.14	High	0	89.11	15
FALSE	Master Protein	AT1G43890.3	RAB GTPASE HOMOLOG B18	59.434	12	21	10	1	212	23.5	5.81	High	0	81.53	12
FALSE	Master Protein	AT1G02930.1	glutathione S-transferase 6	40.8654	8	14	2	1	208	23.5	6.23	High	0	52.52	8
FALSE	Master Protein	AT5G23900.1	Ribosomal protein L13e family protein	30.5825	7	11	2	1	206	23.5	11	High	0	38.08	7
FALSE	Master Protein	AT3G62020.1	germin-like protein 10	17.2727	3	8	2	1	220	23.5	8.79	High	0	31.55	3
FALSE	Master Protein	AT2G41600.3	Mitochondrial glycoprotein family protein	34.2995	6	8	6	1	207	23.5	6.8	High	0	29.8	6
FALSE	Master Protein	AT1G71480.1	Nuclear transport factor 2 (NTF2) family protein	18.9815	4	4	4	1	216	23.5	5.57	High	0.002	13.89	4
FALSE	Master Protein	AT1G20770.1	unknown protein; Has 59 Blast hits to 59 proteins in 24 species: Archae - 0; Bacteria - 0; Metazoa - 26; Fungi - 4; Plants - 29; Viruses - 0; Other Eukaryotes - 0 (source: NCBI BLink).	4.65116	1	1	1	1	215	23.5	5.02	Medium	0.03	3.74	1
FALSE	Master Protein	AT3G54210.1	Ribosomal protein L17 family protein	4.2654	1	1	1	1	211	23.5	11.39	Medium	0.032	3.15	1
FALSE	Master Protein	ATMG00270.1	NADH dehydrogenase 6	3.41463	1	1	1	1	205	23.5	9.91	Low	0.06	2.7	1
FALSE	Master Protein	AT1G19570.1	dehydroascorbate reductase	66.6667	10	26	10	1	213	23.6	5.91	High	0	103.39	10
FALSE	Master Protein	AT3G07110.2	Ribosomal protein L13 family protein	50.2415	11	20	5	1	207	23.6	10.4	High	0	70.73	11
FALSE	Master Protein	AT1G23440.1	Peptidase C15, pyroglutamyl peptidase I-like	44.2396	7	16	7	1	217	23.6	7.06	High	0	69.51	7
FALSE	Master Protein	AT4G13170.1	Ribosomal protein L13 family protein	32.5243	7	12	1	1	206	23.6	10.39	High	0	43.55	7
FALSE	Master Protein	AT4G02530.1	chloroplast thylakoid lumen protein	23.6111	5	10	5	1	216	23.6	8.51	High	0	43.31	5
FALSE	Master Protein	AT1G02920.1	glutathione S-transferase 7	40.6699	7	12	1	1	209	23.6	6.62	High	0	42.13	7
FALSE	Master Protein	AT5G48760.2	Ribosomal protein L13 family protein	34.466	7	10	2	1	206	23.6	10.37	High	0	36.66	7
FALSE	Master Protein	AT1G45170.1	unknown protein; BEST Arabidopsis thaliana protein match is: unknown protein (TAIR:AT5G42960.1); Has 62 Blast hits to 62 proteins in 18 species: Archae - 0; Bacteria - 0; Metazoa - 0; Fungi - 0; Plants - 62; Viruses - 0; Other Eukaryotes - 0 (source: NCBI BLink).	29.5775	5	8	4	1	213	23.6	9.16	High	0	29.13	5
FALSE	Master Protein	AT1G12830.1	unknown protein; FUNCTIONS IN: molecular_function unknown; INVOLVED IN: biological_process unknown; LOCATED IN: cellular_component unknown; EXPRESSED IN: 23 plant structures; EXPRESSED DURING: 13 growth stages; Has 39778 Blast hits to 22088 proteins in 1060 species: Archae - 152; Bacteria - 6161; Metazoa - 14109; Fungi - 6144; Plants - 2156; Viruses - 601; Other Eukaryotes - 10455 (source: NCBI B…	20.1878	3	6	3	1	213	23.6	3.95	High	0	25.18	3
FALSE	Master Protein	AT1G51360.1	dimeric A/B barrel domainS-protein 1	23.8095	4	5	4	1	210	23.6	4.84	High	0.002	19.8	4
FALSE	Master Protein	AT2G04690.1	Pyridoxamine 5'-phosphate oxidase family protein	26.6667	4	5	4	1	210	23.6	7.49	High	0.002	19.59	4
FALSE	Master Protein	AT5G47320.1	ribosomal protein S19	29.2453	5	5	5	1	212	23.6	9.82	High	0.002	18.04	5
FALSE	Master Protein	AT3G11660.1	NDR1/HIN1-like 1	17.2249	3	5	3	1	209	23.6	9.63	High	0.002	18	3
FALSE	Master Protein	AT3G62580.1	Late embryogenesis abundant protein (LEA) family protein	8.92019	2	4	2	1	213	23.6	9.74	High	0.002	16.56	2
FALSE	Master Protein	AT5G38930.1	RmlC-like cupins superfamily protein	10.7623	2	2	2	1	223	23.6	7.39	High	0.008	8.44	2
FALSE	Master Protein	AT5G55710.1	FUNCTIONS IN: molecular_function unknown; INVOLVED IN: biological_process unknown; LOCATED IN: chloroplast thylakoid membrane, chloroplast; EXPRESSED IN: 23 plant structures; EXPRESSED DURING: 14 growth stages; BEST Arabidopsis thaliana protein match is: Uncharacterised conserved protein ycf60 (TAIR:AT2G47840.1); Has 1807 Blast hits to 1807 proteins in 277 species: Archae - 0; Bacteria - 0; Metaz…	9.56938	2	2	2	1	209	23.6	8.46	Medium	0.01	7.09	2
FALSE	Master Protein	AT3G49470.1	nascent polypeptide-associated complex subunit alpha-like protein 2	50.2304	7	19	7	1	217	23.7	4.49	High	0	89.79	7
FALSE	Master Protein	AT4G39890.1	RAB GTPase homolog H1C	20.5607	5	15	1	1	214	23.7	7.14	High	0	54.14	5
FALSE	Master Protein	AT5G09680.1	reduced lateral root formation	35.545	9	13	9	1	211	23.7	8.75	High	0	48.35	9
FALSE	Master Protein	AT5G43750.1	NAD(P)H dehydrogenase 18	23.5849	3	8	3	1	212	23.7	4.74	High	0	40.22	3
FALSE	Master Protein	AT1G21065.1	unknown protein; INVOLVED IN: biological_process unknown; LOCATED IN: chloroplast; EXPRESSED IN: 22 plant structures; EXPRESSED DURING: 13 growth stages; CONTAINS InterPro DOMAIN/s: Uncharacterised protein family UPF0047 (InterPro:IPR001602); Has 3800 Blast hits to 3784 proteins in 1137 species: Archae - 215; Bacteria - 2154; Metazoa - 42; Fungi - 99; Plants - 99; Viruses - 0; Other Eukaryotes - …	28.1106	5	9	5	1	217	23.7	9.45	High	0	33.16	5
FALSE	Master Protein	AT4G01026.1	PYR1-like 7	8.53081	2	2	2	1	211	23.7	5.95	Medium	0.027	5.14	2
FALSE	Master Protein	AT2G38360.1	prenylated RAB acceptor 1.B4	5	1	1	1	1	220	23.7	7.88	Medium	0.03	4.46	1
FALSE	Master Protein	AT3G25980.1	DNA-binding HORMA family protein	4.78469	1	1	1	1	209	23.7	4.91	Medium	0.03	3.89	1
FALSE	Master Protein	AT3G03773.2	HSP20-like chaperones superfamily protein	3.92157	1	1	1	1	204	23.7	5.25	Medium	0.031	3.24	1
FALSE	Master Protein	AT3G15210.1	ethylene responsive element binding factor 4	6.30631	1	1	1	1	222	23.7	8.85	Medium	0.044	2.84	1
FALSE	Master Protein	AT2G44920.2	Tetratricopeptide repeat (TPR)-like superfamily protein	50.4464	9	32	9	1	224	23.8	7.64	High	0	131.51	9
FALSE	Master Protein	AT3G26060.2	Thioredoxin superfamily protein	49.3088	11	31	11	1	217	23.8	9.51	High	0	130.02	11
FALSE	Master Protein	AT3G46060.3	RAB GTPase homolog 8A	62.5	13	31	3	1	216	23.8	7.83	High	0	124.67	13
FALSE	Master Protein	AT4G21280.1	photosystem II subunit QA	50.2242	11	29	9	1	223	23.8	9.64	High	0	113.98	11
FALSE	Master Protein	AT3G46830.1	RAB GTPase homolog A2C	59.9078	11	20	6	1	217	23.8	6.23	High	0	88.22	11
FALSE	Master Protein	AT4G14800.2	20S proteasome beta subunit D2	54.4186	10	23	5	1	215	23.8	6.11	High	0	87.92	10
FALSE	Master Protein	AT4G25100.2	Fe superoxide dismutase 1	21.2264	6	23	6	1	212	23.8	6.52	High	0	84.44	6
FALSE	Master Protein	AT3G49010.3	breast basic conserved 1	40.2913	10	19	5	1	206	23.8	11.02	High	0	74.29	10
FALSE	Master Protein	AT5G59150.1	RAB GTPase homolog A2D	43.318	7	13	2	1	217	23.8	5.91	High	0	57.7	7
FALSE	Master Protein	AT1G73260.1	kunitz trypsin inhibitor 1	43.2558	8	13	8	1	215	23.8	7.18	High	0	51.04	8
FALSE	Master Protein	AT3G08920.1	Rhodanese/Cell cycle control phosphatase superfamily protein	42.5234	7	10	7	1	214	23.8	9.31	High	0	37.43	7
FALSE	Master Protein	AT5G11950.2	Putative lysine decarboxylase family protein	32.8704	5	8	5	1	216	23.8	5.59	High	0	28.27	5
FALSE	Master Protein	AT1G55160.3	unknown protein; FUNCTIONS IN: molecular_function unknown; INVOLVED IN: biological_process unknown; LOCATED IN: mitochondrion, plastid; EXPRESSED IN: 22 plant structures; EXPRESSED DURING: 13 growth stages; BEST Arabidopsis thaliana protein match is: unknown protein (TAIR:AT2G19530.1); Has 63 Blast hits to 63 proteins in 14 species: Archae - 0; Bacteria - 0; Metazoa - 0; Fungi - 0; Plants - 63; V…	24.4131	5	6	5	1	213	23.8	9.64	High	0	23.98	5
FALSE	Master Protein	AT2G21880.1	RAB GTPase homolog 7A	20.283	4	6	2	1	212	23.8	6.13	High	0.002	21.02	4
FALSE	Master Protein	AT5G02040.1	prenylated RAB acceptor 1.A1	8.13397	1	1	1	1	209	23.8	10.43	Medium	0.03	3.5	1
FALSE	Master Protein	AT3G53610.2	RAB GTPase homolog 8	60.1852	13	30	5	1	216	23.9	8.22	High	0	113.3	13
FALSE	Master Protein	AT4G32260.1	ATPase, F0 complex, subunit B/B', bacterial/chloroplast	40.6393	12	24	12	1	219	23.9	5.86	High	0	93.21	12
FALSE	Master Protein	AT5G45750.1	RAB GTPase homolog A1C	54.6296	11	22	3	1	216	23.9	5.88	High	0	84.78	11
FALSE	Master Protein	AT4G18800.1	RAB GTPase homolog A1D	53.7383	10	19	4	1	214	23.9	5.35	High	0	74.14	10
FALSE	Master Protein	AT1G06400.1	Ras-related small GTP-binding family protein	39.3519	8	15	5	1	216	23.9	6.93	High	0	56.67	8
FALSE	Master Protein	AT5G51110.1	Transcriptional coactivator/pterin dehydratase	46.8182	6	9	6	1	220	23.9	8.81	High	0	39.64	6
FALSE	Master Protein	AT2G25110.1	stromal cell-derived factor 2-like protein precursor	31.1927	6	9	6	1	218	23.9	7.96	High	0	38.63	6
FALSE	Master Protein	AT4G14100.1	transferases, transferring glycosyl groups	21.8447	3	5	3	1	206	23.9	5.41	High	0.002	18.95	3
FALSE	Master Protein	AT5G62880.1	RAC-like 10	15.814	4	5	2	1	215	23.9	9.19	High	0.002	16.89	4
FALSE	Master Protein	AT5G53310.1	myosin heavy chain-related	5.71429	1	1	1	1	210	23.9	6.81	Medium	0.03	4.6	1
FALSE	Master Protein	AT2G41260.1	glycine-rich protein / late embryogenesis abundant protein (M17)	21.3333	1	1	1	1	225	23.9	6.32	Medium	0.03	4.56	1
FALSE	Master Protein	AT5G39120.1	RmlC-like cupins superfamily protein	8.1448	1	1	1	1	221	23.9	6.79	Medium	0.03	4.2	1
FALSE	Master Protein	AT5G39160.1	RmlC-like cupins superfamily protein	4.5045	1	1	1	1	222	23.9	7.03	Medium	0.03	4.15	1
FALSE	Master Protein	AT1G35680.1	Ribosomal protein L21	41.8182	8	34	8	1	220	24	9.25	High	0	140.79	8
FALSE	Master Protein	AT5G03520.1	RAB GTPase homolog 8C	56.9444	12	29	3	1	216	24	7.81	High	0	109.87	12
FALSE	Master Protein	AT1G16920.1	RAB GTPase homolog A1B	55.0926	12	23	6	1	216	24	5.77	High	0	91.31	12
FALSE	Master Protein	AT2G43130.1	P-loop containing nucleoside triphosphate hydrolases superfamily protein	59.8131	11	14	6	1	214	24	5.06	High	0	49.77	11
FALSE	Master Protein	AT4G09720.3	RAB GTPase homolog G3A	39.1705	7	12	4	1	217	24	5.19	High	0	48.23	7
FALSE	Master Protein	AT2G44050.1	6,7-dimethyl-8-ribityllumazine synthase / DMRL synthase / lumazine synthase / riboflavin synthase	20.7048	5	9	5	1	227	24	8.35	High	0	47.35	5
FALSE	Master Protein	AT5G11770.1	NADH-ubiquinone oxidoreductase 20 kDa subunit, mitochondrial	18.3486	5	11	5	1	218	24	9.44	High	0	34.79	5
FALSE	Master Protein	AT1G56700.1	Peptidase C15, pyroglutamyl peptidase I-like	26.484	7	8	7	1	219	24	6.39	High	0	32.03	7
FALSE	Master Protein	AT3G07195.1	RPM1-interacting protein 4 (RIN4) family protein	26.2222	3	5	3	1	225	24	9.95	High	0.002	18.88	3
FALSE	Master Protein	AT4G24660.1	homeobox protein 22	10.9091	2	4	1	1	220	24	7.93	High	0.002	15.37	2
FALSE	Master Protein	AT4G33520.1	P-type ATP-ase 1	21.519	3	4	1	1	237	24	8.63	High	0.002	15.3	3
FALSE	Master Protein	AT3G01850.2	Aldolase-type TIM barrel family protein	8.44444	1	2	1	1	225	24	5.35	High	0.004	12.82	1
FALSE	Master Protein	AT2G19830.1	SNF7 family protein	9.85915	2	2	2	1	213	24	4.83	Medium	0.01	6.82	2
FALSE	Master Protein	AT4G09620.1	Mitochondrial transcription termination factor family protein	6.60377	1	1	1	1	212	24	6.67	Medium	0.03	3.66	1
FALSE	Master Protein	AT5G39130.1	RmlC-like cupins superfamily protein	4.5045	1	1	1	1	222	24	6.38	Medium	0.042	2.87	1
FALSE	Master Protein	AT4G00080.1	Plant invertase/pectin methylesterase inhibitor superfamily protein	9.56938	1	1	1	1	209	24	10.02	Low	0.104	2.32	1
FALSE	Master Protein	AT5G10160.1	Thioesterase superfamily protein	42.0091	9	40	7	1	219	24.1	9.26	High	0	142.95	9
FALSE	Master Protein	ATCG00720.1	photosynthetic electron transfer B	28.8372	5	33	5	1	215	24.1	8.76	High	0	137.04	5
FALSE	Master Protein	AT2G30860.1	glutathione S-transferase PHI 9	35.3488	6	24	5	1	215	24.1	6.65	High	0	99.27	6
FALSE	Master Protein	AT4G02520.1	glutathione S-transferase PHI 2	55.1887	11	22	9	1	212	24.1	6.35	High	0	89.7	11
FALSE	Master Protein	AT1G09630.1	RAB GTPase 11C	67.2811	12	19	8	1	217	24.1	6.6	High	0	81.21	12
FALSE	Master Protein	AT4G00030.1	Plastid-lipid associated protein PAP / fibrillin family protein	26.4151	6	7	6	1	212	24.1	9.29	High	0	27.42	6
FALSE	Master Protein	AT2G37680.1	CONTAINS InterPro DOMAIN/s: Vacuolar import/degradation protein Vid24 (InterPro:IPR018618); Has 318 Blast hits to 317 proteins in 131 species: Archae - 0; Bacteria - 0; Metazoa - 80; Fungi - 184; Plants - 51; Viruses - 0; Other Eukaryotes - 3 (source: NCBI BLink).	20	3	5	3	1	215	24.1	4.73	High	0.002	18.93	3
FALSE	Master Protein	AT1G63290.1	Aldolase-type TIM barrel family protein	7.92952	1	4	1	1	227	24.1	6.1	High	0.002	18.22	1
FALSE	Master Protein	AT1G14010.1	emp24/gp25L/p24 family/GOLD family protein	20.283	3	4	3	1	212	24.1	6.8	High	0.002	15.96	3
FALSE	Master Protein	AT4G26550.1	Got1/Sft2-like vescicle transport protein family	12	2	3	2	1	225	24.1	8.29	High	0.002	13.87	2
FALSE	Master Protein	AT4G15940.1	Fumarylacetoacetate (FAA) hydrolase family	12.6126	3	4	3	1	222	24.1	7.49	High	0.004	13.15	3
FALSE	Master Protein	AT2G11890.1	adenylate cyclases	15.2381	3	3	3	1	210	24.1	5.55	High	0.007	10.4	3
FALSE	Master Protein	AT5G58250.1	unknown protein; FUNCTIONS IN: molecular_function unknown; INVOLVED IN: biological_process unknown; LOCATED IN: thylakoid, chloroplast; EXPRESSED IN: 22 plant structures; EXPRESSED DURING: 14 growth stages; CONTAINS InterPro DOMAIN/s: Protein of unknown function DUF2488 (InterPro:IPR019616); Has 1807 Blast hits to 1807 proteins in 277 species: Archae - 0; Bacteria - 0; Metazoa - 736; Fungi - 347;…	4.2654	1	2	1	1	211	24.1	8.1	Medium	0.011	6.36	1
FALSE	Master Protein	AT5G41960.1	unknown protein; FUNCTIONS IN: molecular_function unknown; INVOLVED IN: biological_process unknown; LOCATED IN: chloroplast; EXPRESSED IN: 22 plant structures; EXPRESSED DURING: 13 growth stages; Has 1807 Blast hits to 1807 proteins in 277 species: Archae - 0; Bacteria - 0; Metazoa - 736; Fungi - 347; Plants - 385; Viruses - 0; Other Eukaryotes - 339 (source: NCBI BLink).	4.60829	1	1	1	1	217	24.1	6.33	Medium	0.03	3.37	1
FALSE	Master Protein	AT3G51730.1	saposin B domain-containing protein	3.75587	1	1	1	1	213	24.1	5.11	Medium	0.032	3.14	1
FALSE	Master Protein	AT5G19510.1	Translation elongation factor EF1B/ribosomal protein S6 family protein	43.75	8	64	5	1	224	24.2	4.56	High	0	252.89	8
FALSE	Master Protein	AT4G16720.1	Ribosomal protein L23/L15e family protein	45.5882	9	39	9	1	204	24.2	11.44	High	0	158.18	9
FALSE	Master Protein	AT2G30870.1	glutathione S-transferase PHI 10	37.2093	10	40	9	1	215	24.2	5.67	High	0	154.05	10
FALSE	Master Protein	AT1G31330.1	photosystem I subunit F	46.6063	9	32	9	1	221	24.2	9.54	High	0	131.28	9
FALSE	Master Protein	AT4G02230.1	Ribosomal protein L19e family protein	40.3846	9	23	4	1	208	24.2	11.39	High	0	75.58	9
FALSE	Master Protein	AT3G15670.1	Late embryogenesis abundant protein (LEA) family protein	36	7	14	7	1	225	24.2	8.85	High	0	64.42	7
FALSE	Master Protein	AT2G22230.1	Thioesterase superfamily protein	31.3636	5	17	3	1	220	24.2	8.48	High	0	63.8	5
FALSE	Master Protein	AT5G57950.1	26S proteasome regulatory subunit, putative	24.2291	4	5	4	1	227	24.2	5.16	High	0.002	19.74	4
FALSE	Master Protein	AT3G46630.1	Protein of unknown function (DUF3223)	14.9758	4	4	4	1	207	24.2	8.18	High	0.004	12.03	4
FALSE	Master Protein	AT3G18580.1	Nucleic acid-binding, OB-fold-like protein	14.2857	3	3	3	1	217	24.2	9.26	High	0.007	10.42	3
FALSE	Master Protein	AT1G78460.1	SOUL heme-binding family protein	11.8721	2	2	2	1	219	24.2	9.1	High	0.007	8.73	2
FALSE	Master Protein	AT4G19100.1	Protein of unknown function (DUF3464)	5.14019	1	2	1	1	214	24.2	8.53	High	0.007	8.73	1
FALSE	Master Protein	AT2G38710.2	AMMECR1 family	11.6822	2	2	2	1	214	24.2	6.8	High	0.009	8.29	2
FALSE	Master Protein	AT3G09900.1	RAB GTPase homolog E1E	46.3303	10	24	2	1	218	24.3	8.21	High	0	88.3	10
FALSE	Master Protein	AT5G01750.2	Protein of unknown function (DUF567)	50.2304	11	20	11	1	217	24.3	8.24	High	0	74.3	11
FALSE	Master Protein	AT5G60860.1	RAB GTPase homolog A1F	36.8664	8	17	1	1	217	24.3	5.95	High	0	65.55	8
FALSE	Master Protein	AT3G15060.1	RAB GTPase homolog A1G	40.0922	9	17	3	1	217	24.3	5.9	High	0	64.85	9
FALSE	Master Protein	AT3G16780.1	Ribosomal protein L19e family protein	41.1483	8	15	4	1	209	24.3	11.24	High	0	51.23	8
FALSE	Master Protein	AT3G57280.1	Transmembrane proteins 14C	25.6637	3	8	3	1	226	24.3	9.03	High	0	43.15	3
FALSE	Master Protein	AT3G07410.1	RAB GTPase homolog A5B	24.8848	6	9	2	1	217	24.3	4.83	High	0	29.6	6
FALSE	Master Protein	AT2G31680.1	RAB GTPase homolog A5D	24.6575	6	9	1	1	219	24.3	5.36	High	0	29.01	6
FALSE	Master Protein	AT1G01730.1	unknown protein; FUNCTIONS IN: molecular_function unknown; INVOLVED IN: biological_process unknown; LOCATED IN: chloroplast; EXPRESSED IN: 23 plant structures; EXPRESSED DURING: 13 growth stages; Has 42 Blast hits to 42 proteins in 17 species: Archae - 0; Bacteria - 2; Metazoa - 5; Fungi - 1; Plants - 34; Viruses - 0; Other Eukaryotes - 0 (source: NCBI BLink).	37.9464	5	7	5	1	224	24.3	6.37	High	0	26.9	5
FALSE	Master Protein	AT3G07680.1	emp24/gp25L/p24 family/GOLD family protein	13.9423	4	7	4	1	208	24.3	6.39	High	0.001	22.73	4
FALSE	Master Protein	AT1G21900.1	emp24/gp25L/p24 family/GOLD family protein	20.3704	5	6	5	1	216	24.3	6.73	High	0.002	19.36	5
FALSE	Master Protein	AT3G22845.1	emp24/gp25L/p24 family/GOLD family protein	5.14019	1	4	1	1	214	24.3	6.86	High	0.002	14.97	1
FALSE	Master Protein	AT3G22320.1	Eukaryotic rpb5 RNA polymerase subunit family protein	16.0976	3	3	3	1	205	24.3	9.55	High	0.005	11.28	3
FALSE	Master Protein	AT4G34730.1	ribosome-binding factor A family protein	19.5349	3	3	3	1	215	24.3	6.81	High	0.007	10.67	3
FALSE	Master Protein	AT4G26160.1	atypical CYS HIS rich thioredoxin 1	19.0045	3	3	3	1	221	24.3	8.44	High	0.007	9.43	3
FALSE	Master Protein	AT5G13330.1	related to AP2 6l	9.90566	2	2	1	1	212	24.3	8.76	Medium	0.01	7.68	2
FALSE	Master Protein	AT3G62140.1	CONTAINS InterPro DOMAIN/s: NEFA-interacting nuclear protein NIP30, N-terminal (InterPro:IPR019331); Has 398 Blast hits to 395 proteins in 139 species: Archae - 0; Bacteria - 6; Metazoa - 193; Fungi - 83; Plants - 36; Viruses - 0; Other Eukaryotes - 80 (source: NCBI BLink).	7.47664	2	2	2	1	214	24.3	5.31	Medium	0.015	5.7	2
FALSE	Master Protein	AT5G53330.1	Ubiquitin-associated/translation elongation factor EF1B protein	7.69231	1	1	1	1	221	24.3	6.89	Medium	0.025	5.31	1
FALSE	Master Protein	AT4G03280.1	photosynthetic electron transfer C	44.1048	7	39	7	1	229	24.4	8.54	High	0	173.04	7
FALSE	Master Protein	AT5G07020.1	proline-rich family protein	29.3617	6	33	6	1	235	24.4	4.75	High	0	135.91	6
FALSE	Master Protein	AT2G27530.2	Ribosomal protein L1p/L10e family	34.7222	7	16	4	1	216	24.4	9.88	High	0	58.73	7
FALSE	Master Protein	AT4G39990.1	RAB GTPase homolog A4B	37.5	8	15	4	1	224	24.4	6.09	High	0	56.9	8
FALSE	Master Protein	AT5G21430.1	Chaperone DnaJ-domain superfamily protein	49.0826	8	13	8	1	218	24.4	5.14	High	0	55.61	8
FALSE	Master Protein	AT1G69460.1	emp24/gp25L/p24 family/GOLD family protein	28.972	7	11	6	1	214	24.4	6.68	High	0	41.8	7
FALSE	Master Protein	AT5G07460.1	peptidemethionine sulfoxide reductase 2	23.3945	5	11	4	1	218	24.4	5.2	High	0	39.45	5
FALSE	Master Protein	AT5G52240.1	membrane steroid binding protein 1	46.3636	6	8	5	1	220	24.4	4.74	High	0	37.73	6
FALSE	Master Protein	AT2G30060.1	Pleckstrin homology (PH) domain superfamily protein	45.6221	7	9	5	1	217	24.4	4.88	High	0	34.43	7
FALSE	Master Protein	AT4G01410.1	Late embryogenesis abundant (LEA) hydroxyproline-rich glycoprotein family	16.7401	3	4	3	1	227	24.4	9.72	High	0.002	17.2	3
FALSE	Master Protein	AT4G15520.1	tRNA/rRNA methyltransferase (SpoU) family protein	21.1712	3	4	3	1	222	24.4	6.28	High	0.002	15.91	3
FALSE	Master Protein	AT2G18990.1	thioredoxin domain-containing protein 9 homolog	16.5877	4	4	4	1	211	24.4	6.81	High	0.004	12.98	4
FALSE	Master Protein	AT1G26690.1	emp24/gp25L/p24 family/GOLD family protein	12.1495	3	3	2	1	214	24.4	6.93	High	0.006	11.2	3
FALSE	Master Protein	AT5G50100.1	Putative thiol-disulphide oxidoreductase DCC	14.0187	2	2	2	1	214	24.4	9.22	High	0.009	8.15	2
FALSE	Master Protein	AT3G56820.1	unknown protein; Has 34 Blast hits to 34 proteins in 13 species: Archae - 0; Bacteria - 0; Metazoa - 0; Fungi - 0; Plants - 27; Viruses - 0; Other Eukaryotes - 7 (source: NCBI BLink).	5.45455	1	1	1	1	220	24.4	7.65	Medium	0.033	3.08	1
FALSE	Master Protein	AT3G62530.1	ARM repeat superfamily protein	58.8235	11	20	11	1	221	24.5	6.57	High	0	81.2	11
FALSE	Master Protein	AT3G10060.1	FKBP-like peptidyl-prolyl cis-trans isomerase family protein	39.1304	8	21	8	1	230	24.5	9.63	High	0	79.55	8
FALSE	Master Protein	AT1G08360.1	Ribosomal protein L1p/L10e family	29.1667	6	14	2	1	216	24.5	9.88	High	0	52.26	6
FALSE	Master Protein	AT5G22440.2	Ribosomal protein L1p/L10e family	24.424	5	12	1	1	217	24.5	9.82	High	0	45.52	5
FALSE	Master Protein	AT3G55920.1	Cyclophilin-like peptidyl-prolyl cis-trans isomerase family protein	21.9298	5	5	4	1	228	24.5	7.05	High	0.002	20.95	5
FALSE	Master Protein	AT5G19630.1	alpha/beta-Hydrolases superfamily protein	12.2807	3	5	3	1	228	24.5	7.14	High	0.002	16.38	3
FALSE	Master Protein	AT1G01050.1	pyrophosphorylase 1	16.0377	5	5	2	1	212	24.5	6.09	High	0.002	14.89	5
FALSE	Master Protein	AT2G04845.1	Acyl-CoA N-acyltransferases (NAT) superfamily protein	14.2202	3	3	3	1	218	24.5	5.47	High	0.007	10.56	3
FALSE	Master Protein	AT5G42570.1	B-cell receptor-associated 31-like	8.7156	2	2	2	1	218	24.5	9.32	High	0.009	8.19	2
FALSE	Master Protein	AT5G06690.1	WCRKC thioredoxin 1	6.19048	1	1	1	1	210	24.5	9.44	Medium	0.03	3.39	1
FALSE	Master Protein	AT5G04910.1	unknown protein; Has 71 Blast hits to 71 proteins in 36 species: Archae - 0; Bacteria - 0; Metazoa - 17; Fungi - 0; Plants - 40; Viruses - 0; Other Eukaryotes - 14 (source: NCBI BLink).	4.5045	1	1	1	1	222	24.5	4.86	Medium	0.032	3.17	1
FALSE	Master Protein	AT4G20260.1	plasma-membrane associated cation-binding protein 1	88	28	104	28	1	225	24.6	4.96	High	0	420.7	28
FALSE	Master Protein	AT3G60820.3	N-terminal nucleophile aminohydrolases (Ntn hydrolases) superfamily protein	56.5022	10	23	10	1	223	24.6	7.4	High	0	99.49	10
FALSE	Master Protein	AT1G02780.1	Ribosomal protein L19e family protein	38.3178	7	23	3	1	214	24.6	11.36	High	0	84.05	7
FALSE	Master Protein	AT4G05180.1	photosystem II subunit Q-2	43.4783	9	17	7	1	230	24.6	9.72	High	0	67.24	9
FALSE	Master Protein	AT5G52970.1	thylakoid lumen 15.0 kDa protein	36.7713	7	15	7	1	223	24.6	5.78	High	0	63.15	7
FALSE	Master Protein	AT4G34960.1	Cyclophilin-like peptidyl-prolyl cis-trans isomerase family protein	25.4464	4	14	3	1	224	24.6	6.89	High	0	45.08	4
FALSE	Master Protein	AT3G48330.1	protein-l-isoaspartate methyltransferase 1	20.4348	3	5	3	1	230	24.6	5.77	High	0.002	22.29	3
FALSE	Master Protein	AT3G53620.1	pyrophosphorylase 4	12.5	4	4	1	1	216	24.6	5.47	High	0.005	11.83	4
FALSE	Master Protein	AT5G01800.1	saposin B domain-containing protein	7.8341	2	3	2	1	217	24.6	6.2	High	0.007	9.89	2
FALSE	Master Protein	AT3G60810.1	unknown protein; CONTAINS InterPro DOMAIN/s: Protein of unknown function DUF1499 (InterPro:IPR010865); Has 444 Blast hits to 444 proteins in 143 species: Archae - 0; Bacteria - 268; Metazoa - 0; Fungi - 0; Plants - 51; Viruses - 0; Other Eukaryotes - 125 (source: NCBI BLink).	14.0187	2	2	2	1	214	24.6	9.64	Medium	0.01	7.61	2
FALSE	Master Protein	AT1G09580.1	emp24/gp25L/p24 family/GOLD family protein	7.8341	2	2	2	1	217	24.6	6.68	Medium	0.01	6.77	2
FALSE	Master Protein	AT1G67080.1	abscisic acid (aba)-deficient 4	6.36364	1	1	1	1	220	24.6	9.38	Medium	0.03	3.78	1
FALSE	Master Protein	AT3G52960.1	Thioredoxin superfamily protein	59.8291	12	73	12	1	234	24.7	9.03	High	0	322.31	12
FALSE	Master Protein	AT1G05190.1	Ribosomal protein L6 family	63.6771	16	51	16	1	223	24.7	9.89	High	0	175.47	16
FALSE	Master Protein	AT5G13510.1	Ribosomal protein L10 family protein	47.2727	10	16	9	1	220	24.7	9.32	High	0	64.97	10
FALSE	Master Protein	AT3G11930.3	Adenine nucleotide alpha hydrolases-like superfamily protein	26.5487	6	14	6	1	226	24.7	6.28	High	0	57.95	6
FALSE	Master Protein	AT2G33430.1	differentiation and greening-like 1	31.0502	6	10	5	1	219	24.7	8.24	High	0	36.5	6
FALSE	Master Protein	AT2G18230.1	pyrophosphorylase 2	33.0275	8	9	5	1	218	24.7	6.09	High	0	29.18	8
FALSE	Master Protein	AT5G08330.1	TCP family transcription factor	13.8075	2	5	2	1	239	24.7	9.54	High	0	24.39	2
FALSE	Master Protein	AT5G58590.1	RAN binding protein 1	36.9863	4	4	3	1	219	24.7	4.74	High	0.002	21.77	4
FALSE	Master Protein	AT4G19830.1	FKBP-like peptidyl-prolyl cis-trans isomerase family protein	23.5808	3	4	3	1	229	24.7	9.25	High	0.002	14.97	3
FALSE	Master Protein	AT5G47180.1	Plant VAMP (vesicle-associated membrane protein) family protein	14.5455	3	3	3	1	220	24.7	8.62	High	0.004	12.03	3
FALSE	Master Protein	AT1G07700.3	Thioredoxin superfamily protein	4.14747	1	1	1	1	217	24.7	5.45	Medium	0.031	3.23	1
FALSE	Master Protein	AT4G24930.1	thylakoid lumenal 17.9 kDa protein, chloroplast	4.88889	1	1	1	1	225	24.7	6.67	Medium	0.032	3.14	1
FALSE	Master Protein	AT5G12110.1	Glutathione S-transferase, C-terminal-like;Translation elongation factor EF1B/ribosomal protein S6	32.4561	6	25	3	1	228	24.8	4.69	High	0	100.63	6
FALSE	Master Protein	AT4G01940.1	NFU domain protein 1	35.9307	5	16	5	1	231	24.8	5.96	High	0	64.93	5
FALSE	Master Protein	AT5G65270.1	RAB GTPase homolog A4A	44.2478	10	17	7	1	226	24.8	5.99	High	0	64.01	10
FALSE	Master Protein	AT5G47960.1	RAB GTPase homolog A4C	34.9776	7	13	2	1	223	24.8	6.6	High	0	46.82	7
FALSE	Master Protein	AT3G43520.1	Transmembrane proteins 14C	25.8333	4	10	4	1	240	24.8	9.11	High	0	44.53	4
FALSE	Master Protein	AT4G37925.1	subunit NDH-M of NAD(P)H:plastoquinone dehydrogenase complex	41.9355	6	8	6	1	217	24.8	4.91	High	0	32.35	6
FALSE	Master Protein	AT3G15810.1	Protein of unknown function (DUF567)	35.4545	7	9	7	1	220	24.8	4.89	High	0	27.9	7
FALSE	Master Protein	AT1G63970.1	isoprenoid F	26.4069	4	6	4	1	231	24.8	8.79	High	0	24.18	4
FALSE	Master Protein	AT3G01440.1	PsbQ-like 1	9.09091	2	3	2	1	220	24.8	7.9	High	0.007	10.71	2
FALSE	Master Protein	AT3G10080.1	RmlC-like cupins superfamily protein	8.81057	2	2	2	1	227	24.8	6.71	Medium	0.011	6.28	2
FALSE	Master Protein	AT1G02180.1	ferredoxin-related	6.19469	1	1	1	1	226	24.8	7.37	Medium	0.03	4.83	1
FALSE	Master Protein	AT5G10350.1	RNA-binding (RRM/RBD/RNP motifs) family protein	11.0599	1	1	1	1	217	24.8	4.92	Medium	0.03	4.56	1
FALSE	Master Protein	AT3G03600.1	ribosomal protein S2	4.10959	1	1	1	1	219	24.8	9.19	Medium	0.034	3.02	1
FALSE	Master Protein	AT1G25520.1	Uncharacterized protein family (UPF0016)	3.91304	1	1	1	1	230	24.8	6.57	Medium	0.042	2.87	1
FALSE	Master Protein	AT2G37970.1	SOUL heme-binding family protein	50.6667	12	22	12	1	225	24.9	8.81	High	0	87.85	12
FALSE	Master Protein	AT1G66580.1	senescence associated gene 24	52.0362	12	18	4	1	221	24.9	10.56	High	0	67.3	12
FALSE	Master Protein	AT1G14320.1	Ribosomal protein L16p/L10e family protein	46.3636	11	17	3	1	220	24.9	10.49	High	0	62.68	11
FALSE	Master Protein	AT1G29530.1	unknown protein; BEST Arabidopsis thaliana protein match is: unknown protein (TAIR:AT2G34310.3); Has 84 Blast hits to 78 proteins in 24 species: Archae - 2; Bacteria - 4; Metazoa - 9; Fungi - 8; Plants - 55; Viruses - 0; Other Eukaryotes - 6 (source: NCBI BLink).	31.7797	5	12	5	1	236	24.9	9.32	High	0	50.03	5
FALSE	Master Protein	AT4G27700.1	Rhodanese/Cell cycle control phosphatase superfamily protein	26.7857	4	7	3	1	224	24.9	8.68	High	0	24.66	4
FALSE	Master Protein	AT1G50170.1	sirohydrochlorin ferrochelatase B	24	4	5	4	1	225	24.9	8.19	High	0.002	21.06	4
FALSE	Master Protein	AT5G64160.1	unknown protein; FUNCTIONS IN: molecular_function unknown; INVOLVED IN: biological_process unknown; LOCATED IN: cellular_component unknown; EXPRESSED IN: 24 plant structures; EXPRESSED DURING: 15 growth stages; Has 30201 Blast hits to 17322 proteins in 780 species: Archae - 12; Bacteria - 1396; Metazoa - 17338; Fungi - 3422; Plants - 5037; Viruses - 0; Other Eukaryotes - 2996 (source: NCBI BLink).	22.0264	4	5	4	1	227	24.9	5.45	High	0.002	20.5	4
FALSE	Master Protein	AT2G02390.1	glutathione S-transferase zeta 1	18.0995	4	5	4	1	221	24.9	5.85	High	0.002	17.81	4
FALSE	Master Protein	AT5G51700.1	protein binding;zinc ion binding	17.2566	3	4	3	1	226	24.9	7.23	High	0.002	16.57	3
FALSE	Master Protein	AT1G08500.1	early nodulin-like protein 18	13.5965	2	2	2	1	228	24.9	4.51	Medium	0.01	7.38	2
FALSE	Master Protein	AT3G07430.1	YGGT family protein	4.74138	1	1	1	1	232	24.9	10.67	Medium	0.03	4.15	1
FALSE	Master Protein	AT3G01860.1	unknown protein; FUNCTIONS IN: molecular_function unknown; INVOLVED IN: response to cadmium ion; LOCATED IN: chloroplast; EXPRESSED IN: 24 plant structures; EXPRESSED DURING: 13 growth stages; BEST Arabidopsis thaliana protein match is: unknown protein (TAIR:AT3G27210.1); Has 66 Blast hits to 66 proteins in 13 species: Archae - 0; Bacteria - 0; Metazoa - 5; Fungi - 0; Plants - 61; Viruses - 0; Ot…	4.4843	1	1	1	1	223	24.9	5.41	Medium	0.03	3.47	1
FALSE	Master Protein	AT5G56020.1	Got1/Sft2-like vescicle transport protein family	6.52174	1	1	1	1	230	24.9	7.87	Medium	0.033	3.09	1
FALSE	Master Protein	AT5G20290.1	Ribosomal protein S8e family protein	52.7027	13	69	13	1	222	25	10.32	High	0	300.25	13
FALSE	Master Protein	AT1G78370.1	glutathione S-transferase TAU 20	44.7005	16	32	14	1	217	25	5.78	High	0	106.12	16
FALSE	Master Protein	AT4G32150.1	vesicle-associated membrane protein 711	58.9041	11	21	10	1	219	25	9.11	High	0	87	11
FALSE	Master Protein	AT5G19140.1	Aluminium induced protein with YGL and LRDR motifs	37.6068	7	16	7	1	234	25	6.2	High	0	68.46	7
FALSE	Master Protein	AT2G43940.1	S-adenosyl-L-methionine-dependent methyltransferases superfamily protein	28.3186	5	6	5	1	226	25	5.92	High	0	26.32	5
FALSE	Master Protein	AT1G02475.1	Polyketide cyclase/dehydrase and lipid transport superfamily protein	11.8721	3	5	3	1	219	25	9.92	High	0.002	16.91	3
FALSE	Master Protein	AT3G54826.1	Zim17-type zinc finger protein	9.86547	1	2	1	1	223	25	8.79	High	0.004	12.4	1
FALSE	Master Protein	AT2G41760.1	unknown protein; CONTAINS InterPro DOMAIN/s: Protein of unknown function WDYHV (InterPro:IPR019161); Has 201 Blast hits to 201 proteins in 90 species: Archae - 0; Bacteria - 2; Metazoa - 132; Fungi - 10; Plants - 30; Viruses - 0; Other Eukaryotes - 27 (source: NCBI BLink).	11.7647	2	2	2	1	221	25	5.38	Medium	0.01	7.31	2
FALSE	Master Protein	AT1G26670.1	Vesicle transport v-SNARE family protein	8.10811	2	2	2	1	222	25	8.95	Medium	0.013	5.93	2
FALSE	Master Protein	AT4G31300.1	N-terminal nucleophile aminohydrolases (Ntn hydrolases) superfamily protein	60.0858	15	48	15	1	233	25.1	5.55	High	0	186.1	15
FALSE	Master Protein	AT1G27130.1	glutathione S-transferase tau 13	32.1586	7	16	5	1	227	25.1	5.94	High	0	59.83	7
FALSE	Master Protein	AT1G20050.1	C-8,7 sterol isomerase	17.4888	4	5	4	1	223	25.1	8.54	High	0	25.14	4
FALSE	Master Protein	AT4G17340.1	tonoplast intrinsic protein 2;2	6.4	1	4	1	1	250	25.1	4.87	High	0	24.06	1
FALSE	Master Protein	AT1G08160.1	Late embryogenesis abundant (LEA) hydroxyproline-rich glycoprotein family	23.5294	4	6	4	1	221	25.1	10.62	High	0	24.05	4
FALSE	Master Protein	AT2G15220.1	Plant basic secretory protein (BSP) family protein	26.6667	5	6	5	1	225	25.1	8.54	High	0.001	22.49	5
FALSE	Master Protein	AT2G27140.1	HSP20-like chaperones superfamily protein	23.6607	5	5	5	1	224	25.1	9.28	High	0.002	18.32	5
FALSE	Master Protein	AT5G42765.1	INVOLVED IN: biological_process unknown; LOCATED IN: thylakoid, chloroplast thylakoid membrane, chloroplast; EXPRESSED IN: 22 plant structures; EXPRESSED DURING: 13 growth stages; CONTAINS InterPro DOMAIN/s: Twin-arginine translocation pathway, signal sequence (InterPro:IPR006311); Has 30201 Blast hits to 17322 proteins in 780 species: Archae - 12; Bacteria - 1396; Metazoa - 17338; Fungi - 3422; …	15.2838	3	4	3	1	229	25.1	6.25	High	0.002	14.92	3
FALSE	Master Protein	AT3G16990.1	Haem oxygenase-like, multi-helical	9.50226	2	2	2	1	221	25.1	5	Medium	0.01	7.04	2
FALSE	Master Protein	AT5G26110.1	Protein kinase superfamily protein	10.177	2	2	2	1	226	25.1	9.04	Medium	0.01	6.84	2
FALSE	Master Protein	AT5G11500.1	unknown protein; CONTAINS InterPro DOMAIN/s: Protein of unknown function DUF814 (InterPro:IPR008532); Has 1807 Blast hits to 1807 proteins in 277 species: Archae - 0; Bacteria - 0; Metazoa - 736; Fungi - 347; Plants - 385; Viruses - 0; Other Eukaryotes - 339 (source: NCBI BLink).	3.72093	1	1	1	1	215	25.1	8.07	Medium	0.03	3.35	1
FALSE	Master Protein	ATCG00800.1	structural constituent of ribosome	53.6697	18	44	18	1	218	25.2	9.48	High	0	166.36	18
FALSE	Master Protein	AT1G18060.1	unknown protein; INVOLVED IN: biological_process unknown; LOCATED IN: chloroplast; EXPRESSED IN: 22 plant structures; EXPRESSED DURING: 13 growth stages; Has 74 Blast hits to 74 proteins in 29 species: Archae - 0; Bacteria - 19; Metazoa - 0; Fungi - 0; Plants - 49; Viruses - 0; Other Eukaryotes - 6 (source: NCBI BLink).	26.1062	5	7	5	1	226	25.2	9.64	High	0	26.37	5
FALSE	Master Protein	AT5G47450.1	tonoplast intrinsic protein 2;3	6.4	1	3	1	1	250	25.2	5.39	High	0.002	17.23	1
FALSE	Master Protein	AT1G75040.1	pathogenesis-related gene 5	21.7573	4	4	4	1	239	25.2	4.98	High	0.002	14.77	4
FALSE	Master Protein	AT1G76020.1	Thioredoxin superfamily protein	11.1111	2	3	2	1	225	25.2	8.16	High	0.005	11.93	2
FALSE	Master Protein	AT1G17350.1	NADH:ubiquinone oxidoreductase intermediate-associated protein 30	7.92952	2	3	2	1	227	25.2	6.37	High	0.006	11.09	2
FALSE	Master Protein	AT4G32605.1	Mitochondrial glycoprotein family protein	14.5374	3	3	3	1	227	25.2	6.44	High	0.007	9.54	3
FALSE	Master Protein	AT5G65260.1	RNA-binding (RRM/RBD/RNP motifs) family protein	13.6364	3	3	2	1	220	25.2	5.06	High	0.007	9.22	3
FALSE	Master Protein	AT5G37475.1	Translation initiation factor eIF3 subunit	10.2222	2	2	2	1	225	25.2	4.82	High	0.008	8.54	2
FALSE	Master Protein	AT5G02740.1	Ribosomal protein S24e family protein	5.26316	1	2	1	1	228	25.2	9.77	Medium	0.011	6.46	1
FALSE	Master Protein	AT4G15780.1	vesicle-associated membrane protein 724	7.20721	2	2	1	1	222	25.2	8.79	Medium	0.016	5.63	2
FALSE	Master Protein	AT5G04600.1	RNA-binding (RRM/RBD/RNP motifs) family protein	5.40541	1	1	1	1	222	25.2	9.83	Medium	0.029	4.93	1
FALSE	Master Protein	AT3G29575.4	ABI five binding protein 3	7.79221	1	1	1	1	231	25.2	7.83	Medium	0.03	4.73	1
FALSE	Master Protein	AT1G27385.3	unknown protein; FUNCTIONS IN: molecular_function unknown; INVOLVED IN: biological_process unknown; LOCATED IN: chloroplast; EXPRESSED IN: 24 plant structures; EXPRESSED DURING: 13 growth stages; CONTAINS InterPro DOMAIN/s: Protein of unknown function DUF493 (InterPro:IPR007454); Has 77 Blast hits to 77 proteins in 22 species: Archae - 0; Bacteria - 4; Metazoa - 0; Fungi - 0; Plants - 72; Viruses…	3.04348	1	1	1	1	230	25.2	8.9	Low	0.06	2.7	1
FALSE	Master Protein	AT5G20010.1	RAS-related nuclear protein-1	75.5656	14	56	14	1	221	25.3	6.86	High	0	230.62	14
FALSE	Master Protein	AT2G18110.1	Translation elongation factor EF1B/ribosomal protein S6 family protein	66.6667	12	41	6	1	231	25.3	4.6	High	0	163.61	12
FALSE	Master Protein	AT5G11150.1	vesicle-associated membrane protein 713	45.2489	8	14	7	1	221	25.3	9.06	High	0	59.69	8
FALSE	Master Protein	AT5G46790.1	PYR1-like 1	40.2715	10	12	10	1	221	25.3	5.48	High	0	42.66	10
FALSE	Master Protein	AT1G10370.1	Glutathione S-transferase family protein	24.6696	6	9	5	1	227	25.3	6.6	High	0	37.05	6
FALSE	Master Protein	AT1G17170.1	glutathione S-transferase TAU 24	24.3119	7	11	4	1	218	25.3	6.16	High	0	37.03	7
FALSE	Master Protein	AT5G22360.1	vesicle-associated membrane protein 714	33.9367	6	9	5	1	221	25.3	8.98	High	0	31.77	6
FALSE	Master Protein	AT1G55260.1	Bifunctional inhibitor/lipid-transfer protein/seed storage 2S albumin superfamily protein	18.9427	3	8	3	1	227	25.3	6.71	High	0	26.59	3
FALSE	Master Protein	AT1G10310.1	NAD(P)-binding Rossmann-fold superfamily protein	24.3802	5	6	5	1	242	25.3	8.28	High	0	23.36	5
FALSE	Master Protein	AT1G11890.1	Synaptobrevin family protein	22.9358	4	5	4	1	218	25.3	9	High	0.002	18.43	4
FALSE	Master Protein	AT4G01883.1	Polyketide cyclase / dehydrase and lipid transport protein	10.7143	2	2	2	1	224	25.3	9.86	High	0.009	8.17	2
FALSE	Master Protein	AT3G19800.1	Protein of unknown function (DUF177)	10.917	2	2	2	1	229	25.3	8.9	Medium	0.01	7.14	2
FALSE	Master Protein	AT1G78340.1	glutathione S-transferase TAU 22	4.12844	2	2	2	1	218	25.3	5.27	Medium	0.015	5.69	2
FALSE	Master Protein	AT4G17486.1	PPPDE putative thiol peptidase family protein	4.91071	1	1	1	1	224	25.3	4.94	Medium	0.032	3.13	1
FALSE	Master Protein	AT3G19900.1	unknown protein; FUNCTIONS IN: molecular_function unknown; INVOLVED IN: biological_process unknown; LOCATED IN: chloroplast; EXPRESSED IN: 23 plant structures; EXPRESSED DURING: 13 growth stages; CONTAINS InterPro DOMAIN/s: Protein of unknown function DUF3067 (InterPro:IPR021420); Has 276 Blast hits to 276 proteins in 83 species: Archae - 0; Bacteria - 112; Metazoa - 0; Fungi - 2; Plants - 59; Vi…	3.6036	1	1	1	1	222	25.3	8.5	Medium	0.034	3.03	1
FALSE	Master Protein	AT2G06530.1	SNF7 family protein	3.55556	1	1	1	1	225	25.3	5.63	Medium	0.043	2.86	1
FALSE	Master Protein	AT1G44224.1	ECA1 gametogenesis related family protein	3.8961	1	1	1	1	231	25.3	9.39	Low	0.091	2.42	1
FALSE	Master Protein	AT1G17100.1	SOUL heme-binding family protein	43.1034	8	27	8	1	232	25.4	4.92	High	0	146.74	8
FALSE	Master Protein	AT3G10920.1	manganese superoxide dismutase 1	51.9481	10	24	10	1	231	25.4	8.48	High	0	95.97	10
FALSE	Master Protein	AT3G48890.1	membrane-associated progesterone binding protein 3	45.0644	8	11	7	1	233	25.4	4.63	High	0	54.05	8
FALSE	Master Protein	ATCG00430.1	photosystem II reaction center protein G	48	8	13	8	1	225	25.4	9.03	High	0	50.64	8
FALSE	Master Protein	AT1G16700.1	Alpha-helical ferredoxin	34.2342	7	10	1	1	222	25.4	5.29	High	0	43.26	7
FALSE	Master Protein	AT1G76940.1	RNA-binding (RRM/RBD/RNP motifs) family protein	33.4764	5	9	5	1	233	25.4	8.62	High	0	37.53	5
FALSE	Master Protein	AT5G06130.1	chaperone protein dnaJ-related	15.5844	3	6	2	1	231	25.4	8.32	High	0.002	19.88	3
FALSE	Master Protein	AT1G75980.1	Single hybrid motif superfamily protein	17.3333	3	4	3	1	225	25.4	5.15	High	0.002	19.32	3
FALSE	Master Protein	AT2G02990.1	ribonuclease 1	26.087	4	4	4	1	230	25.4	5.25	High	0.002	14.98	4
FALSE	Master Protein	AT1G45230.1	Protein of unknown function (DUF3223)	15.0685	3	4	3	1	219	25.4	6.54	High	0.002	14.44	3
FALSE	Master Protein	AT5G06770.1	KH domain-containing protein / zinc finger (CCCH type) family protein	16.6667	3	4	3	1	240	25.4	9.6	High	0.002	14.17	3
FALSE	Master Protein	AT1G75030.1	thaumatin-like protein 3	12.1951	2	2	2	1	246	25.4	5.19	High	0.01	8.09	2
FALSE	Master Protein	AT1G19320.1	Pathogenesis-related thaumatin superfamily protein	4.8583	1	1	1	1	247	25.4	6.46	Medium	0.043	2.85	1
FALSE	Master Protein	AT4G02450.1	HSP20-like chaperones superfamily protein	41.0788	14	61	13	1	241	25.5	4.54	High	0	233.57	14
FALSE	Master Protein	AT5G63310.1	nucleoside diphosphate kinase 2	29.8701	8	23	8	1	231	25.5	8.95	High	0	79.54	8
FALSE	Master Protein	AT1G20810.1	FKBP-like peptidyl-prolyl cis-trans isomerase family protein	30.6034	7	16	7	1	232	25.5	9.32	High	0	67.26	7
FALSE	Master Protein	AT4G17560.1	Ribosomal protein L19 family protein	40.8889	9	15	4	1	225	25.5	10.02	High	0	54.2	9
FALSE	Master Protein	AT1G79010.1	Alpha-helical ferredoxin	34.2342	7	10	1	1	222	25.5	5.41	High	0	43.18	7
FALSE	Master Protein	AT5G47190.1	Ribosomal protein L19 family protein	24.8908	7	12	2	1	229	25.5	10.07	High	0	41.45	7
FALSE	Master Protein	AT4G19150.1	Ankyrin repeat family protein	54.7325	7	8	7	1	243	25.5	6.62	High	0	40.01	7
FALSE	Master Protein	AT2G42220.1	Rhodanese/Cell cycle control phosphatase superfamily protein	37.1795	8	11	8	1	234	25.5	8.66	High	0	36.8	8
FALSE	Master Protein	AT3G61070.3	peroxin 11E	17.316	4	7	2	1	231	25.5	9.88	High	0	24.8	4
FALSE	Master Protein	AT1G26940.1	Cyclophilin-like peptidyl-prolyl cis-trans isomerase family protein	17.2566	4	5	4	1	226	25.5	8.25	High	0.002	17.03	4
FALSE	Master Protein	AT3G15040.1	Protein of unknown function, DUF584	4.93827	1	1	1	1	243	25.5	7.2	Medium	0.031	3.24	1
FALSE	Master Protein	AT1G78380.1	glutathione S-transferase TAU 19	44.7489	16	40	12	1	219	25.6	6.04	High	0	136.23	16
FALSE	Master Protein	AT3G55330.1	PsbP-like protein 1	30.8696	9	23	9	1	230	25.6	9.35	High	0	96.94	9
FALSE	Master Protein	AT4G11600.1	glutathione peroxidase 6	28.4483	7	19	6	1	232	25.6	9.35	High	0	67.11	7
FALSE	Master Protein	AT2G37410.2	translocase inner membrane subunit 17-2	45.2675	8	12	8	1	243	25.6	5.34	High	0	48.23	8
FALSE	Master Protein	AT2G36830.1	gamma tonoplast intrinsic protein	6.77291	1	11	1	1	251	25.6	6.51	High	0	39.19	1
FALSE	Master Protein	AT1G07140.1	Pleckstrin homology (PH) domain superfamily protein	44.7368	9	10	6	1	228	25.6	4.94	High	0	38.67	9
FALSE	Master Protein	AT3G02220.1	unknown protein; CONTAINS InterPro DOMAIN/s: Protein of unknown function DUF2039 (InterPro:IPR019351); Has 215 Blast hits to 215 proteins in 94 species: Archae - 2; Bacteria - 2; Metazoa - 125; Fungi - 4; Plants - 38; Viruses - 0; Other Eukaryotes - 44 (source: NCBI BLink).	29.0749	6	8	6	1	227	25.6	7.33	High	0	29.27	6
FALSE	Master Protein	AT4G14440.1	3-hydroxyacyl-CoA dehydratase 1	18.4874	5	7	5	1	238	25.6	7.28	High	0	26.33	5
FALSE	Master Protein	AT1G17180.1	glutathione S-transferase TAU 25	17.6471	4	5	3	1	221	25.6	5.3	High	0.002	17.42	4
FALSE	Master Protein	AT4G25910.1	NFU domain protein 3	10.5932	2	2	2	1	236	25.6	6.92	Medium	0.011	6.21	2
FALSE	Master Protein	AT5G03170.1	FASCICLIN-like arabinogalactan-protein 11	4.87805	1	1	1	1	246	25.6	6.09	Medium	0.03	4.56	1
FALSE	Master Protein	AT3G57080.1	Eukaryotic rpb5 RNA polymerase subunit family protein	4.95495	1	1	1	1	222	25.6	9.03	Medium	0.03	4.1	1
FALSE	Master Protein	AT1G63830.2	PLAC8 family protein	5.60345	1	1	1	1	232	25.6	5.87	Medium	0.03	3.93	1
FALSE	Master Protein	AT3G47430.1	peroxin 11B	7.04846	1	1	1	1	227	25.6	9.63	Medium	0.032	3.19	1
FALSE	Master Protein	AT2G35980.1	Late embryogenesis abundant (LEA) hydroxyproline-rich glycoprotein family	4.40529	1	1	1	1	227	25.6	9.92	Medium	0.036	2.97	1
FALSE	Master Protein	AT4G31290.1	ChaC-like family protein	4.40529	1	1	1	1	227	25.6	6.54	Medium	0.043	2.86	1
FALSE	Master Protein	AT1G16470.1	proteasome subunit PAB1	57.0213	12	31	12	1	235	25.7	5.69	High	0	126.24	12
FALSE	Master Protein	AT4G09650.1	ATP synthase delta-subunit gene	37.1795	11	28	11	1	234	25.7	9.06	High	0	105.92	11
FALSE	Master Protein	AT4G11010.1	nucleoside diphosphate kinase 3	33.6134	9	21	9	1	238	25.7	9.23	High	0	78.33	9
FALSE	Master Protein	AT4G33250.1	eukaryotic translation initiation factor 3K	44.6903	8	14	8	1	226	25.7	4.96	High	0	59.88	8
FALSE	Master Protein	AT5G51120.1	polyadenylate-binding protein 1	32.1586	6	10	5	1	227	25.7	4.88	High	0	44.09	6
FALSE	Master Protein	AT3G04090.1	small and basic intrinsic protein 1A	13.3333	2	4	2	1	240	25.7	9.8	High	0.002	16.12	2
FALSE	Master Protein	AT5G18110.1	novel cap-binding protein	14.4796	3	4	3	1	221	25.7	6.95	High	0.004	13.39	3
FALSE	Master Protein	AT3G09270.1	glutathione S-transferase TAU 8	15.1786	3	3	3	1	224	25.7	5.72	High	0.006	10.9	3
FALSE	Master Protein	AT5G63440.2	Protein of unknown function (DUF167)	9.91379	2	2	2	1	232	25.7	6.9	High	0.01	8	2
FALSE	Master Protein	AT2G27490.1	dephospho-CoA kinase family	9.91379	2	2	2	1	232	25.7	9.52	Medium	0.01	7.58	2
FALSE	Master Protein	AT2G33790.1	arabinogalactan protein 30	3.34728	1	2	1	1	239	25.7	9.95	Medium	0.011	6.25	1
FALSE	Master Protein	AT5G03080.1	Phosphatidic acid phosphatase (PAP2) family protein	7.9646	2	2	2	1	226	25.7	7.96	Medium	0.015	5.76	2
FALSE	Master Protein	AT1G69390.1	homologue of bacterial MinE 1	8.73362	1	1	1	1	229	25.7	6.8	Medium	0.03	4.25	1
FALSE	Master Protein	AT2G39170.1	unknown protein; CONTAINS InterPro DOMAIN/s: Protein of unknown function NEP (InterPro:IPR019320); Has 57 Blast hits to 57 proteins in 26 species: Archae - 0; Bacteria - 0; Metazoa - 19; Fungi - 0; Plants - 34; Viruses - 0; Other Eukaryotes - 4 (source: NCBI BLink).	6.92641	1	1	1	1	231	25.7	4.87	Medium	0.03	3.92	1
FALSE	Master Protein	AT1G30070.2	SGS domain-containing protein	3.05677	1	1	1	1	229	25.7	8.54	Medium	0.041	2.89	1
FALSE	Master Protein	AT3G16690.1	Nodulin MtN3 family protein	3.91304	1	1	1	1	230	25.7	5.17	Low	0.074	2.63	1
FALSE	Master Protein	AT5G59950.5	RNA-binding (RRM/RBD/RNP motifs) family protein	53.0612	15	33	14	1	245	25.8	9.83	High	0	127.13	15
FALSE	Master Protein	AT3G26520.1	tonoplast intrinsic protein 2	7.11462	1	17	1	1	253	25.8	5.06	High	0	104.62	1
FALSE	Master Protein	AT2G33120.2	synaptobrevin-related protein 1	42.7948	11	21	9	1	229	25.8	8.78	High	0	77.94	11
FALSE	Master Protein	AT3G23600.1	alpha/beta-Hydrolases superfamily protein	48.954	9	17	9	1	239	25.8	5.31	High	0	69.09	9
FALSE	Master Protein	AT2G28605.1	Photosystem II reaction center PsbP family protein	38.3621	6	9	6	1	232	25.8	8.68	High	0	40.34	6
FALSE	Master Protein	AT4G36910.1	Cystathionine beta-synthase (CBS) family protein	28.3898	6	10	6	1	236	25.8	8.56	High	0	37.68	6
FALSE	Master Protein	AT5G42770.2	Maf-like protein	38.6266	7	8	7	1	233	25.8	4.86	High	0	29.2	7
FALSE	Master Protein	AT1G49480.1	related to vernalization1 1	20.7965	5	7	4	1	226	25.8	9.13	High	0	27.9	5
FALSE	Master Protein	AT3G54200.1	Late embryogenesis abundant (LEA) hydroxyproline-rich glycoprotein family	28.9362	5	6	5	1	235	25.8	9.79	High	0	26.55	5
FALSE	Master Protein	AT4G14430.1	indole-3-butyric acid response 10	12.9167	3	4	3	1	240	25.8	8.4	High	0.002	19.38	3
FALSE	Master Protein	AT4G16510.1	YbaK/aminoacyl-tRNA synthetase-associated domain	17.2414	4	5	4	1	232	25.8	5.11	High	0.002	17.09	4
FALSE	Master Protein	AT5G23920.1	unknown protein; FUNCTIONS IN: molecular_function unknown; INVOLVED IN: biological_process unknown; LOCATED IN: plasma membrane, vacuole; EXPRESSED IN: 22 plant structures; EXPRESSED DURING: 13 growth stages; BEST Arabidopsis thaliana protein match is: unknown protein (TAIR:AT5G52420.1); Has 1807 Blast hits to 1807 proteins in 277 species: Archae - 0; Bacteria - 0; Metazoa - 736; Fungi - 347; Pla…	11.7904	2	4	2	1	229	25.8	9.35	High	0.004	13.49	2
FALSE	Master Protein	AT4G25570.1	Cytochrome b561/ferric reductase transmembrane protein family	8.78661	2	3	2	1	239	25.8	7.24	High	0.005	11.87	2
FALSE	Master Protein	AT1G68000.1	phosphatidylinositol synthase 1	5.72687	1	2	1	1	227	25.8	8.57	High	0.007	9.45	1
FALSE	Master Protein	AT5G62720.1	Integral membrane HPP family protein	10.6996	2	2	2	1	243	25.8	10.13	Medium	0.01	6.71	2
FALSE	Master Protein	AT3G46210.1	Ribosomal protein S5 domain 2-like superfamily protein	6.27615	2	2	2	1	239	25.8	7.03	Medium	0.01	6.63	2
FALSE	Master Protein	AT1G17190.1	glutathione S-transferase tau 26	8.63636	2	2	2	1	220	25.8	5.72	Medium	0.011	6.09	2
FALSE	Master Protein	AT2G16460.1	Protein of unknown function (DUF1640)	7.82609	1	1	1	1	230	25.8	9.13	Medium	0.032	3.19	1
FALSE	Master Protein	AT1G53850.2	20S proteasome alpha subunit E1	67.0886	13	28	1	1	237	25.9	4.75	High	0	125.79	13
FALSE	Master Protein	AT5G06320.1	NDR1/HIN1-like 3	27.2727	6	17	6	1	231	25.9	9.2	High	0	68.1	6
FALSE	Master Protein	AT2G32520.1	alpha/beta-Hydrolases superfamily protein	32.2176	6	12	6	1	239	25.9	5.47	High	0	53.43	6
FALSE	Master Protein	AT3G12130.1	KH domain-containing protein / zinc finger (CCCH type) family protein	31.8548	5	11	5	1	248	25.9	9.42	High	0	51.03	5
FALSE	Master Protein	AT2G45740.1	peroxin 11D	22.8814	5	11	3	1	236	25.9	9.96	High	0	44.18	5
FALSE	Master Protein	AT1G01820.1	peroxin 11c	14.0426	3	5	1	1	235	25.9	9.76	High	0.002	15.52	3
FALSE	Master Protein	AT4G26220.1	S-adenosyl-L-methionine-dependent methyltransferases superfamily protein	19.3966	4	4	4	1	232	25.9	5.53	High	0.002	15.11	4
FALSE	Master Protein	AT4G34120.1	Cystathionine beta-synthase (CBS) family protein	15.1261	3	4	3	1	238	25.9	8.35	High	0.004	13.4	3
FALSE	Master Protein	AT2G29490.1	glutathione S-transferase TAU 1	12.5	3	4	2	1	224	25.9	6.05	High	0.004	13.23	3
FALSE	Master Protein	AT1G10360.1	glutathione S-transferase TAU 18	11.4537	3	3	2	1	227	25.9	7.17	High	0.007	10.41	3
FALSE	Master Protein	AT1G16240.2	syntaxin of plants 51	13.3621	2	2	2	1	232	25.9	7.97	Medium	0.01	6.81	2
FALSE	Master Protein	AT4G27390.1	unknown protein; INVOLVED IN: biological_process unknown; LOCATED IN: chloroplast; EXPRESSED IN: 22 plant structures; EXPRESSED DURING: 13 growth stages; Has 30201 Blast hits to 17322 proteins in 780 species: Archae - 12; Bacteria - 1396; Metazoa - 17338; Fungi - 3422; Plants - 5037; Viruses - 0; Other Eukaryotes - 2996 (source: NCBI BLink).	7.65957	1	1	1	1	235	25.9	9.03	Medium	0.03	3.28	1
FALSE	Master Protein	AT2G03430.1	Ankyrin repeat family protein	5.83333	1	1	1	1	240	25.9	5.19	Medium	0.032	3.13	1
FALSE	Master Protein	AT2G42770.1	Peroxisomal membrane 22 kDa (Mpv17/PMP22) family protein	3.01724	1	1	1	1	232	25.9	9.8	Medium	0.044	2.83	1
FALSE	Master Protein	AT1G74060.1	Ribosomal protein L6 family protein	63.9485	20	44	1	1	233	26	10.17	High	0	168.18	20
FALSE	Master Protein	AT4G11150.1	vacuolar ATP synthase subunit E1	60.8696	16	35	9	1	230	26	6.4	High	0	126.27	16
FALSE	Master Protein	AT3G14290.1	20S proteasome alpha subunit E2	67.0886	13	28	1	1	237	26	4.75	High	0	125.52	13
FALSE	Master Protein	AT2G25080.1	glutathione peroxidase 1	46.6102	8	24	7	1	236	26	9.38	High	0	101.7	8
FALSE	Master Protein	AT2G05580.1	Glycine-rich protein family	55.6291	8	20	8	1	302	26	9.91	High	0	77.53	8
FALSE	Master Protein	AT3G54890.1	photosystem I light harvesting complex gene 1	12.4481	5	16	4	1	241	26	6.68	High	0	57.92	5
FALSE	Master Protein	AT2G29450.1	glutathione S-transferase tau 5	22.7679	5	10	4	1	224	26	5.55	High	0	36.96	5
FALSE	Master Protein	AT1G18250.2	Pathogenesis-related thaumatin superfamily protein	20.082	3	7	2	1	244	26	8.47	High	0	36.24	3
FALSE	Master Protein	AT4G25370.1	Double Clp-N motif protein	25.2101	5	8	5	1	238	26	9.19	High	0	29.1	5
FALSE	Master Protein	AT5G57370.1	unknown protein; CONTAINS InterPro DOMAIN/s: Protein of unknown function DUF1777 (InterPro:IPR013957); Has 30201 Blast hits to 17322 proteins in 780 species: Archae - 12; Bacteria - 1396; Metazoa - 17338; Fungi - 3422; Plants - 5037; Viruses - 0; Other Eukaryotes - 2996 (source: NCBI BLink).	12.7854	2	4	2	1	219	26	10.98	High	0.002	16.83	2
FALSE	Master Protein	AT1G32580.1	plastid developmental protein DAG, putative	20.524	5	5	2	1	229	26	9.11	High	0.002	16.21	5
FALSE	Master Protein	AT3G50520.1	Phosphoglycerate mutase family protein	12.6087	2	3	2	1	230	26	6.65	High	0.002	13.85	2
FALSE	Master Protein	AT1G20225.1	Thioredoxin superfamily protein	13.7339	2	3	2	1	233	26	7.11	High	0.007	10.61	2
FALSE	Master Protein	AT5G56910.1	Proteinase inhibitor I25, cystatin, conserved region	4.91071	1	1	1	1	224	26	5.52	Medium	0.03	3.48	1
FALSE	Master Protein	AT1G03870.1	FASCICLIN-like arabinoogalactan 9	27.5304	6	49	5	1	247	26.1	8.88	High	0	207.06	6
FALSE	Master Protein	AT1G18540.1	Ribosomal protein L6 family protein	65.6652	20	46	8	1	233	26.1	10.1	High	0	174.18	20
FALSE	Master Protein	AT1G74050.1	Ribosomal protein L6 family protein	63.9485	20	44	1	1	233	26.1	10.17	High	0	169.42	20
FALSE	Master Protein	AT2G34310.3	unknown protein; FUNCTIONS IN: molecular_function unknown; INVOLVED IN: biological_process unknown; LOCATED IN: cellular_component unknown; EXPRESSED IN: 24 plant structures; EXPRESSED DURING: 13 growth stages; BEST Arabidopsis thaliana protein match is: unknown protein (TAIR:AT1G29530.1); Has 236 Blast hits to 216 proteins in 70 species: Archae - 0; Bacteria - 10; Metazoa - 74; Fungi - 47; Plant…	57.8512	12	19	12	1	242	26.1	5.05	High	0	88.57	12
FALSE	Master Protein	AT1G67700.2	unknown protein; FUNCTIONS IN: molecular_function unknown; INVOLVED IN: biological_process unknown; LOCATED IN: chloroplast, chloroplast envelope; EXPRESSED IN: 22 plant structures; EXPRESSED DURING: 13 growth stages; Has 49 Blast hits to 49 proteins in 20 species: Archae - 0; Bacteria - 0; Metazoa - 0; Fungi - 0; Plants - 44; Viruses - 0; Other Eukaryotes - 5 (source: NCBI BLink).	20.7792	4	7	4	1	231	26.1	9.57	High	0	27.88	4
FALSE	Master Protein	AT4G39100.1	PHD finger family protein / bromo-adjacent homology (BAH) domain-containing protein	37.2807	6	7	5	1	228	26.1	8.21	High	0	25.78	6
FALSE	Master Protein	AT2G29420.1	glutathione S-transferase tau 7	16.2996	4	5	4	1	227	26.1	6.95	High	0.002	17.6	4
FALSE	Master Protein	AT3G51610.1	unknown protein; FUNCTIONS IN: molecular_function unknown; INVOLVED IN: response to oxidative stress; LOCATED IN: endomembrane system; EXPRESSED IN: 25 plant structures; EXPRESSED DURING: 15 growth stages; Has 53 Blast hits to 53 proteins in 21 species: Archae - 0; Bacteria - 0; Metazoa - 0; Fungi - 0; Plants - 48; Viruses - 0; Other Eukaryotes - 5 (source: NCBI BLink).	20	3	3	3	1	230	26.1	9.26	High	0.008	8.53	3
FALSE	Master Protein	AT3G57040.1	response regulator 9	5.55556	1	1	1	1	234	26.1	5.29	Medium	0.03	3.87	1
FALSE	Master Protein	AT1G79970.1	unknown protein; FUNCTIONS IN: molecular_function unknown; INVOLVED IN: biological_process unknown; LOCATED IN: chloroplast; EXPRESSED IN: 23 plant structures; EXPRESSED DURING: 13 growth stages; BEST Arabidopsis thaliana protein match is: Protein of unknown function (DUF581) (TAIR:AT2G25690.2); Has 30201 Blast hits to 17322 proteins in 780 species: Archae - 12; Bacteria - 1396; Metazoa - 17338; …	4.16667	1	1	1	1	240	26.1	4.69	Medium	0.03	3.49	1
FALSE	Master Protein	AT3G24010.1	RING/FYVE/PHD zinc finger superfamily protein	3.84615	1	1	1	1	234	26.1	6.55	Medium	0.044	2.84	1
FALSE	Master Protein	AT5G44130.1	FASCICLIN-like arabinogalactan protein 13 precursor	31.9838	8	37	7	1	247	26.2	5.67	High	0	144.11	8
FALSE	Master Protein	AT3G08740.1	elongation factor P (EF-P) family protein	43.2203	10	29	10	1	236	26.2	8.4	High	0	118.62	10
FALSE	Master Protein	AT5G54430.1	Adenine nucleotide alpha hydrolases-like superfamily protein	52.4793	9	18	7	1	242	26.2	6.57	High	0	79.6	9
FALSE	Master Protein	AT1G11430.1	plastid developmental protein DAG, putative	36.2069	5	13	5	1	232	26.2	8.88	High	0	58.89	5
FALSE	Master Protein	AT3G26080.1	plastid-lipid associated protein PAP / fibrillin family protein	18.3761	4	7	1	1	234	26.2	9.54	High	0	30.57	4
FALSE	Master Protein	AT1G33470.1	RNA-binding (RRM/RBD/RNP motifs) family protein	11.0204	2	2	2	1	245	26.2	7.9	Medium	0.01	7	2
FALSE	Master Protein	AT3G50960.1	phosducin-like protein 3 homolog	5.65217	1	1	1	1	230	26.2	5.76	Medium	0.03	4.4	1
FALSE	Master Protein	AT1G21090.1	Cupredoxin superfamily protein	2.89256	1	1	1	1	242	26.2	8.46	Medium	0.032	3.2	1
FALSE	Master Protein	AT4G10925.1	Nuclear transport factor 2 (NTF2) family protein	3.8961	1	1	1	1	231	26.2	6.2	Medium	0.033	3.06	1
FALSE	Master Protein	AT1G71260.1	WHIRLY 2	26.0504	5	7	5	1	238	26.3	9.64	High	0	28.48	5
FALSE	Master Protein	AT5G13450.1	delta subunit of Mt ATP synthase	25.2101	6	8	6	1	238	26.3	9.23	High	0	28.24	6
FALSE	Master Protein	AT3G12490.2	cystatin B	19.2308	4	6	4	1	234	26.3	6.27	High	0.001	22.8	4
FALSE	Master Protein	AT4G22320.1	unknown protein; BEST Arabidopsis thaliana protein match is: unknown protein (TAIR:AT5G55210.1); Has 8953 Blast hits to 5363 proteins in 542 species: Archae - 33; Bacteria - 806; Metazoa - 2454; Fungi - 831; Plants - 279; Viruses - 151; Other Eukaryotes - 4399 (source: NCBI BLink).	21.4286	4	5	4	1	238	26.3	4.5	High	0.002	17.72	4
FALSE	Master Protein	AT5G23140.1	nuclear-encoded CLP protease P7	7.88382	2	2	2	1	241	26.3	7.24	High	0.01	7.84	2
FALSE	Master Protein	AT4G29670.2	atypical CYS HIS rich thioredoxin 2	10.1695	2	2	2	1	236	26.3	9.04	Medium	0.01	7.68	2
FALSE	Master Protein	AT1G32520.1	unknown protein; FUNCTIONS IN: molecular_function unknown; INVOLVED IN: biological_process unknown; LOCATED IN: chloroplast; EXPRESSED IN: 24 plant structures; EXPRESSED DURING: 15 growth stages; Has 143 Blast hits to 142 proteins in 34 species: Archae - 0; Bacteria - 0; Metazoa - 39; Fungi - 0; Plants - 56; Viruses - 0; Other Eukaryotes - 48 (source: NCBI BLink).	7.94979	2	2	2	1	239	26.3	7.21	Medium	0.01	6.71	2
FALSE	Master Protein	AT5G15790.2	RING/U-box superfamily protein	3.87931	1	1	1	1	232	26.3	5.36	Medium	0.03	4.13	1
FALSE	Master Protein	AT4G00180.1	Plant-specific transcription factor YABBY family protein	3.75	1	1	1	1	240	26.3	8.41	Low	0.055	2.74	1
FALSE	Master Protein	AT3G47490.1	HNH endonuclease	5.12821	1	1	1	1	234	26.3	9.63	Low	0.056	2.74	1
FALSE	Master Protein	AT3G44750.1	histone deacetylase 3	32.6531	11	23	11	1	245	26.4	5.2	High	0	91.56	11
FALSE	Master Protein	AT1G04640.2	lipoyltransferase 2	66.8085	13	18	13	1	235	26.4	7.01	High	0	69.59	13
FALSE	Master Protein	AT2G45140.1	plant VAP homolog 12	40.1674	9	15	9	1	239	26.4	8.81	High	0	56.22	9
FALSE	Master Protein	AT5G62140.1	unknown protein; FUNCTIONS IN: molecular_function unknown; INVOLVED IN: biological_process unknown; LOCATED IN: chloroplast; EXPRESSED IN: 19 plant structures; EXPRESSED DURING: 13 growth stages; Has 60 Blast hits to 60 proteins in 24 species: Archae - 0; Bacteria - 14; Metazoa - 0; Fungi - 0; Plants - 45; Viruses - 0; Other Eukaryotes - 1 (source: NCBI BLink).	20.7469	4	9	4	1	241	26.4	8.72	High	0	39.15	4
FALSE	Master Protein	AT2G39020.1	Acyl-CoA N-acyltransferases (NAT) superfamily protein	30.0847	6	11	6	1	236	26.4	6.1	High	0	38.9	6
FALSE	Master Protein	AT4G00170.1	Plant VAMP (vesicle-associated membrane protein) family protein	33.4728	7	8	7	1	239	26.4	7.15	High	0	29.68	7
FALSE	Master Protein	AT2G35790.1	unknown protein; CONTAINS InterPro DOMAIN/s: Protein of unknown function DUF1301 (InterPro:IPR009724); Has 116 Blast hits to 116 proteins in 49 species: Archae - 0; Bacteria - 0; Metazoa - 53; Fungi - 6; Plants - 49; Viruses - 0; Other Eukaryotes - 8 (source: NCBI BLink).	25.2101	5	8	5	1	238	26.4	9.54	High	0	25.13	5
FALSE	Master Protein	AT3G66654.2	Cyclophilin-like peptidyl-prolyl cis-trans isomerase family protein	21.1864	5	6	5	1	236	26.4	8.87	High	0.002	21.8	5
FALSE	Master Protein	AT2G35240.1	plastid developmental protein DAG, putative	16.8103	4	4	1	1	232	26.4	8.9	High	0.004	13.04	4
FALSE	Master Protein	AT5G10480.3	Protein-tyrosine phosphatase-like, PTPLA	9.13043	2	3	2	1	230	26.4	9.47	High	0.007	10.52	2
FALSE	Master Protein	AT4G24380.1	INVOLVED IN: 10-formyltetrahydrofolate biosynthetic process, folic acid and derivative biosynthetic process; EXPRESSED IN: 24 plant structures; EXPRESSED DURING: 15 growth stages; CONTAINS InterPro DOMAIN/s: Serine hydrolase (InterPro:IPR005645); BEST Arabidopsis thaliana protein match is: alpha/beta-Hydrolases superfamily protein (TAIR:AT5G65400.1); Has 30201 Blast hits to 17322 proteins in 780 …	4.2735	1	1	1	1	234	26.4	7.17	Medium	0.03	4.69	1
FALSE	Master Protein	AT5G59470.1	Mannose-P-dolichol utilization defect 1 protein	3.34728	1	1	1	1	239	26.4	9.22	Medium	0.031	3.22	1
FALSE	Master Protein	AT3G12930.1	Lojap-related protein	8.82353	1	1	1	1	238	26.4	5.54	Medium	0.032	3.19	1
FALSE	Master Protein	AT1G67360.1	Rubber elongation factor protein (REF)	5	1	1	1	1	240	26.4	8.92	Medium	0.032	3.18	1
FALSE	Master Protein	AT1G08110.4	lactoylglutathione lyase family protein / glyoxalase I family protein	57.4468	13	20	13	1	235	26.5	6.92	High	0	69.89	13
FALSE	Master Protein	AT5G19940.1	Plastid-lipid associated protein PAP / fibrillin family protein	32.2176	8	15	8	1	239	26.5	9.47	High	0	62.43	8
FALSE	Master Protein	AT1G11360.2	Adenine nucleotide alpha hydrolases-like superfamily protein	50.8264	8	12	8	1	242	26.5	5.08	High	0	53.96	8
FALSE	Master Protein	AT1G18170.1	FKBP-like peptidyl-prolyl cis-trans isomerase family protein	27.1255	6	13	6	1	247	26.5	8.88	High	0	53.37	6
FALSE	Master Protein	AT3G55620.1	Translation initiation factor IF6	25.3061	5	14	5	1	245	26.5	4.74	High	0	51.25	5
FALSE	Master Protein	AT4G18040.1	eukaryotic translation initiation factor 4E	27.234	4	6	4	1	235	26.5	5.12	High	0	27.7	4
FALSE	Master Protein	AT1G69530.1	expansin A1	16	2	4	2	1	250	26.5	8.98	High	0	27.68	2
FALSE	Master Protein	AT2G25355.1	PNAS-3 related	29.0456	5	6	5	1	241	26.5	8.13	High	0	22.91	5
FALSE	Master Protein	AT4G12060.1	Double Clp-N motif protein	22.8216	5	6	5	1	241	26.5	8.82	High	0.002	21.41	5
FALSE	Master Protein	AT4G22140.1	PHD finger family protein / bromo-adjacent homology (BAH) domain-containing protein	17.094	4	5	3	1	234	26.5	7.93	High	0.002	16.97	4
FALSE	Master Protein	AT1G59700.1	glutathione S-transferase TAU 16	14.5299	4	5	3	1	234	26.5	5.58	High	0.002	16.47	4
FALSE	Master Protein	AT3G61620.1	3'-5'-exoribonuclease family protein	15.3527	3	4	3	1	241	26.5	5.53	High	0.002	15.49	3
FALSE	Master Protein	AT3G23570.1	alpha/beta-Hydrolases superfamily protein	13.3891	3	3	3	1	239	26.5	5.48	High	0.007	10.38	3
FALSE	Master Protein	AT3G55120.1	Chalcone-flavanone isomerase family protein	46.748	10	19	10	1	246	26.6	5.5	High	0	73.39	10
FALSE	Master Protein	AT2G37240.1	Thioredoxin superfamily protein	29.8387	7	10	7	1	248	26.6	8.59	High	0	35.97	7
FALSE	Master Protein	AT5G24890.1	unknown protein; FUNCTIONS IN: molecular_function unknown; INVOLVED IN: biological_process unknown; LOCATED IN: cellular_component unknown; EXPRESSED IN: 24 plant structures; EXPRESSED DURING: 13 growth stages; BEST Arabidopsis thaliana protein match is: unknown protein (TAIR:AT2G24550.1); Has 1807 Blast hits to 1807 proteins in 277 species: Archae - 0; Bacteria - 0; Metazoa - 736; Fungi - 347; P…	15.8333	2	4	2	1	240	26.6	4.5	High	0.002	20.39	2
FALSE	Master Protein	AT4G11650.1	osmotin 34	27.459	5	5	5	1	244	26.6	6.47	High	0.002	18.3	5
FALSE	Master Protein	AT2G33380.1	Caleosin-related family protein	9.74576	2	4	2	1	236	26.6	5.34	High	0.004	13.19	2
FALSE	Master Protein	AT5G11600.1	unknown protein; FUNCTIONS IN: molecular_function unknown; INVOLVED IN: biological_process unknown; LOCATED IN: chloroplast; EXPRESSED IN: 20 plant structures; EXPRESSED DURING: 11 growth stages; BEST Arabidopsis thaliana protein match is: unknown protein (TAIR:AT1G19990.1); Has 1807 Blast hits to 1807 proteins in 277 species: Archae - 0; Bacteria - 0; Metazoa - 736; Fungi - 347; Plants - 385; Vi…	9.09091	2	2	2	1	242	26.6	10.11	High	0.007	9.12	2
FALSE	Master Protein	AT5G16550.1	unknown protein; Has 30201 Blast hits to 17322 proteins in 780 species: Archae - 12; Bacteria - 1396; Metazoa - 17338; Fungi - 3422; Plants - 5037; Viruses - 0; Other Eukaryotes - 2996 (source: NCBI BLink).	6.82731	1	1	1	1	249	26.6	5.64	Medium	0.03	4.7	1
FALSE	Master Protein	AT4G05530.1	indole-3-butyric acid response 1	49.6063	10	18	10	1	254	26.7	8.38	High	0	74.51	10
FALSE	Master Protein	AT3G43800.1	glutathione S-transferase tau 27	26.8722	7	9	7	1	227	26.7	5.57	High	0	30.11	7
FALSE	Master Protein	AT1G20190.1	expansin 11	19.4444	4	8	4	1	252	26.7	8.6	High	0	29.63	4
FALSE	Master Protein	AT5G20060.3	alpha/beta-Hydrolases superfamily protein	16.2698	5	7	5	1	252	26.7	6.62	High	0.001	22.59	5
FALSE	Master Protein	AT5G52420.1	unknown protein; FUNCTIONS IN: molecular_function unknown; INVOLVED IN: biological_process unknown; LOCATED IN: endoplasmic reticulum; EXPRESSED IN: 24 plant structures; EXPRESSED DURING: 13 growth stages; BEST Arabidopsis thaliana protein match is: unknown protein (TAIR:AT5G23920.1); Has 30201 Blast hits to 17322 proteins in 780 species: Archae - 12; Bacteria - 1396; Metazoa - 17338; Fungi - 342…	8.26446	2	4	2	1	242	26.7	6.8	High	0.004	12.14	2
FALSE	Master Protein	AT3G11650.1	NDR1/HIN1-like 2	17.5	3	3	3	1	240	26.7	8.85	High	0.005	11.35	3
FALSE	Master Protein	AT2G25190.1	PPPDE putative thiol peptidase family protein	3.33333	1	1	1	1	240	26.7	9.92	Low	0.069	2.65	1
FALSE	Master Protein	AT5G20720.1	chaperonin 20	69.9605	17	113	17	1	253	26.8	8.88	High	0	476.12	17
FALSE	Master Protein	AT2G43090.1	Aconitase/3-isopropylmalate dehydratase protein	50.1992	9	34	6	1	251	26.8	6.77	High	0	163.07	9
FALSE	Master Protein	AT2G04780.2	FASCICLIN-like arabinoogalactan 7	24.0157	5	17	5	1	254	26.8	6.54	High	0	75.15	5
FALSE	Master Protein	AT5G57440.1	Haloacid dehalogenase-like hydrolase (HAD) superfamily protein	45.4167	8	15	7	1	240	26.8	5.95	High	0	59.88	8
FALSE	Master Protein	AT1G78630.1	Ribosomal protein L13 family protein	39.0041	6	14	6	1	241	26.8	9.92	High	0	55.24	6
FALSE	Master Protein	AT5G27390.1	Mog1/PsbP/DUF1795-like photosystem II reaction center PsbP family protein	40.249	10	12	10	1	241	26.8	9.16	High	0	39.57	10
FALSE	Master Protein	AT2G46100.1	Nuclear transport factor 2 (NTF2) family protein	26.25	5	6	5	1	240	26.8	8.6	High	0	23.26	5
FALSE	Master Protein	AT2G47140.1	NAD(P)-binding Rossmann-fold superfamily protein	20.2335	4	4	4	1	257	26.8	6.8	High	0.002	16.01	4
FALSE	Master Protein	AT1G28280.1	VQ motif-containing protein	10.5263	2	2	2	1	247	26.8	9.79	Medium	0.01	7.1	2
FALSE	Master Protein	AT1G16210.1	unknown protein; CONTAINS InterPro DOMAIN/s: Protein of unknown function DUF1014 (InterPro:IPR010422); Has 16107 Blast hits to 8386 proteins in 1107 species: Archae - 26; Bacteria - 3370; Metazoa - 4013; Fungi - 1516; Plants - 526; Viruses - 120; Other Eukaryotes - 6536 (source: NCBI BLink).	7.69231	2	2	2	1	234	26.8	9.23	Medium	0.012	6.02	2
FALSE	Master Protein	AT3G26420.1	RNA-binding (RRM/RBD/RNP motifs) family protein with retrovirus zinc finger-like domain	34.6939	8	15	8	1	245	26.9	8.78	High	0	49.5	8
FALSE	Master Protein	AT2G39470.1	PsbP-like protein 2	46.2185	9	11	9	1	238	26.9	8.75	High	0	48.33	9
FALSE	Master Protein	ATCG00160.1	ribosomal protein S2	40.678	8	12	8	1	236	26.9	9.66	High	0	45.74	8
FALSE	Master Protein	AT5G63400.1	adenylate kinase 1	32.9268	8	10	6	1	246	26.9	7.36	High	0	34.55	8
FALSE	Master Protein	AT2G47130.1	NAD(P)-binding Rossmann-fold superfamily protein	23.3463	5	8	3	1	257	26.9	7.02	High	0	33.3	5
FALSE	Master Protein	AT3G24570.1	Peroxisomal membrane 22 kDa (Mpv17/PMP22) family protein	6.38298	1	1	1	1	235	26.9	9.61	Medium	0.03	4.1	1
FALSE	Master Protein	AT3G56350.1	Iron/manganese superoxide dismutase family protein	9.95851	1	1	1	1	241	26.9	6.76	Medium	0.03	3.83	1
FALSE	Master Protein	AT2G43100.1	isopropylmalate isomerase 2	57.0312	9	18	7	1	256	27	6.11	High	0	93.11	9
FALSE	Master Protein	AT2G28790.1	Pathogenesis-related thaumatin superfamily protein	34.5382	8	16	8	1	249	27	7.65	High	0	62.54	8
FALSE	Master Protein	AT3G11800.1	unknown protein; FUNCTIONS IN: molecular_function unknown; INVOLVED IN: biological_process unknown; LOCATED IN: endomembrane system; EXPRESSED IN: 24 plant structures; EXPRESSED DURING: 15 growth stages; BEST Arabidopsis thaliana protein match is: unknown protein (TAIR:AT3G44150.1); Has 74 Blast hits to 73 proteins in 18 species: Archae - 0; Bacteria - 0; Metazoa - 0; Fungi - 0; Plants - 72; Viru…	29.2683	6	9	5	1	246	27	8	High	0	31.63	6
FALSE	Master Protein	AT4G34150.1	Calcium-dependent lipid-binding (CaLB domain) family protein	32.7935	6	7	6	1	247	27	7.39	High	0	26.4	6
FALSE	Master Protein	AT3G04500.1	RNA-binding (RRM/RBD/RNP motifs) family protein	14.2857	3	5	3	1	245	27	9.54	High	0.001	22.79	3
FALSE	Master Protein	AT5G23420.1	high-mobility group box 6	21.1618	4	5	4	1	241	27	4.92	High	0.002	20.44	4
FALSE	Master Protein	AT5G63470.1	nuclear factor Y, subunit C4	16	4	6	4	1	250	27	5.12	High	0.002	18.68	4
FALSE	Master Protein	AT3G13200.1	Cwf15 / Cwc15 cell cycle control family protein	22.1739	5	5	5	1	230	27	5.38	High	0.002	16.33	5
FALSE	Master Protein	AT1G49590.1	C2H2 and C2HC zinc fingers superfamily protein	13.6364	3	3	3	1	242	27	9.6	High	0.004	12.62	3
FALSE	Master Protein	AT2G22570.1	nicotinamidase 1	13.9344	3	3	3	1	244	27	5.59	High	0.006	10.95	3
FALSE	Master Protein	AT5G51400.1	PLAC8 family protein	16.1826	2	2	2	1	241	27	5.62	High	0.007	9.15	2
FALSE	Master Protein	AT3G07640.1	unknown protein; Has 27 Blast hits to 27 proteins in 10 species: Archae - 0; Bacteria - 0; Metazoa - 0; Fungi - 0; Plants - 27; Viruses - 0; Other Eukaryotes - 0 (source: NCBI BLink).	10.3734	2	2	2	1	241	27	6.54	Medium	0.01	7.58	2
FALSE	Master Protein	AT1G08530.1	unknown protein; FUNCTIONS IN: molecular_function unknown; INVOLVED IN: biological_process unknown; LOCATED IN: chloroplast; BEST Arabidopsis thaliana protein match is: unknown protein (TAIR:AT5G09995.2); Has 140 Blast hits to 140 proteins in 53 species: Archae - 0; Bacteria - 63; Metazoa - 0; Fungi - 0; Plants - 76; Viruses - 0; Other Eukaryotes - 1 (source: NCBI BLink).	3.89105	1	1	1	1	257	27	7.88	Medium	0.03	4.21	1
FALSE	Master Protein	AT5G02240.1	NAD(P)-binding Rossmann-fold superfamily protein	64.0316	14	39	12	1	253	27.1	6.62	High	0	151.95	14
FALSE	Master Protein	AT3G26070.1	Plastid-lipid associated protein PAP / fibrillin family protein	47.9339	10	20	7	1	242	27.1	9.7	High	0	84.99	10
FALSE	Master Protein	AT1G64200.1	vacuolar H+-ATPase subunit E isoform 3	31.2236	8	20	1	1	237	27.1	6.19	High	0	75.65	8
FALSE	Master Protein	AT5G02790.1	Glutathione S-transferase family protein	47.6596	12	18	12	1	235	27.1	5.2	High	0	67.42	12
FALSE	Master Protein	AT3G22850.1	Aluminium induced protein with YGL and LRDR motifs	35.8871	8	15	7	1	248	27.1	6.21	High	0	62.89	8
FALSE	Master Protein	AT5G62930.1	SGNH hydrolase-type esterase superfamily protein	30.9917	6	8	6	1	242	27.1	6.44	High	0	34.4	6
FALSE	Master Protein	AT3G44150.1	unknown protein; FUNCTIONS IN: molecular_function unknown; INVOLVED IN: biological_process unknown; LOCATED IN: plasma membrane; EXPRESSED IN: cultured cell; BEST Arabidopsis thaliana protein match is: unknown protein (TAIR:AT3G11800.1); Has 76 Blast hits to 75 proteins in 19 species: Archae - 0; Bacteria - 0; Metazoa - 0; Fungi - 0; Plants - 74; Viruses - 0; Other Eukaryotes - 2 (source: NCBI BL…	19.1057	5	7	4	1	246	27.1	9.03	High	0	23.87	5
FALSE	Master Protein	AT4G20440.1	small nuclear ribonucleoprotein associated protein B	15.5642	3	3	3	1	257	27.1	11.17	High	0.007	10.04	3
FALSE	Master Protein	AT1G14620.1	decoy	7.29614	2	2	2	1	233	27.1	8.57	Medium	0.015	5.78	2
FALSE	Master Protein	AT2G36300.1	Integral membrane Yip1 family protein	11.7647	2	2	2	1	255	27.1	7.34	Medium	0.025	5.3	2
FALSE	Master Protein	AT5G45920.1	SGNH hydrolase-type esterase superfamily protein	4.14938	1	1	1	1	241	27.1	4.97	Medium	0.03	3.99	1
FALSE	Master Protein	AT3G03320.1	RNA-binding ASCH domain protein	6.55738	1	1	1	1	244	27.1	5.17	Medium	0.03	3.98	1
FALSE	Master Protein	AT3G22300.1	ribosomal protein S10	3.73444	1	1	1	1	241	27.1	10.49	Medium	0.03	3.92	1
FALSE	Master Protein	AT5G51840.1	unknown protein; Has 30201 Blast hits to 17322 proteins in 780 species: Archae - 12; Bacteria - 1396; Metazoa - 17338; Fungi - 3422; Plants - 5037; Viruses - 0; Other Eukaryotes - 2996 (source: NCBI BLink).	4.08163	1	1	1	1	245	27.1	8.06	Medium	0.03	3.81	1
FALSE	Master Protein	AT3G55440.1	triosephosphate isomerase	67.7165	16	109	15	1	254	27.2	5.5	High	0	480.18	16
FALSE	Master Protein	AT5G53490.3	Tetratricopeptide repeat (TPR)-like superfamily protein	39.6	8	25	8	1	250	27.2	6.95	High	0	93.59	8
FALSE	Master Protein	AT3G60370.1	FKBP-like peptidyl-prolyl cis-trans isomerase family protein	44.2149	9	17	9	1	242	27.2	8.53	High	0	65.57	9
FALSE	Master Protein	AT3G58990.1	isopropylmalate isomerase 1	44.664	7	10	5	1	253	27.2	6.87	High	0	53.36	7
FALSE	Master Protein	AT2G40610.1	expansin A8	23.3202	3	6	3	1	253	27.2	6.96	High	0	24.93	3
FALSE	Master Protein	AT1G62780.1	unknown protein; FUNCTIONS IN: molecular_function unknown; INVOLVED IN: biological_process unknown; LOCATED IN: chloroplast, chloroplast stroma; EXPRESSED IN: 22 plant structures; EXPRESSED DURING: 14 growth stages; Has 94 Blast hits to 94 proteins in 35 species: Archae - 6; Bacteria - 10; Metazoa - 21; Fungi - 2; Plants - 48; Viruses - 0; Other Eukaryotes - 7 (source: NCBI BLink).	27.8481	6	6	6	1	237	27.2	5.9	High	0	23.08	6
FALSE	Master Protein	AT3G07880.1	Immunoglobulin E-set superfamily protein	30.8333	4	4	4	1	240	27.2	4.88	High	0.002	16.81	4
FALSE	Master Protein	AT4G14965.1	membrane-associated progesterone binding protein 4	11.0204	2	3	2	1	245	27.2	8.22	High	0.004	13.17	2
FALSE	Master Protein	AT3G05500.1	Rubber elongation factor protein (REF)	19.1057	4	4	4	1	246	27.2	8.27	High	0.004	12.7	4
FALSE	Master Protein	AT1G27140.1	glutathione S-transferase tau 14	11.9342	3	4	1	1	243	27.2	4.92	High	0.004	12.48	3
FALSE	Master Protein	AT2G45010.1	PLAC8 family protein	5.7377	1	3	1	1	244	27.2	4.97	High	0.004	12.45	1
FALSE	Master Protein	AT5G05610.2	alfin-like 1	6.22407	2	3	1	1	241	27.2	5.97	High	0.007	9	2
FALSE	Master Protein	AT1G25260.1	Ribosomal protein L10 family protein	10.2128	2	2	2	1	235	27.2	8.21	High	0.01	7.76	2
FALSE	Master Protein	AT2G24550.1	unknown protein; BEST Arabidopsis thaliana protein match is: unknown protein (TAIR:AT4G31510.1); Has 219 Blast hits to 219 proteins in 33 species: Archae - 0; Bacteria - 0; Metazoa - 16; Fungi - 2; Plants - 184; Viruses - 0; Other Eukaryotes - 17 (source: NCBI BLink).	5.71429	1	1	1	1	245	27.2	4.77	Medium	0.03	4.74	1
FALSE	Master Protein	AT3G53870.1	Ribosomal protein S3 family protein	59.4378	17	62	3	1	249	27.3	9.54	High	0	233.16	17
FALSE	Master Protein	AT5G35590.1	proteasome alpha subunit A1	62.6016	15	30	5	1	246	27.3	5.86	High	0	120.84	15
FALSE	Master Protein	AT5G16840.2	binding partner of acd11 1	48.4615	8	24	7	1	260	27.3	5.63	High	0	109.61	8
FALSE	Master Protein	AT2G05840.1	20S proteasome subunit PAA2	58.1301	15	29	5	1	246	27.3	6.09	High	0	104.52	15
FALSE	Master Protein	AT3G51260.1	20S proteasome alpha subunit PAD1	40.8	10	16	2	1	250	27.3	7.37	High	0	59.46	10
FALSE	Master Protein	AT3G10220.1	tubulin folding cofactor B	47.7366	9	13	9	1	243	27.3	5.45	High	0	51.87	9
FALSE	Master Protein	AT5G66140.1	proteasome alpha subunit D2	34	9	13	1	1	250	27.3	8.63	High	0	46.26	9
FALSE	Master Protein	AT1G05510.1	Protein of unknown function (DUF1264)	36.9295	8	11	8	1	241	27.3	6.71	High	0	39.62	8
FALSE	Master Protein	AT5G50370.1	Adenylate kinase family protein	27.4194	7	9	5	1	248	27.3	7.37	High	0	29.56	7
FALSE	Master Protein	ATCG00150.1	ATPase, F0 complex, subunit A protein	3.21285	2	6	2	1	249	27.3	5.05	High	0.002	18.82	2
FALSE	Master Protein	AT5G15530.1	biotin carboxyl carrier protein 2	10.1961	3	5	1	1	255	27.3	7.8	High	0.002	16.85	3
FALSE	Master Protein	AT5G66860.1	Ribosomal protein L25/Gln-tRNA synthetase, anti-codon-binding domain	13.6546	3	3	3	1	249	27.3	9.33	High	0.007	10.6	3
FALSE	Master Protein	AT2G42670.2	Protein of unknown function (DUF1637)	6.61157	1	2	1	1	242	27.3	6.11	High	0.007	9.05	1
FALSE	Master Protein	AT5G35530.1	Ribosomal protein S3 family protein	61.2903	17	59	4	1	248	27.4	9.54	High	0	221.65	17
FALSE	Master Protein	AT2G43910.2	HARMLESS TO OZONE LAYER 1	43.0894	8	51	8	1	246	27.4	4.64	High	0	215.95	8
FALSE	Master Protein	AT2G27020.1	20S proteasome alpha subunit G1	58.2329	16	42	16	1	249	27.4	6.32	High	0	167.89	16
FALSE	Master Protein	AT5G60540.1	pyridoxine biosynthesis 2	64.3137	11	17	11	1	255	27.4	5.3	High	0	75.14	11
FALSE	Master Protein	AT5G43430.1	electron transfer flavoprotein beta	31.4741	7	7	7	1	251	27.4	7.24	High	0	24.03	7
FALSE	Master Protein	AT4G27490.1	3'-5'-exoribonuclease family protein	16.7969	3	4	3	1	256	27.4	5	High	0.002	17.37	3
FALSE	Master Protein	AT3G54300.2	vesicle-associated membrane protein 727	15.8333	4	5	3	1	240	27.4	6.42	High	0.002	16.61	4
FALSE	Master Protein	AT5G47310.1	PPPDE putative thiol peptidase family protein	6.93878	1	2	1	1	245	27.4	4.93	Medium	0.01	7.62	1
FALSE	Master Protein	AT2G16595.1	Translocon-associated protein (TRAP), alpha subunit	5.17928	1	2	1	1	251	27.4	5.2	Medium	0.01	7.34	1
FALSE	Master Protein	AT4G34840.1	Phosphorylase superfamily protein	4.33071	1	2	1	1	254	27.4	5.03	Medium	0.01	6.53	1
FALSE	Master Protein	AT3G32930.1	unknown protein; FUNCTIONS IN: molecular_function unknown; INVOLVED IN: biological_process unknown; LOCATED IN: chloroplast envelope; EXPRESSED IN: 22 plant structures; EXPRESSED DURING: 13 growth stages; Has 57 Blast hits to 57 proteins in 11 species: Archae - 0; Bacteria - 0; Metazoa - 0; Fungi - 0; Plants - 57; Viruses - 0; Other Eukaryotes - 0 (source: NCBI BLink).	5.22088	1	1	1	1	249	27.4	9.55	Medium	0.015	5.68	1
FALSE	Master Protein	AT5G08070.1	TCP domain protein 17	4.13223	1	1	1	1	242	27.4	8.97	Low	0.09	2.44	1
FALSE	Master Protein	AT1G07890.2	ascorbate peroxidase 1	64	15	105	14	1	250	27.5	6.13	High	0	460.07	15
FALSE	Master Protein	AT1G15820.1	light harvesting complex photosystem II subunit 6	34.1085	11	55	11	1	258	27.5	7.4	High	0	234.96	11
FALSE	Master Protein	AT2G31610.1	Ribosomal protein S3 family protein	60	17	62	2	1	250	27.5	9.54	High	0	233.12	17
FALSE	Master Protein	AT3G22110.1	20S proteasome alpha subunit C1	66	12	36	12	1	250	27.5	7.11	High	0	157.22	12
FALSE	Master Protein	AT5G43830.1	Aluminium induced protein with YGL and LRDR motifs	47.012	11	24	10	1	251	27.5	6.87	High	0	98.24	11
FALSE	Master Protein	AT1G76450.1	Photosystem II reaction center PsbP family protein	38.8664	6	16	6	1	247	27.5	6.8	High	0	74.23	6
FALSE	Master Protein	AT3G52220.1	CONTAINS InterPro DOMAIN/s: Kinase phosphorylation domain (InterPro:IPR019315); Has 8882 Blast hits to 4920 proteins in 346 species: Archae - 10; Bacteria - 184; Metazoa - 3955; Fungi - 1221; Plants - 712; Viruses - 24; Other Eukaryotes - 2776 (source: NCBI BLink).	48.9451	10	11	10	1	237	27.5	9.38	High	0	41.4	10
FALSE	Master Protein	AT2G40600.1	appr-1-p processing enzyme family protein	25.2918	4	5	4	1	257	27.5	8.28	High	0	28.39	4
FALSE	Master Protein	AT2G33255.1	Haloacid dehalogenase-like hydrolase (HAD) superfamily protein	19.1837	4	5	4	1	245	27.5	6.24	High	0.002	20.26	4
FALSE	Master Protein	AT5G47120.1	BAX inhibitor 1	11.7409	3	3	3	1	247	27.5	8.72	High	0.006	11.14	3
FALSE	Master Protein	AT2G36885.1	unknown protein; FUNCTIONS IN: molecular_function unknown; LOCATED IN: chloroplast; EXPRESSED IN: 22 plant structures; EXPRESSED DURING: 13 growth stages; Has 172 Blast hits to 172 proteins in 58 species: Archae - 0; Bacteria - 116; Metazoa - 0; Fungi - 0; Plants - 32; Viruses - 0; Other Eukaryotes - 24 (source: NCBI BLink).	7.42188	2	3	2	1	256	27.5	6.89	High	0.007	9.97	2
FALSE	Master Protein	AT1G56450.1	20S proteasome beta subunit G1	58.5366	10	30	10	1	246	27.6	6.55	High	0	124.77	10
FALSE	Master Protein	AT3G25770.1	allene oxide cyclase 2	41.1067	9	29	5	1	253	27.6	7.43	High	0	113.26	9
FALSE	Master Protein	AT4G13180.1	NAD(P)-binding Rossmann-fold superfamily protein	55.5133	11	22	10	1	263	27.6	6.77	High	0	91.29	11
FALSE	Master Protein	AT3G15790.1	methyl-CPG-binding domain 11	50.3937	12	17	11	1	254	27.6	4.88	High	0	64.58	12
FALSE	Master Protein	AT4G27450.1	Aluminium induced protein with YGL and LRDR motifs	31.6	7	9	7	1	250	27.6	5.86	High	0	33.87	7
FALSE	Master Protein	AT5G41210.1	glutathione S-transferase THETA 1	22.449	6	6	6	1	245	27.6	9.48	High	0	24.62	6
FALSE	Master Protein	AT2G27260.1	Late embryogenesis abundant (LEA) hydroxyproline-rich glycoprotein family	14.8148	3	5	3	1	243	27.6	9.55	High	0.002	19.36	3
FALSE	Master Protein	AT2G29330.1	tropinone reductase	7.69231	2	5	1	1	260	27.6	5.87	High	0.002	16.63	2
FALSE	Master Protein	AT2G21870.1	copper ion binding;cobalt ion binding;zinc ion binding	19.5833	4	4	4	1	240	27.6	6.67	High	0.002	13.91	4
FALSE	Master Protein	AT1G33330.1	Class I peptide chain release factor	8.56031	2	3	2	1	257	27.6	10.13	High	0.007	10.33	2
FALSE	Master Protein	AT1G19180.1	jasmonate-zim-domain protein 1	8.69565	1	1	1	1	253	27.6	9.35	Medium	0.03	4.64	1
FALSE	Master Protein	AT3G18215.1	Protein of unknown function, DUF599	4.5082	1	1	1	1	244	27.6	8.73	Medium	0.032	3.16	1
FALSE	Master Protein	AT1G21000.1	PLATZ transcription factor family protein	4.47154	1	1	1	1	246	27.6	8.69	Medium	0.048	2.79	1
FALSE	Master Protein	AT3G52150.1	RNA-binding (RRM/RBD/RNP motifs) family protein	43.4783	10	46	10	1	253	27.7	8.97	High	0	171.47	10
FALSE	Master Protein	AT3G47470.1	light-harvesting chlorophyll-protein complex I subunit A4	32.6693	7	23	7	1	251	27.7	6.7	High	0	98.43	7
FALSE	Master Protein	AT2G45790.1	phosphomannomutase	41.0569	10	16	10	1	246	27.7	5.54	High	0	65.09	10
FALSE	Master Protein	AT3G15450.1	Aluminium induced protein with YGL and LRDR motifs	22.9249	6	10	6	1	253	27.7	7.05	High	0	39.34	6
FALSE	Master Protein	AT3G61470.1	photosystem I light harvesting complex gene 2	20.2335	3	6	3	1	257	27.7	7.44	High	0	33.21	3
FALSE	Master Protein	AT1G44920.1	unknown protein; FUNCTIONS IN: molecular_function unknown; INVOLVED IN: biological_process unknown; LOCATED IN: chloroplast; EXPRESSED IN: 22 plant structures; EXPRESSED DURING: 13 growth stages; CONTAINS InterPro DOMAIN/s: Protein of unknown function DUF3054 (InterPro:IPR021414); Has 246 Blast hits to 246 proteins in 119 species: Archae - 14; Bacteria - 181; Metazoa - 0; Fungi - 0; Plants - 45; …	12.4031	3	7	3	1	258	27.7	10.04	High	0	26.83	3
FALSE	Master Protein	AT5G51880.1	2-oxoglutarate (2OG) and Fe(II)-dependent oxygenase superfamily protein	31.2	6	6	6	1	250	27.7	9.14	High	0	25.86	6
FALSE	Master Protein	AT4G23890.1	unknown protein; FUNCTIONS IN: molecular_function unknown; INVOLVED IN: biological_process unknown; LOCATED IN: chloroplast thylakoid membrane, chloroplast; EXPRESSED IN: 22 plant structures; EXPRESSED DURING: 13 growth stages; CONTAINS InterPro DOMAIN/s: Protein of unknown function DUF3252 (InterPro:IPR021659); Has 287 Blast hits to 287 proteins in 81 species: Archae - 0; Bacteria - 118; Metazoa…	20.8	6	6	6	1	250	27.7	8.21	High	0	24.51	6
FALSE	Master Protein	AT5G02260.1	expansin A9	15.8915	3	4	2	1	258	27.7	9.26	High	0.002	17.35	3
FALSE	Master Protein	AT1G79790.1	Haloacid dehalogenase-like hydrolase (HAD) superfamily protein	14.2857	4	4	4	1	245	27.7	4.91	High	0.004	13.02	4
FALSE	Master Protein	AT3G57480.1	zinc finger (C2H2 type, AN1-like) family protein	12.4498	3	3	1	1	249	27.7	8.21	High	0.007	9.23	3
FALSE	Master Protein	AT1G28490.1	syntaxin of plants 61	7.7551	2	2	2	1	245	27.7	5.24	Medium	0.01	7.69	2
FALSE	Master Protein	AT5G56320.1	expansin A14	7.45098	2	2	2	1	255	27.7	9.61	Medium	0.01	6.91	2
FALSE	Master Protein	AT1G20575.1	Nucleotide-diphospho-sugar transferases superfamily protein	9.34959	2	2	2	1	246	27.7	9.04	Medium	0.019	5.49	2
FALSE	Master Protein	AT5G05290.1	expansin A2	5.4902	1	1	1	1	255	27.7	5.17	Medium	0.03	3.53	1
FALSE	Master Protein	AT1G15860.3	Domain of unknown function (DUF298)	10.5932	1	1	1	1	236	27.7	6.25	Medium	0.031	3.25	1
FALSE	Master Protein	AT2G35430.1	Zinc finger C-x8-C-x5-C-x3-H type family protein	3.96825	1	1	1	1	252	27.7	8.46	Medium	0.031	3.24	1
FALSE	Master Protein	AT2G18020.1	Ribosomal protein L2 family	73.2558	18	84	4	1	258	27.8	10.9	High	0	348.12	18
FALSE	Master Protein	AT5G66510.1	gamma carbonic anhydrase 3	58.5271	12	33	8	1	258	27.8	7.27	High	0	138.07	12
FALSE	Master Protein	AT3G22060.1	Receptor-like protein kinase-related family protein	56.746	12	23	12	1	252	27.8	8.75	High	0	87.31	12
FALSE	Master Protein	AT5G24650.1	Mitochondrial import inner membrane translocase subunit Tim17/Tim22/Tim23 family protein	28.9575	7	16	7	1	259	27.8	9.6	High	0	67.86	7
FALSE	Master Protein	AT3G25760.1	allene oxide cyclase 1	37.0079	9	19	5	1	254	27.8	9.09	High	0	67.62	9
FALSE	Master Protein	AT1G13280.1	allene oxide cyclase 4	36.6142	8	16	6	1	254	27.8	9.07	High	0	63.28	8
FALSE	Master Protein	AT5G13410.1	FKBP-like peptidyl-prolyl cis-trans isomerase family protein	32.4219	8	17	8	1	256	27.8	7.69	High	0	62.25	8
FALSE	Master Protein	AT4G18070.3	unknown protein; BEST Arabidopsis thaliana protein match is: unknown protein (TAIR:AT1G29530.1); Has 30201 Blast hits to 17322 proteins in 780 species: Archae - 12; Bacteria - 1396; Metazoa - 17338; Fungi - 3422; Plants - 5037; Viruses - 0; Other Eukaryotes - 2996 (source: NCBI BLink).	33.9695	7	13	7	1	262	27.8	4.6	High	0	55.95	7
FALSE	Master Protein	AT5G45690.1	Protein of unknown function (DUF1264)	19.4332	5	8	5	1	247	27.8	6.35	High	0	30.21	5
FALSE	Master Protein	AT1G45474.1	photosystem I light harvesting complex gene 5	22.6562	5	7	5	1	256	27.8	7.21	High	0	29.02	5
FALSE	Master Protein	AT4G25680.1	PPPDE putative thiol peptidase family protein	23.4127	5	7	5	1	252	27.8	8	High	0	26.3	5
FALSE	Master Protein	AT2G26340.1	unknown protein; FUNCTIONS IN: molecular_function unknown; INVOLVED IN: biological_process unknown; LOCATED IN: chloroplast thylakoid membrane, chloroplast thylakoid lumen, chloroplast; EXPRESSED IN: 22 plant structures; EXPRESSED DURING: 13 growth stages; Has 38 Blast hits to 38 proteins in 13 species: Archae - 0; Bacteria - 0; Metazoa - 0; Fungi - 0; Plants - 38; Viruses - 0; Other Eukaryotes -…	16.6008	3	4	3	1	253	27.8	7.4	High	0.002	18.21	3
FALSE	Master Protein	AT3G11200.1	alfin-like 2	7.31707	2	3	1	1	246	27.8	5.73	High	0.007	9.17	2
FALSE	Master Protein	AT2G28950.1	expansin A6	8.17121	2	2	2	1	257	27.8	9.67	Medium	0.01	6.8	2
FALSE	Master Protein	AT4G16380.1	Heavy metal transport/detoxification superfamily protein	5.90551	2	2	2	1	254	27.8	8.79	Medium	0.016	5.65	2
FALSE	Master Protein	AT4G26860.2	Predicted pyridoxal phosphate-dependent enzyme, YBL036C type	5.11811	1	1	1	1	254	27.8	8.19	Medium	0.03	3.88	1
FALSE	Master Protein	AT1G61170.1	unknown protein; FUNCTIONS IN: molecular_function unknown; INVOLVED IN: N-terminal protein myristoylation; LOCATED IN: cellular_component unknown; EXPRESSED IN: 19 plant structures; EXPRESSED DURING: 12 growth stages; BEST Arabidopsis thaliana protein match is: unknown protein (TAIR:AT1G11125.1); Has 54 Blast hits to 54 proteins in 15 species: Archae - 0; Bacteria - 0; Metazoa - 17; Fungi - 0; Pl…	4.38247	1	1	1	1	251	27.8	8.31	Medium	0.032	3.16	1
FALSE	Master Protein	AT1G61150.1	LisH and RanBPM domains containing protein	3.29218	1	1	1	1	243	27.8	4.72	Low	0.097	2.38	1
FALSE	Master Protein	AT4G36130.1	Ribosomal protein L2 family	72.8682	18	73	4	1	258	27.9	10.83	High	0	285.96	18
FALSE	Master Protein	AT3G48680.1	gamma carbonic anhydrase-like 2	50	10	35	3	1	256	27.9	8.68	High	0	143.63	10
FALSE	Master Protein	AT1G28200.1	FH interacting protein 1	52.5097	13	19	13	1	259	27.9	6.64	High	0	70.05	13
FALSE	Master Protein	AT3G07390.1	auxin-responsive family protein	16.8498	5	8	5	1	273	27.9	8.18	High	0	26.89	5
FALSE	Master Protein	AT4G17030.1	expansin-like B1	16.8	4	4	4	1	250	27.9	7.09	High	0.002	14.74	4
FALSE	Master Protein	AT4G12590.1	Protein of unknown function DUF106, transmembrane	16.2602	3	3	3	1	246	27.9	9.48	High	0.006	11.04	3
FALSE	Master Protein	AT1G07450.1	NAD(P)-binding Rossmann-fold superfamily protein	4.61538	1	1	1	1	260	27.9	5.38	Medium	0.03	3.68	1
FALSE	Master Protein	AT2G34420.1	photosystem II light harvesting complex gene B1B2	30.1887	7	92	1	1	265	28	5.44	High	0	338.83	7
FALSE	Master Protein	AT1G44575.1	Chlorophyll A-B binding family protein	21.5094	6	46	6	1	265	28	9.26	High	0	194.06	6
FALSE	Master Protein	AT5G10450.1	G-box regulating factor 6	49.1935	12	34	5	1	248	28	4.84	High	0	135.68	12
FALSE	Master Protein	AT5G65430.1	general regulatory factor 8	51.6129	12	30	4	1	248	28	4.89	High	0	115.03	12
FALSE	Master Protein	AT3G49560.1	Mitochondrial import inner membrane translocase subunit Tim17/Tim22/Tim23 family protein	25.6705	7	18	7	1	261	28	9.5	High	0	70.28	7
FALSE	Master Protein	AT1G11930.1	Predicted pyridoxal phosphate-dependent enzyme, YBL036C type	28.7938	6	10	6	1	257	28	5.2	High	0	41.15	6
FALSE	Master Protein	AT2G47910.1	chlororespiratory reduction 6	21.9512	4	4	4	1	246	28	5.53	High	0.002	15.6	4
FALSE	Master Protein	AT1G09760.1	U2 small nuclear ribonucleoprotein A	12.8514	3	3	3	1	249	28	6.05	High	0.005	11.67	3
FALSE	Master Protein	AT1G09520.1	LOCATED IN: chloroplast; EXPRESSED IN: 21 plant structures; EXPRESSED DURING: 12 growth stages; CONTAINS InterPro DOMAIN/s: Zinc finger, PHD-type, conserved site (InterPro:IPR019786); BEST Arabidopsis thaliana protein match is: PHD finger family protein (TAIR:AT3G17460.1); Has 56 Blast hits to 56 proteins in 17 species: Archae - 0; Bacteria - 2; Metazoa - 0; Fungi - 4; Plants - 46; Viruses - 0; O…	10	2	3	2	1	260	28	8.41	High	0.006	11.19	2
FALSE	Master Protein	AT2G39795.1	Mitochondrial glycoprotein family protein	14.4	3	3	3	1	250	28	4.84	High	0.007	10.79	3
FALSE	Master Protein	AT3G16565.2	alanine-tRNA ligases;nucleic acid binding;ligases, forming aminoacyl-tRNA and related compounds;nucleotide binding;ATP binding	8.20312	2	2	2	1	256	28	6.8	Medium	0.01	7.02	2
FALSE	Master Protein	AT5G18810.1	SC35-like splicing factor 28	5.08475	1	1	1	1	236	28	11.44	Low	0.089	2.45	1
FALSE	Master Protein	AT1G06680.1	photosystem II subunit P-1	49.8099	13	218	13	1	263	28.1	7.39	High	0	887.54	13
FALSE	Master Protein	AT5G10360.1	Ribosomal protein S6e	51.8072	15	39	6	1	249	28.1	10.83	High	0	151.11	15
FALSE	Master Protein	AT1G47420.1	succinate dehydrogenase 5	42.8016	7	17	7	1	257	28.1	6.65	High	0	79.53	7
FALSE	Master Protein	AT4G27320.1	Adenine nucleotide alpha hydrolases-like superfamily protein	36.1538	9	14	7	1	260	28.1	6.25	High	0	56.46	9
FALSE	Master Protein	AT1G21350.3	Thioredoxin superfamily protein	23.0159	5	12	5	1	252	28.1	8.94	High	0	49.23	5
FALSE	Master Protein	AT3G03980.1	NAD(P)-binding Rossmann-fold superfamily protein	42.963	10	12	7	1	270	28.1	6.55	High	0	47.81	10
FALSE	Master Protein	AT2G44870.1	unknown protein; FUNCTIONS IN: molecular_function unknown; INVOLVED IN: biological_process unknown; LOCATED IN: chloroplast; EXPRESSED IN: 22 plant structures; EXPRESSED DURING: 15 growth stages; Has 39 Blast hits to 39 proteins in 18 species: Archae - 0; Bacteria - 2; Metazoa - 0; Fungi - 0; Plants - 37; Viruses - 0; Other Eukaryotes - 0 (source: NCBI BLink).	19.3548	5	7	5	1	248	28.1	9.91	High	0	27.79	5
FALSE	Master Protein	AT5G04440.1	Protein of unknown function (DUF1997)	32.549	7	7	7	1	255	28.1	7.99	High	0	26.23	7
FALSE	Master Protein	AT1G64680.1	unknown protein; BEST Arabidopsis thaliana protein match is: unknown protein (TAIR:AT1G03055.1); Has 146 Blast hits to 146 proteins in 26 species: Archae - 0; Bacteria - 6; Metazoa - 0; Fungi - 0; Plants - 125; Viruses - 0; Other Eukaryotes - 15 (source: NCBI BLink).	15.2	4	7	4	1	250	28.1	8.21	High	0	24.76	4
FALSE	Master Protein	AT4G19840.1	phloem protein 2-A1	25.6098	5	6	5	1	246	28.1	9.1	High	0.002	21.8	5
FALSE	Master Protein	AT5G40020.1	Pathogenesis-related thaumatin superfamily protein	12.8906	3	4	3	1	256	28.1	7.75	High	0.002	15.37	3
FALSE	Master Protein	AT4G24805.1	S-adenosyl-L-methionine-dependent methyltransferases superfamily protein	13.7652	3	4	3	1	247	28.1	9.77	High	0.002	14.67	3
FALSE	Master Protein	AT2G47580.1	spliceosomal protein U1A	10.8	2	3	2	1	250	28.1	9.16	High	0.006	10.84	2
FALSE	Master Protein	AT4G04860.1	DERLIN-2.2	10.2459	2	2	1	1	244	28.1	8.35	Medium	0.01	7.07	2
FALSE	Master Protein	AT2G46220.1	Uncharacterized conserved protein (DUF2358)	4.56432	1	1	1	1	241	28.1	6.42	Medium	0.03	4.26	1
FALSE	Master Protein	AT5G20970.1	HSP20-like chaperones superfamily protein	3.21285	1	1	1	1	249	28.1	9.58	Low	0.056	2.73	1
FALSE	Master Protein	AT1G15870.1	Mitochondrial glycoprotein family protein	2.47934	1	1	1	1	242	28.1	5.41	Low	0.06	2.7	1
FALSE	Master Protein	AT1G29920.1	chlorophyll A/B-binding protein 2	44.5693	8	96	1	1	267	28.2	5.43	High	0	363.12	8
FALSE	Master Protein	AT1G29930.1	chlorophyll A/B binding protein 1	43.4457	8	95	1	1	267	28.2	5.66	High	0	357.6	8
FALSE	Master Protein	AT2G34430.1	light-harvesting chlorophyll-protein complex II subunit B1	29.3233	7	64	3	1	266	28.2	5.27	High	0	248.26	7
FALSE	Master Protein	AT2G01250.1	Ribosomal protein L30/L7 family protein	49.1736	12	22	7	1	242	28.2	9.94	High	0	84.37	12
FALSE	Master Protein	AT2G21160.1	Translocon-associated protein (TRAP), alpha subunit	18.9922	4	17	4	1	258	28.2	5.21	High	0	71.82	4
FALSE	Master Protein	AT1G73620.1	Pathogenesis-related thaumatin superfamily protein	39.7727	8	12	7	1	264	28.2	8.66	High	0	45.27	8
FALSE	Master Protein	AT2G37640.1	Barwin-like endoglucanases superfamily protein	29.3893	4	9	3	1	262	28.2	9.38	High	0	34.25	4
FALSE	Master Protein	AT3G15690.2	Single hybrid motif superfamily protein	12.5475	3	6	3	1	263	28.2	9.1	High	0	32.92	3
FALSE	Master Protein	AT5G52440.1	Bacterial sec-independent translocation protein mttA/Hcf106	16.9231	4	7	4	1	260	28.2	8.88	High	0	30.02	4
FALSE	Master Protein	AT5G01600.1	ferretin 1	29.8039	6	7	5	1	255	28.2	6.11	High	0	28.15	6
FALSE	Master Protein	AT1G14210.1	Ribonuclease T2 family protein	18.6235	4	8	4	1	247	28.2	6.28	High	0	27.86	4
FALSE	Master Protein	AT4G30550.1	Class I glutamine amidotransferase-like superfamily protein	19.2771	5	6	4	1	249	28.2	5.54	High	0	23.85	5
FALSE	Master Protein	AT4G35785.5	RNA-binding (RRM/RBD/RNP motifs) family protein	21.3115	4	6	1	1	244	28.2	11.49	High	0.002	21.25	4
FALSE	Master Protein	AT3G09250.2	Nuclear transport factor 2 (NTF2) family protein	16.6667	3	4	3	1	246	28.2	6.98	High	0.002	15.79	3
FALSE	Master Protein	AT4G21810.1	DERLIN-2.1	15.1639	3	3	2	1	244	28.2	8.35	High	0.006	11.2	3
FALSE	Master Protein	AT1G19990.1	unknown protein; FUNCTIONS IN: molecular_function unknown; INVOLVED IN: biological_process unknown; LOCATED IN: cellular_component unknown; EXPRESSED IN: cultured cell; BEST Arabidopsis thaliana protein match is: unknown protein (TAIR:AT5G11600.1); Has 11256 Blast hits to 7192 proteins in 541 species: Archae - 6; Bacteria - 629; Metazoa - 4714; Fungi - 936; Plants - 545; Viruses - 34; Other Eukar…	10.757	3	3	3	1	251	28.2	9.66	High	0.008	8.47	3
FALSE	Master Protein	AT1G14310.1	Haloacid dehalogenase-like hydrolase (HAD) superfamily protein	4.72441	1	1	1	1	254	28.2	5.41	Medium	0.03	4.05	1
FALSE	Master Protein	AT3G42790.1	alfin-like 3	2.8	1	1	1	1	250	28.2	5.14	Medium	0.033	3.08	1
FALSE	Master Protein	AT5G13120.1	cyclophilin 20-2	38.9961	10	58	9	1	259	28.3	9.31	High	0	219.82	10
FALSE	Master Protein	AT4G01310.1	Ribosomal L5P family protein	55.3435	13	36	13	1	262	28.3	9.99	High	0	137.9	13
FALSE	Master Protein	AT5G06060.1	NAD(P)-binding Rossmann-fold superfamily protein	46.9697	11	24	9	1	264	28.3	7.69	High	0	102.58	11
FALSE	Master Protein	AT1G07440.1	NAD(P)-binding Rossmann-fold superfamily protein	44.7368	9	14	9	1	266	28.3	6.98	High	0	63.97	9
FALSE	Master Protein	AT1G17620.1	Late embryogenesis abundant (LEA) hydroxyproline-rich glycoprotein family	37.1212	8	15	8	1	264	28.3	10.04	High	0	59.55	8
FALSE	Master Protein	AT2G43590.1	Chitinase family protein	24.6212	4	11	4	1	264	28.3	8.05	High	0	51.7	4
FALSE	Master Protein	AT4G35785.2	RNA-binding (RRM/RBD/RNP motifs) family protein	22.1757	5	10	2	1	239	28.3	11.71	High	0	45.83	5
FALSE	Master Protein	AT5G65810.1	unknown protein; BEST Arabidopsis thaliana protein match is: unknown protein (TAIR:AT3G49720.2); Has 30201 Blast hits to 17322 proteins in 780 species: Archae - 12; Bacteria - 1396; Metazoa - 17338; Fungi - 3422; Plants - 5037; Viruses - 0; Other Eukaryotes - 2996 (source: NCBI BLink).	20.5426	4	5	4	1	258	28.3	9.11	High	0	23.77	4
FALSE	Master Protein	AT4G34215.1	Domain of unknown function (DUF303)	30.3846	4	6	4	1	260	28.3	5.97	High	0	23.63	4
FALSE	Master Protein	AT1G14510.1	alfin-like 7	13.8889	4	5	3	1	252	28.3	6.29	High	0.002	17.33	4
FALSE	Master Protein	AT1G71100.1	Ribose 5-phosphate isomerase, type A protein	10.8614	3	4	3	1	267	28.3	5.11	High	0.002	14.22	3
FALSE	Master Protein	AT2G44380.1	Cysteine/Histidine-rich C1 domain family protein	13.3603	3	3	3	1	247	28.3	6.06	High	0.007	10.81	3
FALSE	Master Protein	AT1G80750.1	Ribosomal protein L30/L7 family protein	14.5749	3	3	3	1	247	28.3	9.73	High	0.007	9.77	3
FALSE	Master Protein	AT1G73190.1	Aquaporin-like superfamily protein	4.10448	1	2	1	1	268	28.3	7.75	Medium	0.026	5.2	1
FALSE	Master Protein	AT4G27040.4	EAP30/Vps36 family protein	3.2	1	1	1	1	250	28.3	8.78	Medium	0.043	2.87	1
FALSE	Master Protein	AT4G31700.1	ribosomal protein S6	48.8	14	36	4	1	250	28.4	10.61	High	0	139.35	14
FALSE	Master Protein	AT5G17170.1	rubredoxin family protein	44.2804	8	30	8	1	271	28.4	9.57	High	0	130.14	8
FALSE	Master Protein	AT4G30530.1	Class I glutamine amidotransferase-like superfamily protein	58.8	13	31	11	1	250	28.4	5.69	High	0	114.67	13
FALSE	Master Protein	AT4G34180.1	Cyclase family protein	43.9216	10	21	9	1	255	28.4	6.44	High	0	83.75	10
FALSE	Master Protein	AT4G38800.1	methylthioadenosine nucleosidase 1	40.4494	7	16	7	1	267	28.4	4.84	High	0	74.81	7
FALSE	Master Protein	AT4G02580.1	NADH-ubiquinone oxidoreductase 24 kDa subunit, putative	30.9804	8	19	8	1	255	28.4	7.91	High	0	68.48	8
FALSE	Master Protein	AT2G29290.2	NAD(P)-binding Rossmann-fold superfamily protein	26.3359	5	12	4	1	262	28.4	5.43	High	0	54.69	5
FALSE	Master Protein	AT3G13580.3	Ribosomal protein L30/L7 family protein	36.4754	8	14	2	1	244	28.4	9.95	High	0	52.2	8
FALSE	Master Protein	AT3G25780.1	allene oxide cyclase 3	31.0078	8	11	4	1	258	28.4	9.14	High	0	42.43	8
FALSE	Master Protein	AT3G04000.1	NAD(P)-binding Rossmann-fold superfamily protein	26.4706	7	7	5	1	272	28.4	7.27	High	0	25.61	7
FALSE	Master Protein	AT4G28250.1	expansin B3	7.95455	2	2	2	1	264	28.4	8.73	Medium	0.01	6.91	2
FALSE	Master Protein	AT2G23820.2	Metal-dependent phosphohydrolase	4.28016	1	1	1	1	257	28.4	7.4	Medium	0.03	4.76	1
FALSE	Master Protein	AT3G11100.1	sequence-specific DNA binding transcription factors	5.62249	1	1	1	1	249	28.4	5.54	Medium	0.03	3.71	1
FALSE	Master Protein	AT2G36080.1	AP2/B3-like transcriptional factor family protein	11.4754	2	2	2	1	244	28.4	6.8	Medium	0.03	3.33	2
FALSE	Master Protein	AT2G34050.1	INVOLVED IN: protein complex assembly; LOCATED IN: mitochondrion, chloroplast; EXPRESSED IN: 19 plant structures; EXPRESSED DURING: 9 growth stages; CONTAINS InterPro DOMAIN/s: ATP11 (InterPro:IPR010591); Has 304 Blast hits to 304 proteins in 167 species: Archae - 0; Bacteria - 0; Metazoa - 101; Fungi - 112; Plants - 39; Viruses - 0; Other Eukaryotes - 52 (source: NCBI BLink).	2.82258	1	1	1	1	248	28.4	9.01	Medium	0.039	2.93	1
FALSE	Master Protein	AT4G23470.1	PLAC8 family protein	3.13725	1	1	1	1	255	28.4	6.77	Low	0.051	2.78	1
FALSE	Master Protein	AT2G44120.2	Ribosomal protein L30/L7 family protein	42.915	10	20	3	1	247	28.5	9.88	High	0	79.3	10
FALSE	Master Protein	AT3G60600.1	vesicle associated protein	39.4531	11	18	11	1	256	28.5	8.4	High	0	66.69	11
FALSE	Master Protein	AT5G16710.1	dehydroascorbate reductase 1	54.2636	13	20	13	1	258	28.5	7.74	High	0	66.02	13
FALSE	Master Protein	AT2G30620.1	winged-helix DNA-binding transcription factor family protein	27.4725	9	18	7	1	273	28.5	10.83	High	0	65.48	9
FALSE	Master Protein	AT1G60000.1	RNA-binding (RRM/RBD/RNP motifs) family protein	30.2326	6	17	6	1	258	28.5	5.52	High	0	65.25	6
FALSE	Master Protein	AT3G49720.1	unknown protein; FUNCTIONS IN: molecular_function unknown; INVOLVED IN: biological_process unknown; LOCATED IN: chloroplast thylakoid membrane, Golgi apparatus, plasma membrane, membrane; EXPRESSED IN: 25 plant structures; EXPRESSED DURING: 15 growth stages; BEST Arabidopsis thaliana protein match is: unknown protein (TAIR:AT5G65810.1); Has 64 Blast hits to 64 proteins in 11 species: Archae - 0; …	35.249	8	15	8	1	261	28.5	9.28	High	0	62.87	8
FALSE	Master Protein	AT1G77090.1	Mog1/PsbP/DUF1795-like photosystem II reaction center PsbP family protein	27.3077	6	12	6	1	260	28.5	7.5	High	0	45.47	6
FALSE	Master Protein	AT1G35460.1	basic helix-loop-helix (bHLH) DNA-binding superfamily protein	9.26641	2	2	1	1	259	28.5	5.54	Medium	0.011	6.46	2
FALSE	Master Protein	AT5G24420.1	6-phosphogluconolactonase 5	6.74603	1	1	1	1	252	28.5	6.23	Medium	0.03	4.67	1
FALSE	Master Protein	AT1G32070.3	nuclear shuttle interacting	5.44747	1	1	1	1	257	28.5	5.15	Medium	0.03	4.55	1
FALSE	Master Protein	AT2G01290.1	ribose-5-phosphate isomerase 2	3.39623	1	1	1	1	265	28.5	5.53	Medium	0.034	3.03	1
FALSE	Master Protein	AT5G38480.1	general regulatory factor 3	61.1765	16	36	7	1	255	28.6	4.79	High	0	139.97	16
FALSE	Master Protein	AT4G25130.1	peptide met sulfoxide reductase 4	31.3953	6	22	5	1	258	28.6	8.75	High	0	91.47	6
FALSE	Master Protein	AT5G14800.1	pyrroline-5- carboxylate (P5C) reductase	39.1304	8	21	8	1	276	28.6	8.09	High	0	85.24	8
FALSE	Master Protein	AT5G47110.1	Chlorophyll A-B binding family protein	32.9457	8	18	6	1	258	28.6	5.07	High	0	78.14	8
FALSE	Master Protein	AT3G56650.1	Mog1/PsbP/DUF1795-like photosystem II reaction center PsbP family protein	41.9847	8	15	8	1	262	28.6	9.26	High	0	67.19	8
FALSE	Master Protein	AT4G38400.1	expansin-like A2	29.0566	9	12	7	1	265	28.6	8.16	High	0	39.52	9
FALSE	Master Protein	AT3G11210.1	SGNH hydrolase-type esterase superfamily protein	28.5156	6	9	6	1	256	28.6	5.03	High	0	31.75	6
FALSE	Master Protein	AT3G15110.1	unknown protein; FUNCTIONS IN: molecular_function unknown; INVOLVED IN: biological_process unknown; LOCATED IN: chloroplast thylakoid membrane; EXPRESSED IN: 20 plant structures; EXPRESSED DURING: 13 growth stages; CONTAINS InterPro DOMAIN/s: Protein of unknown function DUF3082 (InterPro:IPR021434); Has 77 Blast hits to 77 proteins in 38 species: Archae - 0; Bacteria - 37; Metazoa - 0; Fungi - 0;…	14.6617	3	5	3	1	266	28.6	6.6	High	0.002	16.96	3
FALSE	Master Protein	AT1G32070.2	nuclear shuttle interacting	7.36434	2	2	2	1	258	28.6	5.07	High	0.009	8.1	2
FALSE	Master Protein	AT1G65690.1	Late embryogenesis abundant (LEA) hydroxyproline-rich glycoprotein family	7.53968	2	2	2	1	252	28.6	9.73	Medium	0.01	6.97	2
FALSE	Master Protein	AT4G01995.1	unknown protein; BEST Arabidopsis thaliana protein match is: unknown protein (TAIR:AT1G64680.1); Has 30201 Blast hits to 17322 proteins in 780 species: Archae - 12; Bacteria - 1396; Metazoa - 17338; Fungi - 3422; Plants - 5037; Viruses - 0; Other Eukaryotes - 2996 (source: NCBI BLink).	9.68992	1	1	1	1	258	28.6	7.75	Medium	0.03	4.73	1
FALSE	Master Protein	AT4G35040.1	Basic-leucine zipper (bZIP) transcription factor family protein	3.83142	1	1	1	1	261	28.6	5.81	Medium	0.033	3.1	1
FALSE	Master Protein	AT5G13180.1	NAC domain containing protein 83	5.15873	1	1	1	1	252	28.6	8.81	Low	0.084	2.51	1
FALSE	Master Protein	AT5G54270.1	light-harvesting chlorophyll B-binding protein 3	16.6038	4	24	4	1	265	28.7	5.12	High	0	94.19	4
FALSE	Master Protein	AT4G36750.1	Quinone reductase family protein	39.1941	8	16	8	1	273	28.7	5.34	High	0	77.9	8
FALSE	Master Protein	AT4G37200.1	Thioredoxin superfamily protein	45.977	10	18	10	1	261	28.7	5.38	High	0	76.94	10
FALSE	Master Protein	AT1G75560.1	zinc knuckle (CCHC-type) family protein	42.8016	8	12	8	1	257	28.7	9.47	High	0	55.42	8
FALSE	Master Protein	AT4G29270.1	HAD superfamily, subfamily IIIB acid phosphatase	26.9531	7	11	7	1	256	28.7	8.53	High	0	41.38	7
FALSE	Master Protein	AT1G74230.1	glycine-rich RNA-binding protein 5	20.0692	4	9	4	1	289	28.7	4.77	High	0	39.92	4
FALSE	Master Protein	AT3G45970.1	expansin-like A1	32.0755	8	10	6	1	265	28.7	8	High	0	33.85	8
FALSE	Master Protein	AT5G14240.1	Thioredoxin superfamily protein	32.4219	6	9	6	1	256	28.7	4.87	High	0	33.35	6
FALSE	Master Protein	AT4G37150.1	methyl esterase 9	24.2188	6	7	5	1	256	28.7	5.9	High	0	24.73	6
FALSE	Master Protein	AT3G60910.1	S-adenosyl-L-methionine-dependent methyltransferases superfamily protein	18.6508	3	5	3	1	252	28.7	4.83	High	0.002	20.3	3
FALSE	Master Protein	AT4G22300.1	carboxylesterases	20.6107	4	4	4	1	262	28.7	8.25	High	0.004	12.32	4
FALSE	Master Protein	AT4G26310.1	elongation factor P (EF-P) family protein	8.13953	2	3	2	1	258	28.7	9	High	0.006	10.97	2
FALSE	Master Protein	AT4G09180.1	basic helix-loop-helix (bHLH) DNA-binding superfamily protein	11.8321	2	2	1	1	262	28.7	5.05	High	0.009	8.28	2
FALSE	Master Protein	AT2G04550.1	indole-3-butyric acid response 5	3.50195	1	1	1	1	257	28.7	6.62	Medium	0.03	3.76	1
FALSE	Master Protein	AT1G55535.1	unknown protein; FUNCTIONS IN: molecular_function unknown; INVOLVED IN: biological_process unknown; LOCATED IN: cellular_component unknown; EXPRESSED IN: cultured cell; BEST Arabidopsis thaliana protein match is: unknown protein (TAIR:AT3G13420.1); Has 35333 Blast hits to 34131 proteins in 2444 species: Archae - 798; Bacteria - 22429; Metazoa - 974; Fungi - 991; Plants - 531; Viruses - 0; Other E…	5	1	1	1	1	260	28.7	5.58	Medium	0.031	3.26	1
FALSE	Master Protein	AT3G27690.1	photosystem II light harvesting complex gene 2.3	18.4211	5	76	2	1	266	28.8	5.9	High	0	292.2	5
FALSE	Master Protein	AT1G30230.2	Glutathione S-transferase, C-terminal-like;Translation elongation factor EF1B/ribosomal protein S6	59.2308	13	46	7	1	260	28.8	4.74	High	0	187.04	13
FALSE	Master Protein	AT2G40060.1	Clathrin light chain protein	44.186	14	33	14	1	258	28.8	4.98	High	0	119.58	14
FALSE	Master Protein	AT2G31670.1	Stress responsive alpha-beta barrel domain protein	47.5285	11	27	11	1	263	28.8	6.96	High	0	97.36	11
FALSE	Master Protein	AT3G10850.1	Metallo-hydrolase/oxidoreductase superfamily protein	43.7984	8	15	8	1	258	28.8	6.38	High	0	61.49	8
FALSE	Master Protein	AT3G56090.1	ferritin 3	38.2239	8	12	6	1	259	28.8	5.8	High	0	54.94	8
FALSE	Master Protein	AT4G16210.1	enoyl-CoA hydratase/isomerase A	54.717	12	15	12	1	265	28.8	9.06	High	0	54.49	12
FALSE	Master Protein	AT2G29320.1	NAD(P)-binding Rossmann-fold superfamily protein	25.6506	6	12	4	1	269	28.8	7.05	High	0	49.37	6
FALSE	Master Protein	AT1G05810.1	RAB GTPase homolog A5E	29.5019	7	10	2	1	261	28.8	7.21	High	0	35.46	7
FALSE	Master Protein	AT5G15910.1	NAD(P)-binding Rossmann-fold superfamily protein	15.9851	4	6	4	1	269	28.8	9.67	High	0.001	22.73	4
FALSE	Master Protein	AT3G07090.1	PPPDE putative thiol peptidase family protein	23.7736	6	7	6	1	265	28.8	5.82	High	0.001	22.45	6
FALSE	Master Protein	AT1G70000.2	myb-like transcription factor family protein	15.7088	3	4	1	1	261	28.8	9.89	High	0.002	16.83	3
FALSE	Master Protein	AT2G02470.1	alfin-like 6	7.8125	2	4	1	1	256	28.8	5.11	High	0.002	15.85	2
FALSE	Master Protein	AT5G26210.1	alfin-like 4	8.23529	2	4	2	1	255	28.8	5.08	High	0.002	15.21	2
FALSE	Master Protein	AT2G45980.1	unknown protein; FUNCTIONS IN: molecular_function unknown; INVOLVED IN: biological_process unknown; LOCATED IN: cellular_component unknown; EXPRESSED IN: 25 plant structures; EXPRESSED DURING: 15 growth stages; BEST Arabidopsis thaliana protein match is: unknown protein (TAIR:AT4G00355.2); Has 93 Blast hits to 90 proteins in 15 species: Archae - 0; Bacteria - 0; Metazoa - 0; Fungi - 0; Plants - 9…	19.5312	3	3	3	1	256	28.8	5.27	High	0.002	14.98	3
FALSE	Master Protein	AT5G23040.1	Protein of unknown function (DUF3353)	15.1163	3	3	3	1	258	28.8	9.64	High	0.004	12.53	3
FALSE	Master Protein	AT5G44730.2	Haloacid dehalogenase-like hydrolase (HAD) superfamily protein	10.9804	3	3	3	1	255	28.8	7.3	High	0.007	10.35	3
FALSE	Master Protein	AT3G24030.1	hydroxyethylthiazole kinase family protein	11.5942	2	2	2	1	276	28.8	5.97	High	0.007	9.54	2
FALSE	Master Protein	AT5G24840.1	tRNA (guanine-N-7) methyltransferase	12.3506	3	3	3	1	251	28.8	8.24	High	0.007	8.66	3
FALSE	Master Protein	AT1G22750.4	unknown protein; CONTAINS InterPro DOMAIN/s: Protein of unknown function DUF1475 (InterPro:IPR009943); Has 186 Blast hits to 155 proteins in 21 species: Archae - 0; Bacteria - 8; Metazoa - 3; Fungi - 0; Plants - 65; Viruses - 0; Other Eukaryotes - 110 (source: NCBI BLink).	10.5058	2	2	2	1	257	28.8	5.53	Medium	0.01	7.7	2
FALSE	Master Protein	AT2G23560.1	methyl esterase 7	13.0769	2	2	2	1	260	28.8	5.14	Medium	0.011	6.3	2
FALSE	Master Protein	AT3G49360.1	6-phosphogluconolactonase 2	4.2471	1	1	1	1	259	28.8	6.3	Medium	0.03	3.8	1
FALSE	Master Protein	AT1G22300.1	general regulatory factor 10	42.126	12	21	9	1	254	28.9	4.81	High	0	80.64	12
FALSE	Master Protein	AT1G06760.1	winged-helix DNA-binding transcription factor family protein	25.1825	11	19	9	1	274	28.9	10.77	High	0	60.95	11
FALSE	Master Protein	AT4G29260.1	HAD superfamily, subfamily IIIB acid phosphatase	34.902	8	13	8	1	255	28.9	4.98	High	0	50.29	8
FALSE	Master Protein	AT1G27650.2	U2 snRNP auxiliary factor small subunit, putative	26.8293	5	10	4	1	246	28.9	9.39	High	0	38.86	5
FALSE	Master Protein	AT3G05625.1	Tetratricopeptide repeat (TPR)-like superfamily protein	30.3502	7	9	7	1	257	28.9	7.39	High	0	31.73	7
FALSE	Master Protein	AT5G41600.1	VIRB2-interacting protein 3	11.6732	4	5	2	1	257	28.9	9.07	High	0.002	16.58	4
FALSE	Master Protein	AT5G47590.1	Heat shock protein HSP20/alpha crystallin family	20.8333	4	4	4	1	264	28.9	6.38	High	0.004	13.58	4
FALSE	Master Protein	AT2G18030.1	Peptide methionine sulfoxide reductase family protein	15.3543	3	3	3	1	254	28.9	8.16	High	0.005	11.46	3
FALSE	Master Protein	AT5G06410.1	DNAJ heat shock N-terminal domain-containing protein	13.4921	3	3	3	1	252	28.9	7.58	High	0.007	9.54	3
FALSE	Master Protein	AT5G13720.1	Uncharacterised protein family (UPF0114)	4.19847	1	1	1	1	262	28.9	8.87	Medium	0.032	3.18	1
FALSE	Master Protein	AT3G62870.1	Ribosomal protein L7Ae/L30e/S12e/Gadd45 family protein	50.3906	17	32	3	1	256	29	10.15	High	0	105.56	17
FALSE	Master Protein	AT1G14410.1	ssDNA-binding transcriptional regulator	46.0076	9	20	7	1	263	29	9.38	High	0	88.52	9
FALSE	Master Protein	AT3G58730.1	vacuolar ATP synthase subunit D (VATD) / V-ATPase D subunit / vacuolar proton pump D subunit (VATPD)	52.4904	15	25	15	1	261	29	9.51	High	0	83.25	15
FALSE	Master Protein	AT5G48540.1	receptor-like protein kinase-related family protein	42.5856	9	18	9	1	263	29	8.57	High	0	81.35	9
FALSE	Master Protein	AT3G25480.1	Rhodanese/Cell cycle control phosphatase superfamily protein	32.5758	7	11	7	1	264	29	8.47	High	0	45.43	7
FALSE	Master Protein	AT3G03220.1	expansin A13	30.4511	7	8	7	1	266	29	8.06	High	0	32.11	7
FALSE	Master Protein	AT3G55605.1	Mitochondrial glycoprotein family protein	21.7054	5	7	5	1	258	29	4.7	High	0	27.4	5
FALSE	Master Protein	AT2G40300.1	ferritin 4	12.7413	3	6	2	1	259	29	6.62	High	0	22.99	3
FALSE	Master Protein	AT3G12760.1	CONTAINS InterPro DOMAIN/s: Defective-in-cullin neddylation protein (InterPro:IPR014764), Protein of unknown function DUF298 (InterPro:IPR005176), UBA-like (InterPro:IPR009060); BEST Arabidopsis thaliana protein match is: Domain of unknown function (DUF298) (TAIR:AT1G15860.2); Has 857 Blast hits to 855 proteins in 202 species: Archae - 0; Bacteria - 0; Metazoa - 482; Fungi - 154; Plants - 139; Vi…	14.4	3	3	3	1	250	29	5.12	High	0.004	12.55	3
FALSE	Master Protein	AT5G32450.1	RNA binding (RRM/RBD/RNP motifs) family protein	12.3596	3	3	3	1	267	29	9.29	High	0.006	11.03	3
FALSE	Master Protein	AT2G18770.1	P-loop containing nucleoside triphosphate hydrolases superfamily protein	11.1538	2	3	1	1	260	29	7.93	High	0.007	10.31	2
FALSE	Master Protein	AT4G16360.3	5'-AMP-activated protein kinase beta-2 subunit protein	6.89655	2	2	2	1	261	29	6.27	Medium	0.012	6	2
FALSE	Master Protein	AT4G16690.1	methyl esterase 16	4.19847	1	1	1	1	262	29	5.71	Medium	0.03	4.78	1
FALSE	Master Protein	AT2G32150.1	Haloacid dehalogenase-like hydrolase (HAD) superfamily protein	3.80228	1	1	1	1	263	29	6.8	Medium	0.032	3.14	1
FALSE	Master Protein	AT1G80110.1	phloem protein 2-B11	3.50195	1	1	1	1	257	29	5.48	Low	0.073	2.64	1
FALSE	Master Protein	AT3G11630.1	Thioredoxin superfamily protein	50.7519	13	90	6	1	266	29.1	7.44	High	0	382.44	13
FALSE	Master Protein	AT4G34050.1	S-adenosyl-L-methionine-dependent methyltransferases superfamily protein	54.8263	10	36	10	1	259	29.1	5.29	High	0	148.59	10
FALSE	Master Protein	AT1G07370.1	proliferating cellular nuclear antigen 1	53.9924	11	28	2	1	263	29.1	4.75	High	0	117.24	11
FALSE	Master Protein	AT2G47610.1	Ribosomal protein L7Ae/L30e/S12e/Gadd45 family protein	46.3035	17	33	3	1	257	29.1	10.13	High	0	105.42	17
FALSE	Master Protein	AT1G78300.1	general regulatory factor 2	51.3514	13	26	8	1	259	29.1	4.79	High	0	95.21	13
FALSE	Master Protein	AT3G02870.1	Inositol monophosphatase family protein	51.2915	12	25	11	1	271	29.1	5.38	High	0	91.35	12
FALSE	Master Protein	AT5G14920.1	Gibberellin-regulated family protein	13.4545	4	10	4	1	275	29.1	9.94	High	0	32.75	4
FALSE	Master Protein	AT5G05670.1	signal recognition particle binding	26.5385	6	6	5	1	260	29.1	7.84	High	0.001	22.53	6
FALSE	Master Protein	AT1G12650.3	unknown protein; FUNCTIONS IN: molecular_function unknown; INVOLVED IN: biological_process unknown; LOCATED IN: cellular_component unknown; EXPRESSED IN: 23 plant structures; EXPRESSED DURING: 13 growth stages; CONTAINS InterPro DOMAIN/s: Protein of unknown function DUF947 (InterPro:IPR009292); Has 700 Blast hits to 631 proteins in 192 species: Archae - 0; Bacteria - 32; Metazoa - 138; Fungi - 16…	15.7258	4	4	4	1	248	29.1	9.5	High	0.002	13.86	4
FALSE	Master Protein	AT2G39780.1	ribonuclease 2	15.444	4	4	4	1	259	29.1	6.4	High	0.003	13.61	4
FALSE	Master Protein	AT4G22530.1	S-adenosyl-L-methionine-dependent methyltransferases superfamily protein	8.04598	2	2	2	1	261	29.1	5.34	Medium	0.01	6.78	2
FALSE	Master Protein	AT5G07910.1	Leucine-rich repeat (LRR) family protein	3.81679	1	1	1	1	262	29.1	6.77	Medium	0.03	3.58	1
FALSE	Master Protein	AT5G15090.2	voltage dependent anion channel 3	69.3431	15	68	12	1	274	29.2	8.21	High	0	312.93	15
FALSE	Master Protein	AT1G61520.1	photosystem I light harvesting complex gene 3	26.3736	6	51	6	1	273	29.2	8.68	High	0	210.18	6
FALSE	Master Protein	AT2G29570.1	proliferating cell nuclear antigen 2	53.7879	13	36	4	1	264	29.2	4.72	High	0	141.59	13
FALSE	Master Protein	AT2G47730.1	glutathione S-transferase phi 8	65.019	13	32	12	1	263	29.2	8.5	High	0	128.55	13
FALSE	Master Protein	AT3G51890.1	Clathrin light chain protein	38.7597	8	13	7	1	258	29.2	5.39	High	0	50.96	8
FALSE	Master Protein	AT2G29360.1	NAD(P)-binding Rossmann-fold superfamily protein	28.0443	5	11	4	1	271	29.2	6.67	High	0	47.32	5
FALSE	Master Protein	AT3G51780.1	BCL-2-associated athanogene 4	22.6766	7	8	7	1	269	29.2	5.34	High	0	34.72	7
FALSE	Master Protein	AT3G55005.1	tonneau 1b (TON1b)	19.4553	4	5	4	1	257	29.2	5.14	High	0.002	19.99	4
FALSE	Master Protein	AT5G10830.1	S-adenosyl-L-methionine-dependent methyltransferases superfamily protein	12.6437	4	5	4	1	261	29.2	5.34	High	0.002	18.4	4
FALSE	Master Protein	AT4G29330.1	DERLIN-1	17.2932	3	4	3	1	266	29.2	9.95	High	0.002	17.1	3
[truncated: 7,164 more rows]
