# Supplementary material for: Arabidopsis LSH8 Positively Regulates ABA Signaling by Changing the Expression Pattern of ABA-Responsive Proteins
Source: Int J Mol Sci. 2021 Sep 25;22(19):10314. doi: 10.3390/ijms221910314 (PMC8508927; doi:10.3390/ijms221910314)
Supplement: Supplementary file 1 [file ijms-22-10314-s001.zip › Table S3.xlsx]

## Sheet: Proteins
Supplementary Table S3
Basic profiles of proteomics data in lsh8 mutant.
Checked	Master	Accession	Description	Coverage	# Peptides	# PSMs	# Unique Peptides	# Protein Groups	# AAs	MW [kDa]	calc. pI	Protein FDR Confidence Sequest HT	Exp. q-value Sequest HT	Score Sequest HT	# Peptides Sequest HT
FALSE	Master Protein	ATCG00490.1	ribulose-bisphosphate carboxylases	70.7724	47	2901	47	1	479	52.9	6.29	High	0	11124	47
FALSE	Master Protein	AT2G39730.1	rubisco activase	77.4262	32	1152	2	1	474	51.9	6.15	High	0	4606.22	32
FALSE	Master Protein	AT2G39730.2	rubisco activase	76.009	32	1128	2	1	446	49.1	7.68	High	0	4470.95	32
FALSE	Master Protein	ATCG00480.1	ATP synthase subunit beta	77.1084	31	821	30	1	498	53.9	5.5	High	0	3319.8	31
FALSE	Master Protein	AT5G04140.1	glutamate synthase 1	60.5425	77	450	66	1	1622	176.6	6.32	High	0	1875.87	77
FALSE	Master Protein	AT5G66570.1	PS II oxygen-evolving complex 1	68.9759	24	441	9	1	332	35.1	5.66	High	0	1840.7	24
FALSE	Master Protein	ATCG00120.1	ATP synthase subunit alpha	58.5799	24	443	21	1	507	55.3	5.25	High	0	1834.27	24
FALSE	Master Protein	AT3G50820.1	photosystem II subunit O-2	65.2568	24	410	9	1	331	35	6.16	High	0	1719.79	24
FALSE	Master Protein	AT4G38970.1	fructose-bisphosphate aldolase 2	53.7688	20	378	10	1	398	43	7.24	High	0	1596.38	20
FALSE	Master Protein	AT5G40450.1	unknown protein; FUNCTIONS IN: molecular_function unknown; INVOLVED IN: biological_process unknown; LOCATED IN: chloroplast, plasma membrane; EXPRESSED IN: 24 plant structures; EXPRESSED DURING: 13 growth stages; Has 30201 Blast hits to 17322 proteins in 780 species: Archae - 12; Bacteria - 1396; Metazoa - 17338; Fungi - 3422; Plants - 5037; Viruses - 0; Other Eukaryotes - 2996 (source: NCBI BLin…	70.5434	176	359	176	1	2889	322.8	4.3	High	0	1558.03	176
FALSE	Master Protein	AT5G02500.1	heat shock cognate protein 70-1	65.8986	49	395	11	1	651	71.3	5.12	High	0	1547.41	49
FALSE	Master Protein	AT3G12780.1	phosphoglycerate kinase 1	73.1809	31	351	15	1	481	50.1	6.24	High	0	1533.8	31
FALSE	Master Protein	AT1G42970.1	glyceraldehyde-3-phosphate dehydrogenase B subunit	63.311	31	374	25	1	447	47.6	6.8	High	0	1504.28	31
FALSE	Master Protein	AT3G60750.1	Transketolase	52.2267	30	338	22	1	741	79.9	6.37	High	0	1424.56	30
FALSE	Master Protein	AT1G55490.1	chaperonin 60 beta	71	45	343	11	1	600	63.8	6.51	High	0	1404.5	45
FALSE	Master Protein	AT3G15950.1	DNA topoisomerase-related	74.7409	75	326	74	1	772	85	4.69	High	0	1387.35	75
FALSE	Master Protein	ATCG00680.1	photosystem II reaction center protein B	40.5512	20	307	20	1	508	56	6.89	High	0	1384.4	20
FALSE	Master Protein	AT1G56070.1	Ribosomal protein S5/Elongation factor G/III/V family protein	68.5647	53	329	35	1	843	93.8	6.25	High	0	1377.46	53
FALSE	Master Protein	AT4G24280.1	chloroplast heat shock protein 70-1	61.0028	47	323	18	1	718	76.5	5.2	High	0	1343.15	47
FALSE	Master Protein	AT4G33010.1	glycine decarboxylase P-protein 1	56.702	46	312	27	1	1037	112.9	6.98	High	0	1340.45	46
FALSE	Master Protein	AT3G09260.1	Glycosyl hydrolase superfamily protein	60.4962	25	297	19	1	524	59.7	6.92	High	0	1316.72	25
FALSE	Master Protein	AT3G13470.1	TCP-1/cpn60 chaperonin family protein	68.1208	45	317	14	1	596	63.3	5.73	High	0	1306.86	45
FALSE	Master Protein	AT3G26650.1	glyceraldehyde 3-phosphate dehydrogenase A subunit	73.7374	26	327	9	1	396	42.5	7.75	High	0	1303.33	26
FALSE	Master Protein	AT1G13440.1	glyceraldehyde-3-phosphate dehydrogenase C2	84.6154	27	319	4	1	338	36.9	7.18	High	0	1285.69	27
FALSE	Master Protein	AT5G17920.1	Cobalamin-independent synthase family protein	67.7124	48	322	25	1	765	84.3	6.51	High	0	1260.35	48
FALSE	Master Protein	AT3G04120.1	glyceraldehyde-3-phosphate dehydrogenase C subunit 1	84.0237	25	310	2	1	338	36.9	7.12	High	0	1249.73	25
FALSE	Master Protein	AT5G56030.1	heat shock protein 81-2	62.5179	56	310	2	1	699	80	5.05	High	0	1234.86	56
FALSE	Master Protein	AT5G56010.1	heat shock protein 81-3	63.8054	57	310	1	1	699	80	5.05	High	0	1228.91	57
FALSE	Master Protein	AT3G01500.2	carbonic anhydrase 1	65.4179	22	286	13	1	347	37.4	5.99	High	0	1211.87	22
FALSE	Master Protein	AT3G09440.1	Heat shock protein 70 (Hsp 70) family protein	62.8659	46	303	14	1	649	71.1	5.07	High	0	1194.69	46
FALSE	Master Protein	AT5G49910.1	chloroplast heat shock protein 70-2	60.7242	44	286	15	1	718	77	5.3	High	0	1190.68	44
FALSE	Master Protein	AT5G14740.1	carbonic anhydrase 2	62.5378	21	262	12	1	331	36.6	7.4	High	0	1144.37	21
FALSE	Master Protein	AT4G20360.1	RAB GTPase homolog E1B	61.1345	22	262	20	1	476	51.6	6.19	High	0	1095.62	22
FALSE	Master Protein	ATCG00280.1	photosystem II reaction center protein C	32.3467	14	258	14	1	473	51.8	7.2	High	0	1090.5	14
FALSE	Master Protein	AT5G38410.1	Ribulose bisphosphate carboxylase (small chain) family protein	73.4807	17	302	5	1	181	20.3	8.05	High	0	1088.04	17
FALSE	Master Protein	AT2G36530.1	Enolase	79.0541	28	245	28	1	444	47.7	5.77	High	0	1088.04	28
FALSE	Master Protein	AT1G23310.1	glutamate:glyoxylate aminotransferase	66.736	29	266	16	1	481	53.3	6.89	High	0	1083.22	29
FALSE	Master Protein	AT1G12900.1	glyceraldehyde 3-phosphate dehydrogenase A subunit 2	55.6391	22	268	5	1	399	42.8	8.05	High	0	1073.1	22
FALSE	Master Protein	AT2G26080.1	glycine decarboxylase P-protein 2	50.9579	40	252	21	1	1044	113.7	6.65	High	0	1071.9	40
FALSE	Master Protein	AT2G21330.1	fructose-bisphosphate aldolase 1	54.6366	19	264	8	1	399	42.9	6.58	High	0	1066.46	19
FALSE	Master Protein	AT1G07940.1	GTP binding Elongation factor Tu family protein	58.3519	25	271	25	1	449	49.5	9.11	High	0	1064.49	25
FALSE	Master Protein	AT5G53460.1	NADH-dependent glutamate synthase 1	55.2989	103	252	103	1	2208	241.7	6.37	High	0	1051.91	103
FALSE	Master Protein	AT3G16460.2	Mannose-binding lectin superfamily protein	47.6596	28	216	27	1	705	72.4	5.5	High	0	1049.76	28
FALSE	Master Protein	AT1G67090.1	ribulose bisphosphate carboxylase small chain 1A	69.4444	16	282	8	1	180	20.2	7.71	High	0	1037.52	16
FALSE	Master Protein	AT1G56190.1	Phosphoglycerate kinase family protein	69.2469	27	229	11	1	478	49.9	8.27	High	0	1033.51	27
FALSE	Master Protein	AT4G37930.1	serine transhydroxymethyltransferase 1	72.5338	30	256	21	1	517	57.4	8.13	High	0	1019.82	30
FALSE	Master Protein	AT5G56000.1	HEAT SHOCK PROTEIN 81.4	58.3691	49	253	8	1	699	80.1	5.05	High	0	1012.23	49
FALSE	Master Protein	AT5G02490.1	Heat shock protein 70 (Hsp 70) family protein	57.8867	39	259	9	1	653	71.3	5.12	High	0	1003.04	39
FALSE	Master Protein	ATCG00270.1	photosystem II reaction center protein D	25.2125	8	220	8	1	353	39.5	5.74	High	0	986	8
FALSE	Master Protein	AT5G42270.1	FtsH extracellular protease family	55.5398	35	213	10	1	704	75.2	5.49	High	0	960.89	35
FALSE	Master Protein	AT1G78900.1	vacuolar ATP synthase subunit A	71.4286	45	234	45	1	623	68.8	5.24	High	0	950.97	45
FALSE	Master Protein	AT3G12580.1	heat shock protein 70	62.6154	42	238	16	1	650	71.1	5.25	High	0	942.79	42
FALSE	Master Protein	AT2G30950.1	FtsH extracellular protease family	62.446	39	220	21	1	695	74.1	6.35	High	0	942.77	39
FALSE	Master Protein	AT5G42020.1	Heat shock protein 70 (Hsp 70) family protein	66.7665	46	229	5	1	668	73.5	5.21	High	0	937	46
FALSE	Master Protein	AT5G08680.1	ATP synthase alpha/beta family protein	65.1163	28	210	27	1	559	59.8	6.49	High	0	930.79	28
FALSE	Master Protein	AT5G28540.1	heat shock protein 70 (Hsp 70) family protein	66.8161	46	223	4	1	669	73.6	5.17	High	0	926.39	46
FALSE	Master Protein	AT5G38430.1	Ribulose bisphosphate carboxylase (small chain) family protein	68.5083	16	262	4	1	181	20.3	7.71	High	0	923.35	16
FALSE	Master Protein	AT2G28000.1	chaperonin-60alpha	61.0922	32	224	30	1	586	62	5.19	High	0	920.98	32
FALSE	Master Protein	AT3G16420.2	PYK10-binding protein 1	62.7517	18	205	12	1	298	32.1	5.77	High	0	919.91	18
FALSE	Master Protein	AT3G14420.1	Aldolase-type TIM barrel family protein	79.0191	26	231	5	1	367	40.3	9.13	High	0	917.4	26
FALSE	Master Protein	AT3G16400.2	nitrile specifier protein 1	78.2979	31	211	8	1	470	51.6	5.53	High	0	903.63	31
FALSE	Master Protein	AT3G14415.1	Aldolase-type TIM barrel family protein	79.8365	26	226	8	1	367	40.3	8.97	High	0	895.54	26
FALSE	Master Protein	AT5G35630.3	glutamine synthetase 2	59.5349	22	219	20	1	430	47.4	6.87	High	0	889.57	22
FALSE	Master Protein	AT5G62700.1	tubulin beta chain 3	72.6667	26	225	5	1	450	50.7	4.81	High	0	888.4	26
FALSE	Master Protein	AT5G50920.1	CLPC homologue 1	58.2347	55	216	22	1	929	103.4	6.77	High	0	886.65	55
FALSE	Master Protein	AT1G65930.1	cytosolic NADP+-dependent isocitrate dehydrogenase	75.8537	33	224	26	1	410	45.7	6.57	High	0	873.36	33
FALSE	Master Protein	AT1G06680.1	photosystem II subunit P-1	49.8099	14	208	14	1	263	28.1	7.39	High	0	869.6	14
FALSE	Master Protein	ATCG00020.1	photosystem II reaction center protein A	31.728	10	206	10	1	353	38.9	5.25	High	0	850.06	10
FALSE	Master Protein	AT4G29060.1	elongation factor Ts family protein	54.9843	58	209	58	1	953	103.7	5.01	High	0	844.32	58
FALSE	Master Protein	AT4G13940.1	S-adenosyl-L-homocysteine hydrolase	62.4742	27	213	9	1	485	53.3	5.97	High	0	824.36	27
FALSE	Master Protein	AT5G56500.2	TCP-1/cpn60 chaperonin family protein	70.3518	40	200	21	1	597	63.3	5.87	High	0	816.18	40
FALSE	Master Protein	AT3G55800.1	sedoheptulose-bisphosphatase	50.3817	16	195	16	1	393	42.4	6.57	High	0	806.71	16
FALSE	Master Protein	AT3G46780.1	plastid transcriptionally active 16	64.7059	37	183	37	1	510	54.3	8.91	High	0	801.92	37
FALSE	Master Protein	AT1G32060.1	phosphoribulokinase	51.6456	16	190	16	1	395	44.4	6.05	High	0	793.34	16
FALSE	Master Protein	AT1G50250.1	FTSH protease 1	56.0056	36	183	11	1	716	76.7	5.83	High	0	789.82	36
FALSE	Master Protein	AT3G52930.1	Aldolase superfamily protein	77.095	25	166	15	1	358	38.5	6.46	High	0	774.49	25
FALSE	Master Protein	AT4G28520.1	cruciferin 3	73.4733	25	166	25	1	524	58.2	6.99	High	0	773.08	25
FALSE	Master Protein	AT1G79920.1	Heat shock protein 70 (Hsp 70) family protein	65.2226	51	189	12	1	831	91.6	5.19	High	0	771.67	51
FALSE	Master Protein	AT2G04030.1	Chaperone protein htpG family protein	65	49	180	42	1	780	88.6	5.01	High	0	770.89	49
FALSE	Master Protein	AT3G03780.3	methionine synthase 2	59.6078	41	187	19	1	765	84.5	6.51	High	0	763.54	41
FALSE	Master Protein	AT2G29550.1	tubulin beta-7 chain	67.2606	25	194	3	1	449	50.7	4.83	High	0	759.8	25
FALSE	Master Protein	AT3G48870.1	Clp ATPase	53.0462	50	183	17	1	952	105.7	6.42	High	0	755.76	50
FALSE	Master Protein	AT4G02510.1	translocon at the outer envelope membrane of chloroplasts 159	52.5615	63	170	63	1	1503	160.7	4.55	High	0	754.1	63
FALSE	Master Protein	AT1G49240.1	actin 8	71.618	23	183	12	1	377	41.8	5.58	High	0	753.28	23
FALSE	Master Protein	AT3G17390.1	S-adenosylmethionine synthetase family protein	72.2646	22	173	12	1	393	42.8	5.81	High	0	752.79	22
FALSE	Master Protein	AT1G04820.1	tubulin alpha-4 chain	68.8889	23	179	1	1	450	49.5	5.06	High	0	743.71	23
FALSE	Master Protein	AT3G09840.1	cell division cycle 48	68.1088	47	173	11	1	809	89.3	5.25	High	0	741.76	47
FALSE	Master Protein	AT5G44340.1	tubulin beta chain 4	74.3243	25	184	6	1	444	49.8	4.86	High	0	740.86	25
FALSE	Master Protein	AT4G20890.1	tubulin beta-9 chain	75	25	179	4	1	444	49.6	4.78	High	0	738.24	25
FALSE	Master Protein	AT4G14960.2	Tubulin/FtsZ family protein	68.8889	23	177	1	1	450	49.5	5.06	High	0	735.56	23
FALSE	Master Protein	AT3G19170.1	presequence protease 1	64.1667	63	178	48	1	1080	120.9	5.68	High	0	734.79	63
FALSE	Master Protein	AT5G23860.2	tubulin beta 8	72.8285	26	187	3	1	449	50.6	4.83	High	0	731.53	26
FALSE	Master Protein	AT4G30190.1	H(+)-ATPase 2	48.3122	45	180	10	1	948	104.3	6.99	High	0	718.77	45
FALSE	Master Protein	AT2G18960.1	H(+)-ATPase 1	50.0527	48	180	15	1	949	104.2	6.7	High	0	714.69	48
FALSE	Master Protein	AT1G54010.1	GDSL-like Lipase/Acylhydrolase superfamily protein	53.6269	17	164	14	1	386	43.1	8.07	High	0	712.75	17
FALSE	Master Protein	AT3G08530.1	Clathrin, heavy chain	46.6236	71	172	13	1	1703	193.1	5.38	High	0	708.82	71
FALSE	Master Protein	AT3G11130.1	Clathrin, heavy chain	47.566	72	171	14	1	1705	193.1	5.4	High	0	708.33	72
FALSE	Master Protein	AT1G21750.1	PDI-like 1-1	67.4651	35	173	29	1	501	55.6	4.92	High	0	706.37	35
FALSE	Master Protein	AT5G09810.1	actin 7	64.191	21	168	6	1	377	41.7	5.49	High	0	694.32	21
FALSE	Master Protein	AT5G66190.1	ferredoxin-NADP(+)-oxidoreductase 1	64.1667	24	171	21	1	360	40.3	8.13	High	0	689.29	24
FALSE	Master Protein	AT1G20020.1	ferredoxin-NADP(+)-oxidoreductase 2	60.1626	19	152	16	1	369	41.1	8.31	High	0	689.07	19
FALSE	Master Protein	AT4G37910.1	mitochondrial heat shock protein 70-1	58.0645	40	171	31	1	682	73	5.62	High	0	689.05	40
FALSE	Master Protein	AT1G79930.1	heat shock protein 91	66.9073	51	170	12	1	831	91.7	5.25	High	0	687.52	51
FALSE	Master Protein	AT1G79550.2	phosphoglycerate kinase	79.5511	26	158	21	1	401	42.1	5.68	High	0	686.28	26
FALSE	Master Protein	AT4G28080.1	Tetratricopeptide repeat (TPR)-like superfamily protein	50.0275	86	167	75	1	1819	199	6.16	High	0	685.36	86
FALSE	Master Protein	AT1G48030.2	mitochondrial lipoamide dehydrogenase 1	62.7219	27	162	14	1	507	54	7.4	High	0	681.81	27
FALSE	Master Protein	AT3G58610.2	ketol-acid reductoisomerase	39.7631	21	149	21	1	591	63.8	6.8	High	0	670.55	21
FALSE	Master Protein	AT4G35830.1	aconitase 1	53.0067	41	170	28	1	898	98.1	6.4	High	0	658.26	41
FALSE	Master Protein	AT1G20010.1	tubulin beta-5 chain	73.7194	26	165	7	1	449	50.3	4.77	High	0	658.08	26
FALSE	Master Protein	ATCG00340.1	Photosystem I, PsaA/PsaB protein	20.8447	15	151	15	1	734	82.4	7.4	High	0	639.82	15
FALSE	Master Protein	AT1G11860.1	Glycine cleavage T-protein family	63.2353	23	147	23	1	408	44.4	8.37	High	0	637.47	23
FALSE	Master Protein	AT1G06950.1	translocon at the inner envelope membrane of chloroplasts 110	54.4291	47	146	47	1	1016	112.1	5.97	High	0	632.68	47
FALSE	Master Protein	AT2G37220.1	RNA-binding (RRM/RBD/RNP motifs) family protein	48.7889	9	131	7	1	289	30.7	5.16	High	0	631.1	9
FALSE	Master Protein	AT1G06430.1	FTSH protease 8	50.9489	28	151	9	1	685	73.2	5.95	High	0	625.91	28
FALSE	Master Protein	AT2G05710.1	aconitase 3	45.1515	38	160	25	1	990	108.1	7.17	High	0	623.16	38
FALSE	Master Protein	AT5G19770.1	tubulin alpha-3	64.4444	22	160	6	1	450	49.6	5.1	High	0	618.75	22
FALSE	Master Protein	AT1G43170.3	ribosomal protein 1	64.5244	34	172	24	1	389	44.5	10.17	High	0	613.28	34
FALSE	Master Protein	AT3G16410.1	nitrile specifier protein 4	69.79	33	138	12	1	619	67.6	5.15	High	0	612.03	33
FALSE	Master Protein	AT5G23120.1	photosystem II stability/assembly factor, chloroplast (HCF136)	54.8387	20	133	20	1	403	44.1	7.34	High	0	607.75	20
FALSE	Master Protein	AT2G42600.2	phosphoenolpyruvate carboxylase 2	63.136	56	144	35	1	963	109.7	5.8	High	0	596.85	56
FALSE	Master Protein	AT1G70580.1	alanine-2-oxoglutarate aminotransferase 2	70.2703	24	147	11	1	481	53.4	6.58	High	0	596.56	24
FALSE	Master Protein	AT5G09590.1	mitochondrial HSO70 2	51.7595	34	148	25	1	682	72.9	5.78	High	0	595.33	34
FALSE	Master Protein	AT3G23810.1	S-adenosyl-l-homocysteine (SAH) hydrolase 2	62.4742	25	151	7	1	485	53.1	5.74	High	0	591.97	25
FALSE	Master Protein	AT5G03340.1	ATPase, AAA-type, CDC48 protein	63.3333	44	139	4	1	810	89.9	5.2	High	0	585.08	44
FALSE	Master Protein	AT4G20850.1	tripeptidyl peptidase ii	53.1884	64	146	64	1	1380	152.3	6.07	High	0	582.9	64
FALSE	Master Protein	AT1G04410.1	Lactate/malate dehydrogenase family protein	87.9518	24	135	11	1	332	35.5	6.55	High	0	582.57	24
FALSE	Master Protein	AT1G22530.1	PATELLIN 2	64.1288	49	141	45	1	683	76	4.92	High	0	576.62	49
FALSE	Master Protein	AT3G63140.1	chloroplast stem-loop binding protein of 41 kDa	59.6059	22	144	21	1	406	43.9	8.43	High	0	576.43	22
FALSE	Master Protein	AT2G07698.1	ATPase, F1 complex, alpha subunit protein	26.5122	19	152	17	1	777	85.9	5.57	High	0	566.04	19
FALSE	Master Protein	AT1G72150.1	PATELLIN 1	57.9407	40	152	36	1	573	64	4.83	High	0	563.46	40
FALSE	Master Protein	AT3G05900.1	neurofilament protein-related	84.3982	58	132	58	1	673	73.4	4.35	High	0	562.89	58
FALSE	Master Protein	AT1G02500.2	S-adenosylmethionine synthetase 1	75.0636	22	128	8	1	393	43.1	5.82	High	0	558.73	22
FALSE	Master Protein	AT1G62750.1	Translation elongation factor EFG/EF2 protein	47.8927	32	128	32	1	783	86	5.6	High	0	557.26	32
FALSE	Master Protein	AT1G01320.1	Tetratricopeptide repeat (TPR)-like superfamily protein	43.0161	64	136	55	1	1797	198.7	6.33	High	0	556.41	64
FALSE	Master Protein	AT1G63940.2	monodehydroascorbate reductase 6	59.6349	24	137	23	1	493	53.3	8.02	High	0	555.84	24
FALSE	Master Protein	AT5G23060.1	calcium sensing receptor	51.6796	18	118	18	1	387	41.3	9.39	High	0	554.91	18
FALSE	Master Protein	AT2G24270.3	aldehyde dehydrogenase 11A3	65.7258	28	132	28	1	496	53	6.64	High	0	541.56	28
FALSE	Master Protein	AT5G61780.1	TUDOR-SN protein 2	57.868	48	131	32	1	985	107.7	6.55	High	0	539.54	48
FALSE	Master Protein	AT4G35090.1	catalase 2	61.3821	25	136	12	1	492	56.9	7.12	High	0	539.18	25
FALSE	Master Protein	AT1G09780.1	Phosphoglycerate mutase, 2,3-bisphosphoglycerate-independent	69.6589	33	136	22	1	557	60.5	5.53	High	0	538.64	33
FALSE	Master Protein	AT2G32240.1	FUNCTIONS IN: molecular_function unknown; INVOLVED IN: response to cadmium ion; LOCATED IN: plasma membrane; EXPRESSED IN: 25 plant structures; EXPRESSED DURING: 13 growth stages; CONTAINS InterPro DOMAIN/s: Prefoldin (InterPro:IPR009053); BEST Arabidopsis thaliana protein match is: unknown protein (TAIR:AT1G05320.3); Has 470429 Blast hits to 168274 proteins in 4282 species: Archae - 6896; Bacter…	63.3908	83	135	81	1	1333	148.5	4.75	High	0	538.44	83
FALSE	Master Protein	AT1G63770.3	Peptidase M1 family protein	54.8126	46	135	46	1	987	110.7	6.48	High	0	531.57	46
FALSE	Master Protein	AT5G07350.2	TUDOR-SN protein 1	57.994	50	128	34	1	1007	110	7.5	High	0	531.52	50
FALSE	Master Protein	AT3G09820.1	adenosine kinase 1	68.0233	19	122	8	1	344	37.8	5.45	High	0	530.12	19
FALSE	Master Protein	AT3G62030.2	rotamase CYP 4	49.5208	13	146	11	1	313	34.3	9.1	High	0	529.04	13
FALSE	Master Protein	ATCG00540.1	photosynthetic electron transfer A	60.625	19	128	19	1	320	35.3	8.29	High	0	527.26	19
FALSE	Master Protein	AT3G54050.2	high cyclic electron flow 1	43.6451	17	118	17	1	417	45.1	5.4	High	0	526.86	17
FALSE	Master Protein	AT4G38510.5	ATPase, V1 complex, subunit B protein	59.919	25	124	6	1	494	55.1	5.25	High	0	526.47	25
FALSE	Master Protein	AT4G01850.1	S-adenosylmethionine synthetase 2	75.827	22	119	9	1	393	43.2	6.06	High	0	526.07	22
FALSE	Master Protein	AT1G20260.1	ATPase, V1 complex, subunit B protein	60.7803	25	123	6	1	487	54.3	5.1	High	0	524	25
FALSE	Master Protein	AT5G55220.1	trigger factor type chaperone family protein	59.5978	40	134	40	1	547	61.7	5.33	High	0	523.31	40
FALSE	Master Protein	AT3G17240.1	lipoamide dehydrogenase 2	64.497	29	131	16	1	507	54	7.03	High	0	520.95	29
FALSE	Master Protein	AT5G12250.1	beta-6 tubulin	70.3786	25	131	6	1	449	50.6	4.82	High	0	520.47	25
FALSE	Master Protein	AT2G15620.1	nitrite reductase 1	52.5597	32	138	32	1	586	65.5	6.28	High	0	518.63	32
FALSE	Master Protein	AT2G33150.1	peroxisomal 3-ketoacyl-CoA thiolase 3	72.7273	25	110	22	1	462	48.5	8.34	High	0	517.96	25
FALSE	Master Protein	AT1G29900.1	carbamoyl phosphate synthetase B	49.6209	48	123	48	1	1187	129.9	5.73	High	0	515.05	48
FALSE	Master Protein	AT3G12110.1	actin-11	58.0902	19	127	2	1	377	41.6	5.39	High	0	505.45	19
FALSE	Master Protein	AT1G59870.1	ABC-2 and Plant PDR ABC-type transporter family protein	39.823	52	129	27	1	1469	165	7.9	High	0	504.06	52
FALSE	Master Protein	AT2G47110.2	ubiquitin 6	57.3248	10	130	4	1	157	17.8	9.8	High	0	502.43	10
FALSE	Master Protein	AT3G59970.3	methylenetetrahydrofolate reductase 1	65.8784	34	123	25	1	592	66.2	5.82	High	0	500.24	34
FALSE	Master Protein	AT5G20720.1	chaperonin 20	69.9605	16	118	16	1	253	26.8	8.88	High	0	494.57	16
FALSE	Master Protein	AT3G23990.1	heat shock protein 60	70.0173	38	125	21	1	577	61.2	5.78	High	0	494	38
FALSE	Master Protein	AT3G16450.1	Mannose-binding lectin superfamily protein	64	19	104	17	1	300	32	5.22	High	0	491.92	19
FALSE	Master Protein	AT5G03300.1	adenosine kinase 2	67.5362	20	112	9	1	345	37.8	5.26	High	0	491.55	20
FALSE	Master Protein	AT2G36880.1	methionine adenosyltransferase 3	72.5641	20	117	12	1	390	42.5	6.18	High	0	489.34	20
FALSE	Master Protein	AT3G55440.1	triosephosphate isomerase	67.3228	15	107	14	1	254	27.2	5.5	High	0	482.48	15
FALSE	Master Protein	AT3G09630.1	Ribosomal protein L4/L1 family	54.4335	24	117	10	1	406	44.7	10.35	High	0	480.1	24
FALSE	Master Protein	AT1G09340.1	chloroplast RNA binding	65.0794	22	119	22	1	378	42.6	8.16	High	0	478.46	22
FALSE	Master Protein	AT1G78850.1	D-mannose binding lectin protein with Apple-like carbohydrate-binding domain	57.8231	24	125	12	1	441	49	7.65	High	0	477.94	24
FALSE	Master Protein	AT4G02770.1	photosystem I subunit D-1	64.4231	13	124	1	1	208	22.6	9.77	High	0	473.76	13
FALSE	Master Protein	AT3G08590.1	Phosphoglycerate mutase, 2,3-bisphosphoglycerate-independent	68.9286	33	122	22	1	560	60.7	5.85	High	0	468.27	33
FALSE	Master Protein	AT2G30110.1	ubiquitin-activating enzyme 1	51.4815	48	114	43	1	1080	120.2	5.27	High	0	466.66	48
FALSE	Master Protein	AT2G20260.1	photosystem I subunit E-2	60	8	109	6	1	145	15.2	9.95	High	0	464.05	8
FALSE	Master Protein	AT1G75780.1	tubulin beta-1 chain	69.3512	24	120	5	1	447	50.2	4.79	High	0	464.01	24
FALSE	Master Protein	AT2G24200.2	Cytosol aminopeptidase family protein	62.8846	24	105	17	1	520	54.5	5.92	High	0	463.61	24
FALSE	Master Protein	AT3G16430.1	jacalin-related lectin 31	42.2297	13	102	7	1	296	32.2	6.29	High	0	459.96	13
FALSE	Master Protein	AT1G18080.1	Transducin/WD40 repeat-like superfamily protein	70.3364	25	107	19	1	327	35.7	7.71	High	0	459.08	25
FALSE	Master Protein	AT1G23190.1	Phosphoglucomutase/phosphomannomutase family protein	69.1252	30	110	17	1	583	63.1	6.3	High	0	458.1	30
FALSE	Master Protein	AT1G53240.1	Lactate/malate dehydrogenase family protein	58.9443	16	99	7	1	341	35.8	8.35	High	0	456.55	16
FALSE	Master Protein	AT3G45140.1	lipoxygenase 2	52.3438	49	117	49	1	896	102	5.62	High	0	456.25	49
FALSE	Master Protein	AT2G41220.1	glutamate synthase 2	39.2879	52	115	41	1	1629	177.6	7.01	High	0	455.19	52
FALSE	Master Protein	AT1G54270.2	eif4a-2	55.774	23	114	5	1	407	46.2	5.68	High	0	454.5	23
FALSE	Master Protein	AT2G41740.1	villin 2	65.0615	51	105	41	1	976	107.8	5.29	High	0	453.06	51
FALSE	Master Protein	AT2G36460.1	Aldolase superfamily protein	78.4916	25	99	14	1	358	38.4	7.39	High	0	450.27	25
FALSE	Master Protein	AT5G52310.1	low-temperature-responsive protein 78 (LTI78) / desiccation-responsive protein 29A (RD29A)	71.4085	41	106	40	1	710	77.8	4.54	High	0	448.85	41
FALSE	Master Protein	AT3G60240.3	eukaryotic translation initiation factor 4G	42.8406	61	107	1	1	1725	187.6	7.71	High	0	448.45	61
FALSE	Master Protein	ATCG01060.1	iron-sulfur cluster binding;electron carriers;4 iron, 4 sulfur cluster binding	74.0741	7	114	7	1	81	9	7.08	High	0	448.34	7
FALSE	Master Protein	AT1G70730.3	Phosphoglucomutase/phosphomannomutase family protein	63.7462	33	111	20	1	662	72.5	7.12	High	0	447.96	33
FALSE	Master Protein	AT4G28750.1	Photosystem I reaction centre subunit IV / PsaE protein	60.8392	7	115	5	1	143	15	9.92	High	0	447	7
FALSE	Master Protein	AT3G53750.1	actin 3	64.191	21	112	7	1	377	41.8	5.49	High	0	444.47	21
FALSE	Master Protein	AT3G13920.4	eukaryotic translation initiation factor 4A1	54.2998	24	113	4	1	407	46.1	5.68	High	0	443.86	24
FALSE	Master Protein	AT3G53230.1	ATPase, AAA-type, CDC48 protein	51.0429	35	107	4	1	815	90.3	5.16	High	0	442.86	35
FALSE	Master Protein	AT3G15730.1	phospholipase D alpha 1	55.5556	37	114	37	1	810	91.8	5.87	High	0	441.63	37
FALSE	Master Protein	AT1G53310.3	phosphoenolpyruvate carboxylase 1	61.2203	55	110	22	1	967	110.2	6.06	High	0	441.48	55
FALSE	Master Protein	AT1G34430.1	2-oxoacid dehydrogenases acyltransferase family protein	58.7097	21	109	19	1	465	48.3	8.78	High	0	439.8	21
FALSE	Master Protein	AT1G07890.2	ascorbate peroxidase 1	64	16	100	15	1	250	27.5	6.13	High	0	438.92	16
FALSE	Master Protein	AT1G20620.1	catalase 3	58.7398	24	110	18	1	492	56.7	7.64	High	0	437.99	24
FALSE	Master Protein	AT2G21390.1	Coatomer, alpha subunit	52.8736	52	109	21	1	1218	136.4	6.92	High	0	437.74	52
FALSE	Master Protein	AT3G55410.1	2-oxoglutarate dehydrogenase, E1 component	42.5762	40	101	32	1	1017	115.1	6.93	High	0	436.57	40
FALSE	Master Protein	AT3G48730.1	glutamate-1-semialdehyde 2,1-aminomutase 2	45.5508	16	102	7	1	472	50.1	7.39	High	0	434.65	16
FALSE	Master Protein	AT5G02870.1	Ribosomal protein L4/L1 family	55.774	23	104	9	1	407	44.7	10.3	High	0	434.2	23
FALSE	Master Protein	AT3G60240.2	eukaryotic translation initiation factor 4G	42.7742	61	105	1	1	1723	187.4	7.71	High	0	434.09	61
FALSE	Master Protein	AT5G26000.1	thioglucoside glucohydrolase 1	50.8318	24	107	23	1	541	61.1	5.92	High	0	431.56	24
FALSE	Master Protein	AT5G22800.1	Alanyl-tRNA synthetase, class IIc	56.544	50	104	50	1	978	107.8	5.59	High	0	431.18	50
FALSE	Master Protein	AT1G50200.1	Alanyl-tRNA synthetase	46.7597	45	104	45	1	1003	110.4	6.46	High	0	431.01	45
FALSE	Master Protein	AT2G45290.1	Transketolase	32.6586	20	100	12	1	741	79.9	6.58	High	0	429.73	20
FALSE	Master Protein	AT2G21170.1	triosephosphate isomerase	49.5238	16	96	15	1	315	33.3	7.83	High	0	429.59	16
FALSE	Master Protein	AT1G15340.1	methyl-CPG-binding domain 10	75	45	100	44	1	384	42.3	4.67	High	0	429.37	45
FALSE	Master Protein	AT5G26780.1	serine hydroxymethyltransferase 2	52.0309	22	110	13	1	517	57.3	8.75	High	0	429	22
FALSE	Master Protein	AT5G60600.1	4-hydroxy-3-methylbut-2-enyl diphosphate synthase	49.9325	36	108	36	1	741	82.2	6.43	High	0	428.07	36
FALSE	Master Protein	AT3G57410.1	villin 3	55.3368	44	97	34	1	965	106.3	5.85	High	0	425.66	44
FALSE	Master Protein	AT3G52880.1	monodehydroascorbate reductase 1	66.5899	25	103	23	1	434	46.5	6.83	High	0	425.57	25
FALSE	Master Protein	AT4G04640.1	ATPase, F1 complex, gamma subunit protein	43.9678	16	105	16	1	373	40.9	8	High	0	423.6	16
FALSE	Master Protein	AT1G79280.2	nuclear pore anchor	38.156	73	106	73	1	2115	239.2	5.07	High	0	421.96	73
FALSE	Master Protein	AT3G46740.1	translocon at the outer envelope membrane of chloroplasts 75-III	54.401	33	94	33	1	818	89.1	8.79	High	0	421.77	33
FALSE	Master Protein	AT1G62020.1	Coatomer, alpha subunit	56.5789	54	102	23	1	1216	136.5	6.98	High	0	417.64	54
FALSE	Master Protein	AT5G47210.1	Hyaluronan / mRNA binding family	58.5434	24	112	18	1	357	38	8.78	High	0	417.63	24
FALSE	Master Protein	AT5G52640.1	heat shock protein 90.1	47.3759	37	103	23	1	705	81.1	5.03	High	0	417.58	37
FALSE	Master Protein	AT1G03130.1	photosystem I subunit D-2	64.2157	13	112	1	1	204	22.3	9.77	High	0	415.91	13
FALSE	Master Protein	AT1G77510.1	PDI-like 1-2	64.1732	34	105	27	1	508	56.3	5	High	0	414.39	34
FALSE	Master Protein	AT5G57350.2	H(+)-ATPase 3	36.3541	32	105	11	1	949	104.4	7.18	High	0	414.06	32
FALSE	Master Protein	AT1G66200.1	glutamine synthase clone F11	53.0899	19	98	3	1	356	39.2	5.27	High	0	413.8	19
FALSE	Master Protein	AT1G74260.1	purine biosynthesis 4	39.3035	47	96	47	1	1407	153.9	5.36	High	0	413.63	47
FALSE	Master Protein	AT1G56340.1	calreticulin 1a	47.7647	24	108	15	1	425	48.5	4.6	High	0	411.96	24
FALSE	Master Protein	AT4G33090.1	aminopeptidase M1	58.8168	46	103	46	1	879	98.1	5.5	High	0	410.28	46
FALSE	Master Protein	AT2G39310.1	jacalin-related lectin 22	68.7773	35	94	28	1	458	50.4	5.3	High	0	409.88	35
FALSE	Master Protein	AT3G08580.1	ADP/ATP carrier 1	36.2205	17	118	9	1	381	41.4	9.83	High	0	408.33	17
FALSE	Master Protein	AT2G43030.1	Ribosomal protein L3 family protein	55.7196	16	98	16	1	271	29.3	10.43	High	0	406.32	16
FALSE	Master Protein	AT2G47390.1	Prolyl oligopeptidase family protein	45.0572	33	94	33	1	961	106.2	6.42	High	0	403.13	33
FALSE	Master Protein	AT4G26530.2	Aldolase superfamily protein	66.7598	19	89	16	1	358	38.3	5.81	High	0	403.02	19
FALSE	Master Protein	AT1G09210.1	calreticulin 1b	57.3113	31	99	22	1	424	48.1	4.53	High	0	398.36	31
FALSE	Master Protein	AT5G03630.1	Pyridine nucleotide-disulphide oxidoreductase family protein	68.046	27	92	24	1	435	47.5	5.31	High	0	396.87	27
FALSE	Master Protein	AT4G13430.1	isopropyl malate isomerase large subunit 1	50.8841	20	99	20	1	509	55	7.84	High	0	395.92	20
FALSE	Master Protein	AT1G09620.1	ATP binding;leucine-tRNA ligases;aminoacyl-tRNA ligases;nucleotide binding;ATP binding;aminoacyl-tRNA ligases	49.8625	42	95	42	1	1091	123.4	6.02	High	0	395.68	42
FALSE	Master Protein	AT5G42950.1	GYF domain-containing protein	45.7993	58	94	58	1	1714	187.5	6.74	High	0	395.19	58
FALSE	Master Protein	AT1G10760.1	Pyruvate phosphate dikinase, PEP/pyruvate binding domain	41.5297	54	101	54	1	1399	156.5	5.92	High	0	394.78	54
FALSE	Master Protein	AT2G43750.2	O-acetylserine (thiol) lyase B	65.3061	22	102	19	1	392	41.6	8.02	High	0	394.17	22
FALSE	Master Protein	AT2G33210.1	heat shock protein 60-2	60.5128	33	100	16	1	585	61.9	6.68	High	0	393.19	33
FALSE	Master Protein	AT4G20260.1	plasma-membrane associated cation-binding protein 1	88	26	94	26	1	225	24.6	4.96	High	0	393.05	26
FALSE	Master Protein	AT5G63570.1	glutamate-1-semialdehyde-2,1-aminomutase	42.616	15	92	6	1	474	50.3	6.87	High	0	390.97	15
FALSE	Master Protein	AT4G24190.1	Chaperone protein htpG family protein	51.2758	41	95	38	1	823	94.1	5.03	High	0	389.98	41
FALSE	Master Protein	AT2G18020.1	Ribosomal protein L2 family	72.4806	18	97	4	1	258	27.8	10.9	High	0	386.35	18
FALSE	Master Protein	AT2G21660.1	cold, circadian rhythm, and rna binding 2	84.0909	15	87	13	1	176	16.9	6.15	High	0	385.61	15
FALSE	Master Protein	AT3G06650.1	ATP-citrate lyase B-1	48.0263	25	94	10	1	608	65.8	7.81	High	0	385.58	25
FALSE	Master Protein	AT1G17220.1	Translation initiation factor 2, small GTP-binding protein	43.9571	41	92	41	1	1026	109.7	7.44	High	0	385.36	41
FALSE	Master Protein	AT1G52100.1	Mannose-binding lectin superfamily protein	51.0297	23	92	21	1	437	47.6	7.62	High	0	383.47	23
FALSE	Master Protein	AT5G36700.1	2-phosphoglycolate phosphatase 1	45.8564	17	89	16	1	362	39.7	7.25	High	0	383.37	17
FALSE	Master Protein	AT3G12915.1	Ribosomal protein S5/Elongation factor G/III/V family protein	26.7073	20	99	2	1	820	90.9	6.1	High	0	380.31	20
FALSE	Master Protein	AT5G46290.1	3-ketoacyl-acyl carrier protein synthase I	55.3911	22	93	22	1	473	50.4	8.06	High	0	379.55	22
FALSE	Master Protein	AT4G13930.1	serine hydroxymethyltransferase 4	64.5435	24	91	24	1	471	51.7	7.23	High	0	378.29	24
FALSE	Master Protein	AT1G15690.1	Inorganic H pyrophosphatase family protein	30.5195	22	91	22	1	770	80.8	5.26	High	0	377.9	22
FALSE	Master Protein	AT1G76180.1	Dehydrin family protein	84.8649	19	97	17	1	185	20.8	5.48	High	0	377.04	19
FALSE	Master Protein	AT3G44310.3	nitrilase 1	55.2023	20	82	9	1	346	38.1	6.28	High	0	375.06	20
FALSE	Master Protein	AT1G66270.1	Glycosyl hydrolase superfamily protein	47.5191	22	104	12	1	524	59.6	7.02	High	0	374.75	22
FALSE	Master Protein	AT3G03250.1	UDP-GLUCOSE PYROPHOSPHORYLASE 1	65.6716	27	96	13	1	469	51.7	6.13	High	0	372.69	27
FALSE	Master Protein	AT1G31340.1	related to ubiquitin 1	42.9487	7	105	1	1	156	17.4	6.06	High	0	372.59	7
FALSE	Master Protein	AT4G10340.1	light harvesting complex of photosystem II 5	64.6429	14	90	14	1	280	30.1	6.37	High	0	372.1	14
FALSE	Master Protein	AT1G36160.2	acetyl-CoA carboxylase 1	32.7418	61	96	61	1	2254	251.2	6.52	High	0	371.57	61
FALSE	Master Protein	AT1G20960.2	U5 small nuclear ribonucleoprotein helicase, putative	33.3947	65	97	64	1	2171	247	5.74	High	0	371.52	65
FALSE	Master Protein	AT4G18360.1	Aldolase-type TIM barrel family protein	29.8913	11	90	2	1	368	40.5	8.31	High	0	371.27	11
FALSE	Master Protein	AT3G11630.1	Thioredoxin superfamily protein	51.1278	14	88	7	1	266	29.1	7.44	High	0	369.81	14
FALSE	Master Protein	AT4G34450.1	coatomer gamma-2 subunit, putative / gamma-2 coat protein, putative / gamma-2 COP, putative	61.9639	41	85	41	1	886	98.4	5.16	High	0	369.07	41
FALSE	Master Protein	AT1G78830.1	Curculin-like (mannose-binding) lectin family protein	58.4615	23	90	15	1	455	50.3	8.47	High	0	368.04	23
FALSE	Master Protein	AT3G46970.1	alpha-glucan phosphorylase 2	56.956	39	85	37	1	841	95.1	6.11	High	0	365.19	39
FALSE	Master Protein	AT1G74470.1	Pyridine nucleotide-disulphide oxidoreductase family protein	57.8158	25	86	25	1	467	51.8	8.91	High	0	364.25	25
FALSE	Master Protein	AT5G04590.1	sulfite reductase	40.0312	25	89	25	1	642	71.9	8.31	High	0	363.97	25
FALSE	Master Protein	ATCG00350.1	Photosystem I, PsaA/PsaB protein	16.6667	16	107	16	1	750	83.2	7.11	High	0	362.24	16
FALSE	Master Protein	AT3G52140.1	tetratricopeptide repeat (TPR)-containing protein	41.1974	47	85	47	1	1403	153.2	6.37	High	0	361.7	47
FALSE	Master Protein	AT4G30920.1	Cytosol aminopeptidase family protein	49.0566	22	83	8	1	583	61.3	7.08	High	0	361.03	22
FALSE	Master Protein	AT3G03710.1	polyribonucleotide nucleotidyltransferase, putative	47.9393	39	93	39	1	922	99.5	5.57	High	0	359.66	39
FALSE	Master Protein	AT1G76810.1	eukaryotic translation initiation factor 2 (eIF-2) family protein	40.8037	46	80	46	1	1294	142	5.39	High	0	359.29	46
FALSE	Master Protein	AT3G63460.1	transducin family protein / WD-40 repeat family protein	40.308	35	86	1	1	1104	119.8	5.14	High	0	359.26	35
FALSE	Master Protein	AT1G70320.1	ubiquitin-protein ligase 2	24.4396	68	90	42	1	3658	403.4	4.94	High	0	358.86	68
FALSE	Master Protein	AT5G60640.1	PDI-like 1-4	51.9263	31	92	30	1	597	66.3	4.61	High	0	358.64	31
FALSE	Master Protein	AT5G66760.1	succinate dehydrogenase 1-1	55.836	27	80	27	1	634	69.6	6.29	High	0	358.07	27
FALSE	Master Protein	AT4G01800.1	Albino or Glassy Yellow 1	55.9687	50	89	50	1	1022	115.1	6.39	High	0	357.72	50
FALSE	Master Protein	AT5G49460.1	ATP citrate lyase subunit B 2	46.7105	24	90	9	1	608	65.8	7.64	High	0	357.18	24
FALSE	Master Protein	AT3G22960.1	Pyruvate kinase family protein	61.0738	24	88	24	1	596	65.1	5.92	High	0	355.23	24
FALSE	Master Protein	AT3G03960.1	TCP-1/cpn60 chaperonin family protein	62.6594	29	85	29	1	549	58.9	5.35	High	0	354.77	29
FALSE	Master Protein	AT1G29880.1	glycyl-tRNA synthetase / glycine--tRNA ligase	62.4143	44	92	44	1	729	81.9	7.01	High	0	353.61	44
FALSE	Master Protein	AT3G63460.2	transducin family protein / WD-40 repeat family protein	40.1996	35	85	1	1	1102	119.6	5.14	High	0	353.59	35
FALSE	Master Protein	AT3G14940.1	phosphoenolpyruvate carboxylase 3	53.0992	47	92	17	1	968	110.1	6.04	High	0	353.44	47
FALSE	Master Protein	AT1G29920.1	chlorophyll A/B-binding protein 2	50.9363	9	98	1	1	267	28.2	5.43	High	0	352.19	9
FALSE	Master Protein	AT1G20440.1	cold-regulated 47	87.5472	26	80	23	1	265	29.9	4.77	High	0	349.01	26
FALSE	Master Protein	AT3G25860.1	2-oxoacid dehydrogenases acyltransferase family protein	53.75	18	84	16	1	480	50	8.37	High	0	348.43	18
FALSE	Master Protein	AT5G26570.1	catalytics;carbohydrate kinases;phosphoglucan, water dikinases	45.2341	46	83	46	1	1196	131.2	6.24	High	0	347.95	46
FALSE	Master Protein	AT3G56150.2	eukaryotic translation initiation factor 3C	48.2222	37	87	37	1	900	102.9	5.36	High	0	347.44	37
FALSE	Master Protein	AT3G29320.1	Glycosyl transferase, family 35	51.1435	42	84	40	1	962	108.5	5.47	High	0	347.32	42
FALSE	Master Protein	AT1G29930.1	chlorophyll A/B binding protein 1	49.8127	9	97	1	1	267	28.2	5.66	High	0	347.11	9
FALSE	Master Protein	AT1G68560.1	alpha-xylosidase 1	43.9344	31	90	30	1	915	102.3	6.77	High	0	346.4	31
FALSE	Master Protein	AT5G26742.2	DEAD box RNA helicase (RH3)	57.8877	37	88	1	1	748	81.1	7.8	High	0	345.7	37
FALSE	Master Protein	AT5G62670.1	H(+)-ATPase 11	34.728	30	88	17	1	956	105.1	6.6	High	0	344.26	30
FALSE	Master Protein	AT2G40840.1	disproportionating enzyme 2	50.1571	43	84	43	1	955	109.7	5.82	High	0	343.38	43
FALSE	Master Protein	AT2G35370.1	glycine decarboxylase complex H	73.3333	9	84	4	1	165	17.9	5.34	High	0	342.9	9
FALSE	Master Protein	AT4G26970.1	aconitase 2	43.0151	35	90	31	1	995	108.4	7.15	High	0	342.59	35
FALSE	Master Protein	AT1G66280.1	Glycosyl hydrolase superfamily protein	47.1374	24	92	15	1	524	59.7	7.21	High	0	342.32	24
FALSE	Master Protein	AT5G26742.1	DEAD box RNA helicase (RH3)	58.0991	37	87	1	1	747	81	7.59	High	0	341.6	37
FALSE	Master Protein	AT1G59610.1	dynamin-like 3	60.4348	49	86	24	1	920	100.2	9.04	High	0	341.23	49
FALSE	Master Protein	AT1G26630.1	Eukaryotic translation initiation factor 5A-1 (eIF-5A 1) protein	62.2642	12	79	7	1	159	17.1	5.94	High	0	339.42	12
FALSE	Master Protein	AT1G50480.1	10-formyltetrahydrofolate synthetase	47.6341	28	79	28	1	634	67.8	6.71	High	0	337.93	28
FALSE	Master Protein	AT4G24770.1	31-kDa RNA binding protein	30.0912	8	80	8	1	329	35.8	4.65	High	0	337.62	8
FALSE	Master Protein	AT3G16470.1	Mannose-binding lectin superfamily protein	55.8758	19	74	19	1	451	48.5	5.26	High	0	337.43	19
FALSE	Master Protein	AT4G14880.2	O-acetylserine (thiol) lyase (OAS-TL) isoform A1	68.9441	15	81	13	1	322	33.8	6.14	High	0	334.61	15
FALSE	Master Protein	AT1G14810.1	semialdehyde dehydrogenase family protein	45.0667	15	70	15	1	375	40.7	7.01	High	0	333.92	15
FALSE	Master Protein	AT5G35360.1	acetyl Co-enzyme a carboxylase biotin carboxylase subunit	54.7486	23	79	23	1	537	58.4	7.25	High	0	330.55	23
FALSE	Master Protein	AT2G34420.1	photosystem II light harvesting complex gene B1B2	36.6038	8	94	1	1	265	28	5.44	High	0	328.95	8
FALSE	Master Protein	AT3G15020.1	Lactate/malate dehydrogenase family protein	44.868	13	69	4	1	341	35.9	8.19	High	0	328.01	13
FALSE	Master Protein	AT1G32470.1	Single hybrid motif superfamily protein	61.4458	7	76	2	1	166	17.9	5.19	High	0	327.99	7
FALSE	Master Protein	AT2G44160.1	methylenetetrahydrofolate reductase 2	59.0909	32	91	23	1	594	66.8	5.5	High	0	327.57	32
FALSE	Master Protein	AT5G15450.1	casein lytic proteinase B3	52.2727	44	77	41	1	968	108.9	6.23	High	0	326.89	44
FALSE	Master Protein	AT4G02930.1	GTP binding Elongation factor Tu family protein	56.6079	23	83	21	1	454	49.4	6.7	High	0	325.74	23
FALSE	Master Protein	AT3G02260.1	auxin transport protein (BIG)	16.7713	71	85	70	1	5098	567.5	5.95	High	0	325.72	71
FALSE	Master Protein	AT3G01480.1	cyclophilin 38	56.0641	19	75	19	1	437	48	5.16	High	0	323.75	19
FALSE	Master Protein	AT5G52920.1	plastidic pyruvate kinase beta subunit 1	43.0052	21	77	20	1	579	63.5	7.03	High	0	322.83	21
FALSE	Master Protein	AT5G43940.1	GroES-like zinc-binding dehydrogenase family protein	52.2427	17	78	17	1	379	40.7	6.95	High	0	322.61	17
FALSE	Master Protein	AT5G51970.2	GroES-like zinc-binding alcohol dehydrogenase family protein	85.7143	22	72	22	1	364	39.2	5.97	High	0	322.51	22
FALSE	Master Protein	AT5G37510.2	NADH-ubiquinone dehydrogenase, mitochondrial, putative	48.3957	28	76	28	1	748	81.5	6.64	High	0	322.2	28
FALSE	Master Protein	AT1G23740.1	Oxidoreductase, zinc-binding dehydrogenase family protein	59.8446	21	74	21	1	386	41	8.35	High	0	321.35	21
FALSE	Master Protein	AT3G29360.1	UDP-glucose 6-dehydrogenase family protein	73.125	28	76	13	1	480	53.1	6	High	0	321.13	28
FALSE	Master Protein	AT5G43330.1	Lactate/malate dehydrogenase family protein	53.9157	20	79	7	1	332	35.7	6.79	High	0	320.16	20
FALSE	Master Protein	AT5G50850.1	Transketolase family protein	36.9146	12	78	12	1	363	39.2	5.83	High	0	319.43	12
FALSE	Master Protein	AT3G47520.1	malate dehydrogenase	45.6576	15	71	13	1	403	42.4	8.51	High	0	318.87	15
FALSE	Master Protein	AT1G49760.1	poly(A) binding protein 8	53.6513	26	76	24	1	671	72.7	7.53	High	0	318.62	26
FALSE	Master Protein	AT2G13360.2	alanine:glyoxylate aminotransferase	65.8354	18	68	18	1	401	44.2	7.83	High	0	318.11	18
FALSE	Master Protein	AT2G47510.2	fumarase 1	55.0813	17	67	9	1	492	53	7.88	High	0	317.83	17
FALSE	Master Protein	AT1G01090.1	pyruvate dehydrogenase E1 alpha	49.5327	20	79	20	1	428	47.1	7.49	High	0	317.83	20
FALSE	Master Protein	AT3G24503.1	aldehyde dehydrogenase 2C4	67.8643	29	80	29	1	501	54.3	5.69	High	0	317.02	29
FALSE	Master Protein	AT2G20420.1	ATP citrate lyase (ACL) family protein	59.62	28	74	28	1	421	45.3	6.71	High	0	315.92	28
FALSE	Master Protein	AT4G36130.1	Ribosomal protein L2 family	69.3798	17	82	3	1	258	27.9	10.83	High	0	315.76	17
FALSE	Master Protein	AT5G37830.1	oxoprolinase 1	38.2306	41	76	41	1	1266	137.4	5.86	High	0	314.39	41
FALSE	Master Protein	AT5G16970.1	alkenal reductase	69.8551	20	72	13	1	345	38.1	6.18	High	0	314.34	20
FALSE	Master Protein	AT3G07770.1	HEAT SHOCK PROTEIN 89.1	56.3204	38	79	29	1	799	90.5	5.39	High	0	313.83	38
FALSE	Master Protein	AT3G13300.1	Transducin/WD40 repeat-like superfamily protein	37.3512	48	84	38	1	1344	145.6	6.1	High	0	313.07	48
FALSE	Master Protein	AT1G48600.1	S-adenosyl-L-methionine-dependent methyltransferases superfamily protein	62.7368	29	82	15	1	475	54	5.17	High	0	312.51	29
FALSE	Master Protein	AT1G72730.1	DEA(D/H)-box RNA helicase family protein	43.2367	17	78	6	1	414	46.7	5.33	High	0	311.87	17
FALSE	Master Protein	AT5G61790.1	calnexin 1	50.7547	30	85	18	1	530	60.4	4.91	High	0	311.66	30
FALSE	Master Protein	AT4G27440.1	protochlorophyllide oxidoreductase B	71.3217	25	77	20	1	401	43.3	9.16	High	0	310.78	25
FALSE	Master Protein	AT4G17520.1	Hyaluronan / mRNA binding family	56.3889	24	85	20	1	360	38.9	8.75	High	0	310.69	24
FALSE	Master Protein	AT2G30970.1	aspartate aminotransferase 1	61.8605	20	76	20	1	430	47.7	8.19	High	0	309.7	20
FALSE	Master Protein	AT4G16155.1	dihydrolipoyl dehydrogenases	45.0794	22	71	9	1	630	67	7.77	High	0	309.49	22
FALSE	Master Protein	AT4G11420.1	eukaryotic translation initiation factor 3A	44.9848	47	73	47	1	987	114.2	9.17	High	0	308.76	47
FALSE	Master Protein	AT4G39330.1	cinnamyl alcohol dehydrogenase 9	72.2222	19	73	19	1	360	38.9	6.68	High	0	308.56	19
FALSE	Master Protein	AT1G12000.1	Phosphofructokinase family protein	56.5371	29	76	16	1	566	61.4	6.1	High	0	308.34	29
FALSE	Master Protein	AT5G51820.1	phosphoglucomutase	45.1043	24	74	24	1	623	67.9	5.74	High	0	308.24	24
FALSE	Master Protein	AT5G27640.1	translation initiation factor 3B1	41.7135	29	74	6	1	712	81.8	5.25	High	0	306.66	29
FALSE	Master Protein	AT3G18890.1	NAD(P)-binding Rossmann-fold superfamily protein	46.3339	26	73	26	1	641	68.3	8.1	High	0	306.07	26
FALSE	Master Protein	AT4G39260.1	cold, circadian rhythm, and RNA binding 1	62.1302	9	62	7	1	169	16.6	5.68	High	0	306.04	9
FALSE	Master Protein	AT1G48920.1	nucleolin like 1	41.4722	28	82	27	1	557	58.7	5.22	High	0	305.9	28
FALSE	Master Protein	AT5G08280.1	hydroxymethylbilane synthase	56.5445	20	77	20	1	382	41	8.47	High	0	305.88	20
FALSE	Master Protein	AT1G51980.1	Insulinase (Peptidase family M16) protein	56.66	24	79	15	1	503	54.4	6.33	High	0	304.69	24
FALSE	Master Protein	AT5G20290.1	Ribosomal protein S8e family protein	46.8468	11	70	11	1	222	25	10.32	High	0	304.38	11
FALSE	Master Protein	AT1G10290.1	dynamin-like protein 6	59.5186	48	79	23	1	914	99.1	9.04	High	0	304.28	48
FALSE	Master Protein	AT5G48300.1	ADP glucose pyrophosphorylase 1	49.6154	20	76	20	1	520	56.6	6.57	High	0	303.66	20
FALSE	Master Protein	AT5G13630.1	magnesium-chelatase subunit chlH, chloroplast, putative / Mg-protoporphyrin IX chelatase, putative (CHLH)	31.4265	41	75	41	1	1381	153.5	6.1	High	0	303.65	41
FALSE	Master Protein	AT5G17310.2	UDP-glucose pyrophosphorylase 2	55.9574	23	79	9	1	470	51.9	6.01	High	0	303.57	23
FALSE	Master Protein	AT1G18500.1	methylthioalkylmalate synthase-like 4	61.6482	29	69	12	1	631	68.6	6.6	High	0	302.61	29
FALSE	Master Protein	AT4G27520.1	early nodulin-like protein 2	26.9341	11	71	11	1	349	35	9.32	High	0	302.47	11
FALSE	Master Protein	AT4G31480.2	Coatomer, beta subunit	47.1519	37	75	4	1	948	106.1	5.83	High	0	301.89	37
FALSE	Master Protein	AT3G10740.1	alpha-L-arabinofuranosidase 1	35.8407	21	70	21	1	678	75	5.77	High	0	301.87	21
FALSE	Master Protein	AT1G68010.1	hydroxypyruvate reductase	63.2124	23	72	23	1	386	42.2	7.15	High	0	301.05	23
FALSE	Master Protein	AT4G13780.1	methionine--tRNA ligase, putative / methionyl-tRNA synthetase, putative / MetRS, putative	56.9636	38	77	38	1	797	89.8	7.01	High	0	300.58	38
FALSE	Master Protein	AT1G29470.2	S-adenosyl-L-methionine-dependent methyltransferases superfamily protein	53.3766	40	73	32	1	770	87.1	5.24	High	0	300.03	40
FALSE	Master Protein	AT1G76680.2	12-oxophytodienoate reductase 1	74.0554	24	71	17	1	397	44	7.5	High	0	300.01	24
FALSE	Master Protein	AT4G34200.1	D-3-phosphoglycerate dehydrogenase	48.4245	23	74	19	1	603	63.3	6.58	High	0	299.52	23
FALSE	Master Protein	AT4G18480.1	P-loop containing nucleoside triphosphate hydrolases superfamily protein	43.6321	19	78	10	1	424	46.2	6.47	High	0	299.3	19
FALSE	Master Protein	AT4G31990.2	aspartate aminotransferase 5	73.2892	26	77	25	1	453	49.8	8.15	High	0	298.76	26
FALSE	Master Protein	AT5G19550.1	aspartate aminotransferase 2	71.1111	25	75	19	1	405	44.2	7.28	High	0	298.3	25
FALSE	Master Protein	AT5G11670.1	NADP-malic enzyme 2	46.7687	25	74	20	1	588	64.4	6.42	High	0	298.08	25
FALSE	Master Protein	AT1G56500.1	haloacid dehalogenase-like hydrolase family protein	48.7204	40	74	40	1	1055	114.3	5.63	High	0	297.57	40
FALSE	Master Protein	AT5G19220.1	ADP glucose pyrophosphorylase large subunit 1	53.4483	27	76	26	1	522	57.6	7.91	High	0	297.46	27
FALSE	Master Protein	AT3G52990.1	Pyruvate kinase family protein	58.444	29	78	9	1	527	57.5	7.11	High	0	295.77	29
FALSE	Master Protein	AT1G67230.1	little nuclei1	36.9258	48	76	48	1	1132	129	5.3	High	0	295.38	48
FALSE	Master Protein	AT4G31490.1	Coatomer, beta subunit	45.9916	36	73	3	1	948	106	6.01	High	0	295.33	36
FALSE	Master Protein	AT1G72370.1	40s ribosomal protein SA	46.6443	13	79	9	1	298	32.3	5.15	High	0	295.1	13
FALSE	Master Protein	AT4G34110.1	poly(A) binding protein 2	49.1256	25	71	23	1	629	68.6	8.21	High	0	294.82	25
FALSE	Master Protein	AT4G30160.2	villin 4	48.9318	47	72	43	1	983	110.4	6.29	High	0	294.55	47
FALSE	Master Protein	AT4G17330.1	G2484-1 protein	35.4934	52	71	52	1	2037	217.9	5.29	High	0	294.17	52
FALSE	Master Protein	AT4G39680.1	SAP domain-containing protein	54.1864	30	70	30	1	633	69.4	4.97	High	0	293.78	30
FALSE	Master Protein	AT5G54160.1	O-methyltransferase 1	60.0551	19	67	19	1	363	39.6	5.95	High	0	293.74	19
FALSE	Master Protein	AT3G52960.1	Thioredoxin superfamily protein	56.4103	11	68	11	1	234	24.7	9.03	High	0	293.73	11
FALSE	Master Protein	AT2G01140.1	Aldolase superfamily protein	42.9668	14	69	12	1	391	42.3	8.09	High	0	293.18	14
FALSE	Master Protein	AT4G34870.1	rotamase cyclophilin 5	75.5814	11	74	9	1	172	18.4	8.69	High	0	292.82	11
FALSE	Master Protein	AT3G48000.1	aldehyde dehydrogenase 2B4	44.2379	22	70	19	1	538	58.6	7.46	High	0	291.86	22
FALSE	Master Protein	AT3G62360.1	Carbohydrate-binding-like fold	40.5053	39	71	39	1	1227	132.9	6.42	High	0	291.84	39
FALSE	Master Protein	AT1G54000.1	GDSL-like Lipase/Acylhydrolase superfamily protein	49.3606	15	68	11	1	391	43.2	7.11	High	0	290.98	15
FALSE	Master Protein	AT2G38040.2	acetyl Co-enzyme a carboxylase carboxyltransferase alpha subunit	49.935	31	66	31	1	769	85.3	5.82	High	0	290.77	31
FALSE	Master Protein	AT5G25780.1	eukaryotic translation initiation factor 3B-2	42.2969	27	70	4	1	714	82.1	5.24	High	0	290.58	27
FALSE	Master Protein	AT4G24620.1	phosphoglucose isomerase 1	53.0179	28	72	28	1	613	67	5.69	High	0	290.5	28
FALSE	Master Protein	AT5G15090.2	voltage dependent anion channel 3	69.3431	15	62	12	1	274	29.2	8.21	High	0	290.21	15
FALSE	Master Protein	AT3G11910.1	ubiquitin-specific protease 13	43.9462	46	72	22	1	1115	130.6	5.58	High	0	290.08	46
FALSE	Master Protein	AT1G15210.1	pleiotropic drug resistance 7	26.9764	36	76	13	1	1442	162.5	7.9	High	0	289.27	36
FALSE	Master Protein	AT4G29840.1	Pyridoxal-5'-phosphate-dependent enzyme family protein	44.4867	19	73	17	1	526	57.7	7.42	High	0	289.13	19
FALSE	Master Protein	AT1G57720.2	Translation elongation factor EF1B, gamma chain	47.9419	19	75	11	1	413	46.4	5.71	High	0	288.9	19
FALSE	Master Protein	AT3G61440.1	cysteine synthase C1	48.0978	18	76	18	1	368	39.9	8.54	High	0	287.94	18
FALSE	Master Protein	AT1G08520.1	ALBINA 1	47.1053	36	75	36	1	760	83.2	5.35	High	0	287.47	36
FALSE	Master Protein	AT3G48990.1	AMP-dependent synthetase and ligase family protein	41.6342	21	71	21	1	514	55.5	6.54	High	0	287.13	21
FALSE	Master Protein	AT5G37600.1	glutamine synthase clone R1	52.2472	18	68	5	1	356	39.1	5.47	High	0	286.9	18
FALSE	Master Protein	AT2G41840.1	Ribosomal protein S5 family protein	58.2456	17	74	6	1	285	30.9	10.29	High	0	285.27	17
FALSE	Master Protein	AT5G28840.1	GDP-D-mannose 3',5'-epimerase	59.1512	23	72	23	1	377	42.7	6.21	High	0	285.12	23
FALSE	Master Protein	AT5G54770.1	thiazole biosynthetic enzyme, chloroplast (ARA6) (THI1) (THI4)	43.553	9	71	9	1	349	36.6	6.23	High	0	284.75	9
FALSE	Master Protein	AT2G45470.1	FASCICLIN-like arabinogalactan protein 8	32.8571	12	68	8	1	420	43	5.68	High	0	282.74	12
FALSE	Master Protein	AT1G16720.1	high chlorophyll fluorescence phenotype 173	65.8863	34	69	34	1	598	65.7	9.03	High	0	281.99	34
FALSE	Master Protein	AT1G27090.1	glycine-rich protein	60.9524	17	61	17	1	420	46	5.39	High	0	281.89	17
FALSE	Master Protein	AT3G53460.2	chloroplast RNA-binding protein 29	54.0936	14	75	12	1	342	36	5.34	High	0	281.38	14
FALSE	Master Protein	AT1G20450.1	Dehydrin family protein	70	18	73	17	1	260	29.5	5.17	High	0	281.01	18
FALSE	Master Protein	AT1G16030.1	heat shock protein 70B	25.387	13	65	6	1	646	70.9	5.41	High	0	280.81	13
FALSE	Master Protein	AT5G10470.2	kinesin like protein for actin based chloroplast movement 1	41.0518	45	70	1	1	1274	141	6.19	High	0	280.72	45
FALSE	Master Protein	AT3G62120.2	Class II aaRS and biotin synthetases superfamily protein	62.8302	32	69	32	1	530	60.7	6.4	High	0	278.93	32
FALSE	Master Protein	AT5G06600.1	ubiquitin-specific protease 12	46.4158	46	69	22	1	1116	130.5	5.77	High	0	278.8	46
FALSE	Master Protein	AT2G17420.1	NADPH-dependent thioredoxin reductase A	56.3492	13	54	10	1	378	40	6.7	High	0	278.72	13
FALSE	Master Protein	AT2G23350.1	poly(A) binding protein 4	49.0937	30	69	29	1	662	71.6	6.86	High	0	278.61	30
FALSE	Master Protein	AT1G29670.1	GDSL-like Lipase/Acylhydrolase superfamily protein	56.7493	16	59	16	1	363	39.8	8.54	High	0	278.57	16
FALSE	Master Protein	AT3G14310.1	pectin methylesterase 3	36.3176	18	65	14	1	592	64.2	8.87	High	0	278.55	18
FALSE	Master Protein	AT3G57610.1	adenylosuccinate synthase	57.9592	25	63	25	1	490	52.9	7.14	High	0	278.45	25
FALSE	Master Protein	AT5G06290.1	2-cysteine peroxiredoxin B	47.619	13	66	6	1	273	29.8	5.74	High	0	278.25	13
FALSE	Master Protein	AT1G64740.1	alpha-1 tubulin	49.3333	16	70	6	1	450	49.8	5.05	High	0	277.81	16
FALSE	Master Protein	AT5G10470.1	kinesin like protein for actin based chloroplast movement 1	41.0055	45	69	1	1	1273	140.9	6.19	High	0	277.12	45
FALSE	Master Protein	AT1G65960.2	glutamate decarboxylase 2	48.7854	22	70	18	1	494	56.1	5.4	High	0	276.96	22
FALSE	Master Protein	AT1G48630.1	receptor for activated C kinase 1B	68.0982	21	69	6	1	326	35.8	7.11	High	0	276.84	21
FALSE	Master Protein	AT4G14040.1	selenium-binding protein 2	59.9589	21	67	13	1	487	53.9	6.19	High	0	275.73	21
FALSE	Master Protein	AT1G47128.1	Granulin repeat cysteine protease family protein	35.7143	19	71	17	1	462	50.9	5.41	High	0	275.6	19
FALSE	Master Protein	AT3G59780.1	Rhodanese/Cell cycle control phosphatase superfamily protein	47.3761	28	64	28	1	686	73.9	4.97	High	0	274.66	28
FALSE	Master Protein	AT1G62390.1	Octicosapeptide/Phox/Bem1p (PB1) domain-containing protein / tetratricopeptide repeat (TPR)-containing protein	45.1398	30	64	30	1	751	82.7	5.62	High	0	273.98	30
FALSE	Master Protein	AT5G26280.1	TRAF-like family protein	54.2857	18	67	13	1	350	39.4	8.54	High	0	273.73	18
FALSE	Master Protein	AT3G18190.1	TCP-1/cpn60 chaperonin family protein	55.7836	27	72	27	1	536	57.7	7.68	High	0	273.71	27
FALSE	Master Protein	AT3G23940.1	dehydratase family	41.9408	23	72	23	1	608	64.9	6.23	High	0	273.09	23
FALSE	Master Protein	AT3G16950.2	lipoamide dehydrogenase 1	39.3258	21	63	8	1	623	66.6	8.41	High	0	271.49	21
FALSE	Master Protein	AT2G35040.1	AICARFT/IMPCHase bienzyme family protein	53.0201	25	64	25	1	596	64.9	6.92	High	0	270.93	25
FALSE	Master Protein	AT5G35970.1	P-loop containing nucleoside triphosphate hydrolases superfamily protein	50.5723	37	65	36	1	961	105	7.77	High	0	268.62	37
FALSE	Master Protein	AT1G71500.1	Rieske (2Fe-2S) domain-containing protein	44.9477	12	62	12	1	287	31.7	8.73	High	0	268.31	12
FALSE	Master Protein	AT2G36580.1	Pyruvate kinase family protein	57.685	27	68	7	1	527	57.5	6.35	High	0	267.46	27
FALSE	Master Protein	AT4G01690.1	Flavin containing amine oxidoreductase family	58.6592	24	61	24	1	537	57.7	9.03	High	0	267.23	24
FALSE	Master Protein	AT3G63490.1	Ribosomal protein L1p/L10e family	44.2197	16	63	16	1	346	37.6	9.26	High	0	267.05	16
FALSE	Master Protein	AT1G33140.1	Ribosomal protein L6 family	70.6186	16	68	10	1	194	22	9.45	High	0	266.67	16
FALSE	Master Protein	AT1G43670.1	Inositol monophosphatase family protein	57.478	17	59	17	1	341	37.3	5.47	High	0	266.62	17
FALSE	Master Protein	AT2G40490.1	Uroporphyrinogen decarboxylase	49.4924	19	62	19	1	394	43.6	8.21	High	0	266.33	19
FALSE	Master Protein	AT4G25080.1	magnesium-protoporphyrin IX methyltransferase	62.5	19	63	19	1	312	33.8	7.87	High	0	266.32	19
FALSE	Master Protein	ATCG01130.1	Ycf1 protein	28.0515	52	73	52	1	1786	213.6	9.73	High	0	264.36	52
FALSE	Master Protein	AT3G25660.1	Amidase family protein	44.6927	17	61	17	1	537	57.1	6.57	High	0	264.3	17
FALSE	Master Protein	AT3G14990.1	Class I glutamine amidotransferase-like superfamily protein	51.2755	18	59	18	1	392	41.8	5.41	High	0	264.19	18
FALSE	Master Protein	AT1G69830.1	alpha-amylase-like 3	48.7035	40	64	40	1	887	99.8	6.07	High	0	263.49	40
FALSE	Master Protein	AT5G20890.1	TCP-1/cpn60 chaperonin family protein	66.0342	31	67	31	1	527	57.3	5.87	High	0	263.3	31
FALSE	Master Protein	AT1G42550.1	plastid movement impaired1	51.0083	32	63	32	1	843	93.8	5.31	High	0	263.18	32
FALSE	Master Protein	AT5G20250.4	Raffinose synthase family protein	39.455	29	62	27	1	844	94.2	7.37	High	0	262.35	29
FALSE	Master Protein	AT3G43300.1	HOPM interactor 7	30.3754	43	64	43	1	1758	194.9	5.58	High	0	262.19	43
FALSE	Master Protein	AT1G01790.1	K+ efflux antiporter 1	31.6848	28	61	22	1	1193	128	5.34	High	0	262.18	28
FALSE	Master Protein	AT4G04020.1	fibrillin	69.1824	17	61	16	1	318	34.9	5.6	High	0	261.99	17
FALSE	Master Protein	AT1G55860.1	ubiquitin-protein ligase 1	17.2774	52	65	26	1	3930	432.3	5.21	High	0	261.72	52
FALSE	Master Protein	AT5G11560.1	catalytics	42.9735	37	65	37	1	982	108.8	6.81	High	0	261.66	37
FALSE	Master Protein	AT3G22200.2	Pyridoxal phosphate (PLP)-dependent transferases superfamily protein	46.7836	18	62	18	1	513	56.3	8.25	High	0	261.4	18
FALSE	Master Protein	AT5G19510.1	Translation elongation factor EF1B/ribosomal protein S6 family protein	62.5	9	63	6	1	224	24.2	4.56	High	0	260.62	9
FALSE	Master Protein	AT1G03630.1	protochlorophyllide oxidoreductase C	59.8504	23	64	18	1	401	43.9	9.11	High	0	260.42	23
FALSE	Master Protein	AT1G79340.1	metacaspase 4	69.6172	24	62	24	1	418	45.5	4.82	High	0	260.17	24
FALSE	Master Protein	AT1G61580.1	R-protein L3 B	40.7692	19	70	9	1	390	44.5	10.11	High	0	260	19
FALSE	Master Protein	AT1G03475.1	Coproporphyrinogen III oxidase	51.0363	19	69	15	1	386	43.8	6.7	High	0	259.61	19
FALSE	Master Protein	AT3G27690.1	photosystem II light harvesting complex gene 2.3	18.4211	5	70	2	1	266	28.8	5.9	High	0	259.09	5
FALSE	Master Protein	AT4G37870.1	phosphoenolpyruvate carboxykinase 1	49.6274	25	58	19	1	671	73.4	7.08	High	0	258.73	25
FALSE	Master Protein	AT4G17090.1	chloroplast beta-amylase	60.5839	26	64	26	1	548	61.3	7.05	High	0	258.52	26
FALSE	Master Protein	AT5G26360.1	TCP-1/cpn60 chaperonin family protein	65.7658	32	63	32	1	555	60.3	5.77	High	0	257.8	32
FALSE	Master Protein	AT1G37130.1	nitrate reductase 2	41.8757	37	69	34	1	917	102.8	6.54	High	0	256.47	37
FALSE	Master Protein	AT1G56110.1	homolog of nucleolar protein NOP56	54.023	28	65	16	1	522	58.6	8.7	High	0	256.22	28
FALSE	Master Protein	AT5G11200.1	DEAD/DEAH box RNA helicase family protein	66.9789	25	64	25	1	427	48.3	5.64	High	0	256.19	25
FALSE	Master Protein	AT1G55480.1	protein containing PDZ domain, a K-box domain, and a TPR region	66.2687	22	64	22	1	335	37.4	8.12	High	0	255.98	22
FALSE	Master Protein	AT5G44120.3	RmlC-like cupins superfamily protein	54.8729	18	58	17	1	472	52.6	7.8	High	0	255.74	18
FALSE	Master Protein	AT5G36210.1	alpha/beta-Hydrolases superfamily protein	43.2877	31	64	31	1	730	81.3	5.8	High	0	255.6	31
FALSE	Master Protein	AT5G09660.1	peroxisomal NAD-malate dehydrogenase 2	61.0169	15	59	3	1	354	37.3	7.99	High	0	255.27	15
FALSE	Master Protein	AT4G23850.1	AMP-dependent synthetase and ligase family protein	52.5526	33	68	29	1	666	74.5	5.87	High	0	255.21	33
FALSE	Master Protein	AT3G02090.1	Insulinase (Peptidase family M16) protein	56.6855	26	62	26	1	531	59.1	6.79	High	0	255.04	26
FALSE	Master Protein	AT3G13860.1	heat shock protein 60-3A	58.7413	32	62	31	1	572	60.4	6.1	High	0	254.91	32
FALSE	Master Protein	AT1G80600.1	HOPW1-1-interacting 1	63.895	21	59	21	1	457	48.8	6.8	High	0	254.61	21
FALSE	Master Protein	AT5G67360.1	Subtilase family protein	31.0436	15	61	15	1	757	79.4	6.35	High	0	254.35	15
FALSE	Master Protein	AT4G12420.2	Cupredoxin superfamily protein	29.983	17	66	17	1	587	65.6	9.11	High	0	253.85	17
FALSE	Master Protein	AT4G26900.1	HIS HF	71.1149	33	63	33	1	592	64.2	6.76	High	0	253.58	33
FALSE	Master Protein	AT5G03650.1	starch branching enzyme 2.2	47.0807	33	65	25	1	805	92.5	5.86	High	0	253.48	33
FALSE	Master Protein	AT3G18130.1	receptor for activated C kinase 1C	71.7791	23	62	8	1	326	35.8	7.12	High	0	253.02	23
FALSE	Master Protein	AT5G13490.1	ADP/ATP carrier 2	32.7273	13	72	5	1	385	41.7	9.79	High	0	252.82	13
FALSE	Master Protein	AT3G54760.1	dentin sialophosphoprotein-related	62.2475	36	58	36	1	792	86.1	4.45	High	0	252.8	36
FALSE	Master Protein	AT3G59760.1	O-acetylserine (thiol) lyase isoform C	57.2748	19	64	16	1	433	46.1	8.37	High	0	252.75	19
FALSE	Master Protein	AT5G13650.2	elongation factor family protein	44.8225	23	61	23	1	676	74.4	7.25	High	0	252.39	23
FALSE	Master Protein	AT1G17290.1	alanine aminotransferas	43.2781	24	66	15	1	543	59.8	6.43	High	0	252.16	24
FALSE	Master Protein	AT2G28290.1	P-loop containing nucleoside triphosphate hydrolases superfamily protein	19.7818	53	63	53	1	3574	389.6	4.87	High	0	251.88	53
FALSE	Master Protein	AT5G19820.1	ARM repeat superfamily protein	38.4409	34	63	34	1	1116	123.7	4.87	High	0	251.74	34
FALSE	Master Protein	AT3G25920.1	ribosomal protein L15	49.8195	16	67	16	1	277	29.7	10.77	High	0	251.59	16
FALSE	Master Protein	AT2G27710.2	60S acidic ribosomal protein family	65.2174	6	47	4	1	115	11.4	4.68	High	0	251.39	6
FALSE	Master Protein	AT2G20580.1	26S proteasome regulatory subunit S2 1A	50.0561	34	60	20	1	891	98.1	5.1	High	0	251.3	34
FALSE	Master Protein	AT2G44100.1	guanosine nucleotide diphosphate dissociation inhibitor 1	60	22	64	13	1	445	49.8	5.74	High	0	251.24	22
FALSE	Master Protein	AT3G59920.1	RAB GDP dissociation inhibitor 2	55.4054	22	68	13	1	444	49.5	5.74	High	0	250.99	22
FALSE	Master Protein	AT2G22795.1	unknown protein; BEST Arabidopsis thaliana protein match is: unknown protein (TAIR:AT4G37820.1); Has 799854 Blast hits to 188815 proteins in 4452 species: Archae - 4529; Bacteria - 144236; Metazoa - 287749; Fungi - 87083; Plants - 43826; Viruses - 3662; Other Eukaryotes - 228769 (source: NCBI BLink).	63.4877	46	60	46	1	734	82	4.34	High	0	250.54	46
FALSE	Master Protein	AT1G11910.1	aspartic proteinase A1	57.5099	21	58	19	1	506	54.6	5.54	High	0	250.41	21
FALSE	Master Protein	AT3G01280.1	voltage dependent anion channel 1	72.4638	18	61	15	1	276	29.4	8.73	High	0	250.13	18
FALSE	Master Protein	AT5G62790.1	1-deoxy-D-xylulose 5-phosphate reductoisomerase	59.3291	26	63	26	1	477	51.9	7.05	High	0	250.12	26
FALSE	Master Protein	AT5G04430.2	binding to TOMV RNA 1L (long form)	53.5928	17	66	17	1	334	36	6.14	High	0	250.06	17
FALSE	Master Protein	AT3G18060.1	transducin family protein / WD-40 repeat family protein	51.3957	25	58	22	1	609	66	5.96	High	0	249.83	25
FALSE	Master Protein	AT3G54660.1	glutathione reductase	54.3363	22	59	22	1	565	60.8	7.87	High	0	249.42	22
FALSE	Master Protein	AT4G26630.1	DEK domain-containing chromatin associated protein	47.8375	40	66	39	1	763	85.2	5.07	High	0	248.91	40
FALSE	Master Protein	AT3G32980.1	Peroxidase superfamily protein	47.7273	14	72	7	1	352	38.8	6.67	High	0	248.87	14
FALSE	Master Protein	AT5G13980.2	Glycosyl hydrolase family 38 protein	32.1289	30	61	30	1	1024	115.8	6.44	High	0	248.64	30
FALSE	Master Protein	AT1G18270.3	ketose-bisphosphate aldolase class-II family protein	34.8169	43	63	43	1	1393	149.3	5.95	High	0	248.48	43
FALSE	Master Protein	AT2G33800.1	Ribosomal protein S5 family protein	47.5248	17	68	17	1	303	32.6	8.97	High	0	248.41	17
FALSE	Master Protein	AT4G10320.1	tRNA synthetase class I (I, L, M and V) family protein	36.8908	39	62	39	1	1190	135.4	6.3	High	0	247.99	39
FALSE	Master Protein	AT2G27720.1	60S acidic ribosomal protein family	64.3478	5	51	3	1	115	11.4	4.61	High	0	247.76	5
FALSE	Master Protein	AT2G32730.1	26S proteasome regulatory complex, non-ATPase subcomplex, Rpn2/Psmd1 subunit	38.0478	32	63	14	1	1004	108.9	5.39	High	0	247.44	32
FALSE	Master Protein	AT5G57870.1	MIF4G domain-containing protein / MA3 domain-containing protein	42.0513	32	62	31	1	780	85.5	8.24	High	0	247.43	32
FALSE	Master Protein	AT5G39570.1	FUNCTIONS IN: molecular_function unknown; INVOLVED IN: biological_process unknown; LOCATED IN: cytosol, nucleus; EXPRESSED IN: 25 plant structures; EXPRESSED DURING: 14 growth stages; BEST Arabidopsis thaliana protein match is: glycine-rich protein (TAIR:AT3G29075.1); Has 30201 Blast hits to 17322 proteins in 780 species: Archae - 12; Bacteria - 1396; Metazoa - 17338; Fungi - 3422; Plants - 5037;…	52.231	14	56	13	1	381	43.5	4.78	High	0	246.77	14
FALSE	Master Protein	AT1G33590.1	Leucine-rich repeat (LRR) family protein	53.8784	20	53	19	1	477	51.7	8.91	High	0	245.47	20
FALSE	Master Protein	AT1G80070.1	Pre-mRNA-processing-splicing factor	25.0106	51	64	51	1	2359	275.3	8.79	High	0	244.29	51
FALSE	Master Protein	ATCG01310.1	ribosomal protein L2	55.1095	13	58	13	1	274	29.8	10.84	High	0	244.23	13
FALSE	Master Protein	AT1G19870.1	IQ-domain 32	54.6599	40	58	40	1	794	86.8	5.3	High	0	243.94	40
FALSE	Master Protein	AT1G76160.1	SKU5 similar 5	39.5564	18	60	13	1	541	60	8.4	High	0	243.82	18
FALSE	Master Protein	AT2G35410.1	RNA-binding (RRM/RBD/RNP motifs) family protein	52.5974	17	54	17	1	308	33.8	5.64	High	0	243.31	17
FALSE	Master Protein	AT1G52400.1	beta glucosidase 18	38.447	17	64	14	1	528	60.4	7.21	High	0	243.12	17
FALSE	Master Protein	AT3G45780.2	phototropin 1	41.9679	40	61	39	1	996	111.6	7.65	High	0	242.81	40
FALSE	Master Protein	AT5G45930.1	magnesium chelatase i2	56.4593	20	63	11	1	418	46.1	5.5	High	0	242.7	20
FALSE	Master Protein	AT2G34430.1	light-harvesting chlorophyll-protein complex II subunit B1	35.7143	8	66	3	1	266	28.2	5.27	High	0	242.12	8
FALSE	Master Protein	AT3G14210.1	epithiospecifier modifier 1	34.4388	10	55	10	1	392	44	7.72	High	0	241.52	10
FALSE	Master Protein	AT1G20630.1	catalase 1	41.0569	19	65	6	1	492	56.7	7.42	High	0	241.5	19
FALSE	Master Protein	AT5G03940.1	chloroplast signal recognition particle 54 kDa subunit	42.5532	22	60	22	1	564	61.2	9.44	High	0	240.89	22
FALSE	Master Protein	AT4G01050.1	thylakoid rhodanese-like	28.5408	17	65	17	1	466	49.4	5.3	High	0	240.52	17
FALSE	Master Protein	AT3G56240.1	copper chaperone	81.8182	12	67	12	1	121	13	4.93	High	0	240.5	12
FALSE	Master Protein	AT3G23400.1	Plastid-lipid associated protein PAP / fibrillin family protein	46.4789	11	58	11	1	284	30.4	6.13	High	0	240.26	11
FALSE	Master Protein	AT5G10540.1	Zincin-like metalloproteases family protein	54.4936	32	61	18	1	701	79	5.63	High	0	240.24	32
FALSE	Master Protein	AT3G52380.1	chloroplast RNA-binding protein 33	45.5927	10	57	10	1	329	35.7	4.64	High	0	240.11	10
FALSE	Master Protein	AT1G64790.1	ILITYHIA	20.4981	49	65	49	1	2610	284.6	7.17	High	0	239.26	49
FALSE	Master Protein	AT2G05990.1	NAD(P)-binding Rossmann-fold superfamily protein	50.2564	15	58	15	1	390	41.2	9	High	0	239.06	15
FALSE	Master Protein	AT4G23670.1	Polyketide cyclase/dehydrase and lipid transport superfamily protein	47.0199	12	66	11	1	151	17.5	6.37	High	0	238.82	12
FALSE	Master Protein	AT1G74040.1	2-isopropylmalate synthase 1	43.8986	21	54	5	1	631	68.1	6.37	High	0	238.8	21
FALSE	Master Protein	AT3G19450.1	GroES-like zinc-binding alcohol dehydrogenase family protein	62.4658	16	53	15	1	365	39.1	5.55	High	0	238.59	16
FALSE	Master Protein	AT3G44320.1	nitrilase 3	62.1387	19	52	9	1	346	38	5.95	High	0	238.55	19
FALSE	Master Protein	AT1G24180.1	Thiamin diphosphate-binding fold (THDP-binding) superfamily protein	56.743	25	60	17	1	393	43.3	7.91	High	0	238.38	25
FALSE	Master Protein	AT1G21670.1	LOCATED IN: cell wall, plant-type cell wall; EXPRESSED IN: 23 plant structures; EXPRESSED DURING: 14 growth stages; CONTAINS InterPro DOMAIN/s: WD40-like Beta Propeller (InterPro:IPR011659), Six-bladed beta-propeller, TolB-like (InterPro:IPR011042); BEST Arabidopsis thaliana protein match is: DPP6 N-terminal domain-like protein (TAIR:AT1G21680.1); Has 8461 Blast hits to 5060 proteins in 1257 spec…	49.0754	29	59	26	1	703	77.2	9.29	High	0	238.3	29
FALSE	Master Protein	AT3G50370.1	unknown protein; FUNCTIONS IN: molecular_function unknown; INVOLVED IN: biological_process unknown; LOCATED IN: cellular_component unknown; EXPRESSED IN: 26 plant structures; EXPRESSED DURING: 15 growth stages; Has 27734 Blast hits to 16708 proteins in 1259 species: Archae - 81; Bacteria - 3434; Metazoa - 10876; Fungi - 2514; Plants - 987; Viruses - 212; Other Eukaryotes - 9630 (source: NCBI BLin…	25.4638	45	61	45	1	2156	236.1	6.4	High	0	238.1	45
FALSE	Master Protein	AT4G04910.1	AAA-type ATPase family protein	43.1267	28	57	28	1	742	81.4	6.1	High	0	238.03	28
FALSE	Master Protein	AT1G49630.2	presequence protease 2	30.3704	27	60	12	1	1080	121.1	5.49	High	0	237.92	27
FALSE	Master Protein	AT2G38230.1	pyridoxine biosynthesis 1.1	33.9806	11	56	8	1	309	32.8	6	High	0	237.74	11
FALSE	Master Protein	AT2G25970.1	KH domain-containing protein	33.3861	19	57	17	1	632	64.6	5.49	High	0	237.59	19
FALSE	Master Protein	AT4G19410.1	Pectinacetylesterase family protein	68.5422	19	51	15	1	391	42.1	9.11	High	0	237.18	19
FALSE	Master Protein	AT3G24170.3	glutathione-disulfide reductase	53.1062	22	53	21	1	499	53.8	6.8	High	0	237.15	22
FALSE	Master Protein	AT3G09200.1	Ribosomal protein L10 family protein	31.875	10	57	4	1	320	34.1	5.07	High	0	237.03	10
FALSE	Master Protein	AT4G14030.1	selenium-binding protein 1	52.6531	18	56	10	1	490	54	5.67	High	0	236.93	18
FALSE	Master Protein	AT3G02360.1	6-phosphogluconate dehydrogenase family protein	56.3786	26	60	22	1	486	53.5	7.42	High	0	236.56	26
FALSE	Master Protein	AT3G04790.1	Ribose 5-phosphate isomerase, type A protein	68.4783	16	58	16	1	276	29.3	6.02	High	0	235.86	16
FALSE	Master Protein	AT4G12800.1	photosystem I subunit l	30.5936	7	53	7	1	219	23	9.85	High	0	234.93	7
FALSE	Master Protein	AT1G59900.1	pyruvate dehydrogenase complex E1 alpha subunit	59.126	25	64	17	1	389	43	7.49	High	0	234.79	25
FALSE	Master Protein	AT5G42650.1	allene oxide synthase	52.8958	22	57	22	1	518	58.2	8.66	High	0	234.72	22
FALSE	Master Protein	AT5G65750.1	2-oxoglutarate dehydrogenase, E1 component	39.9024	30	56	22	1	1025	116.3	7.3	High	0	234.56	30
FALSE	Master Protein	AT3G05060.1	NOP56-like pre RNA processing ribonucleoprotein	52.3452	24	54	22	1	533	59	9.22	High	0	233.9	24
FALSE	Master Protein	AT2G16600.1	rotamase CYP 3	79.1908	10	59	9	1	173	18.5	8.43	High	0	233.85	10
FALSE	Master Protein	AT5G65620.1	Zincin-like metalloproteases family protein	47.7876	31	61	17	1	791	88.7	6.28	High	0	233.83	31
FALSE	Master Protein	AT5G27540.1	MIRO-related GTP-ase 1	55.8642	27	54	27	1	648	72.3	5.3	High	0	233.71	27
FALSE	Master Protein	AT3G13460.1	evolutionarily conserved C-terminal region 2	40.9295	24	53	19	1	667	72.4	5.96	High	0	233.59	24
FALSE	Master Protein	AT1G59359.1	Ribosomal protein S5 family protein	58.0986	18	61	6	1	284	30.8	10.26	High	0	233.41	18
FALSE	Master Protein	AT5G25460.1	Protein of unknown function, DUF642	40.9214	15	61	8	1	369	40	7.36	High	0	232.86	15
FALSE	Master Protein	AT3G19820.3	cell elongation protein / DWARF1 / DIMINUTO (DIM)	48.4848	26	60	26	1	561	65.4	7.97	High	0	232.25	26
FALSE	Master Protein	AT4G35630.1	phosphoserine aminotransferase	53.4884	20	56	11	1	430	47.3	8.06	High	0	231.64	20
FALSE	Master Protein	AT2G41680.1	NADPH-dependent thioredoxin reductase C	46.3138	19	46	19	1	529	57.9	6.77	High	0	231.39	19
FALSE	Master Protein	AT5G64570.1	beta-D-xylosidase 4	35.8418	20	53	19	1	784	84.3	7.66	High	0	231.38	20
FALSE	Master Protein	AT5G65010.2	asparagine synthetase 2	49.5682	21	54	13	1	579	65.1	6.46	High	0	231.03	21
FALSE	Master Protein	AT1G62740.1	stress-inducible protein, putative	57.4431	32	57	22	1	571	64.5	6.18	High	0	230.97	32
FALSE	Master Protein	AT5G07440.2	glutamate dehydrogenase 2	46.9586	18	59	13	1	411	44.7	6.54	High	0	230.14	18
FALSE	Master Protein	AT2G37040.1	PHE ammonia lyase 1	45.5172	30	57	17	1	725	78.7	6.3	High	0	230.13	30
FALSE	Master Protein	AT1G21630.1	Calcium-binding EF hand family protein	41.6256	36	56	35	1	1218	131.8	5.63	High	0	229.61	36
FALSE	Master Protein	AT5G20980.1	methionine synthase 3	22.2906	16	55	9	1	812	90.5	8.05	High	0	228.99	16
FALSE	Master Protein	AT5G15490.1	UDP-glucose 6-dehydrogenase family protein	59.7917	24	57	10	1	480	53.1	6.04	High	0	228.95	24
FALSE	Master Protein	AT3G53870.1	Ribosomal protein S3 family protein	59.0361	17	60	3	1	249	27.3	9.54	High	0	227.9	17
FALSE	Master Protein	AT5G11520.1	aspartate aminotransferase 3	52.3385	23	55	18	1	449	48.9	9.29	High	0	227.88	23
FALSE	Master Protein	AT1G09640.1	Translation elongation factor EF1B, gamma chain	46.3768	17	58	9	1	414	46.6	5.48	High	0	227.85	17
FALSE	Master Protein	AT3G18860.1	transducin family protein / WD-40 repeat family protein	49.3421	29	52	29	1	760	84.2	5.58	High	0	227.78	29
FALSE	Master Protein	AT2G19480.1	nucleosome assembly protein 1;2	53.8259	19	54	14	1	379	43.5	4.44	High	0	227.78	19
FALSE	Master Protein	AT3G20370.1	TRAF-like family protein	49.8681	16	51	16	1	379	43.4	6.58	High	0	227.73	16
FALSE	Master Protein	AT1G52360.2	Coatomer, beta' subunit	34.1237	30	59	7	1	970	109.7	4.96	High	0	227.65	30
FALSE	Master Protein	AT5G24300.2	Glycogen/starch synthases, ADP-glucose type	45.3988	21	51	21	1	652	72.1	6.46	High	0	227.45	21
FALSE	Master Protein	AT4G24680.1	modifier of snc1	32.6559	36	54	36	1	1427	155.3	9.38	High	0	227.02	36
FALSE	Master Protein	AT2G31610.1	Ribosomal protein S3 family protein	59.6	17	59	2	1	250	27.5	9.54	High	0	226.81	17
FALSE	Master Protein	AT5G63420.1	RNA-metabolising metallo-beta-lactamase family protein	41.6026	35	59	35	1	911	100.5	8.22	High	0	226.73	35
FALSE	Master Protein	AT4G15530.6	pyruvate orthophosphate dikinase	49.4289	33	56	33	1	963	105.1	6.38	High	0	226.64	33
FALSE	Master Protein	AT4G38740.1	rotamase CYP 1	85.4651	10	61	4	1	172	18.4	7.81	High	0	226.51	10
FALSE	Master Protein	AT4G33680.1	Pyridoxal phosphate (PLP)-dependent transferases superfamily protein	40.9978	15	52	15	1	461	50.4	7.34	High	0	226.32	15
FALSE	Master Protein	AT1G29350.1	Kinase-related protein of unknown function (DUF1296)	43.562	23	49	4	1	831	90.8	5.85	High	0	226.03	23
FALSE	Master Protein	AT5G52300.1	CAP160 protein	57.0275	29	56	28	1	619	65.9	5.16	High	0	225.56	29
FALSE	Master Protein	AT5G03690.2	Aldolase superfamily protein	48.7465	14	54	7	1	359	38.6	7.74	High	0	225.43	14
FALSE	Master Protein	AT1G15820.1	light harvesting complex photosystem II subunit 6	38.7597	11	55	11	1	258	27.5	7.4	High	0	224.87	11
FALSE	Master Protein	AT5G41790.1	COP1-interactive protein 1	31.715	46	58	44	1	1586	181.9	4.91	High	0	224.79	46
FALSE	Master Protein	AT3G16640.1	translationally controlled tumor protein	75	11	60	11	1	168	18.9	4.64	High	0	224.73	11
FALSE	Master Protein	ATCG00500.1	acetyl-CoA carboxylase carboxyl transferase subunit beta	50.6148	23	58	23	1	488	55.6	6.24	High	0	224.62	23
FALSE	Master Protein	AT5G07090.1	Ribosomal protein S4 (RPS4A) family protein	72.1374	20	66	20	1	262	29.9	10.17	High	0	224.59	20
FALSE	Master Protein	AT2G14740.1	vaculolar sorting receptor 3	54.9363	30	55	5	1	628	69.7	5.36	High	0	224.57	30
FALSE	Master Protein	AT3G51800.2	metallopeptidase M24 family protein	46.8828	21	57	21	1	401	43.9	6.99	High	0	224.56	21
FALSE	Master Protein	AT4G04040.1	Phosphofructokinase family protein	52.7241	27	57	14	1	569	62.7	5.6	High	0	224.46	27
FALSE	Master Protein	AT3G05420.2	acyl-CoA binding protein 4	55.3064	28	55	1	1	669	73.2	5.3	High	0	223.82	28
FALSE	Master Protein	AT3G13930.1	Dihydrolipoamide acetyltransferase, long form protein	47.3098	23	55	18	1	539	58.4	7.65	High	0	223.76	23
FALSE	Master Protein	AT5G55660.1	DEK domain-containing chromatin associated protein	47.6864	42	58	42	1	778	87.2	4.81	High	0	223.63	42
FALSE	Master Protein	AT1G03220.1	Eukaryotic aspartyl protease family protein	39.9538	17	54	10	1	433	45.7	8.66	High	0	223.22	17
FALSE	Master Protein	AT5G01410.1	Aldolase-type TIM barrel family protein	33.0097	11	55	8	1	309	33.2	6.11	High	0	223.22	11
FALSE	Master Protein	AT1G78820.1	D-mannose binding lectin protein with Apple-like carbohydrate-binding domain	50.1099	19	55	11	1	455	50.6	8.47	High	0	222.73	19
FALSE	Master Protein	AT5G16620.1	hydroxyproline-rich glycoprotein family protein	40.7159	16	55	16	1	447	48.9	5.43	High	0	222.51	16
FALSE	Master Protein	AT5G26830.1	Threonyl-tRNA synthetase	45.134	32	62	32	1	709	80.9	6.98	High	0	222.38	32
FALSE	Master Protein	AT1G78860.1	D-mannose binding lectin protein with Apple-like carbohydrate-binding domain	37.6975	15	57	3	1	443	49.2	6.28	High	0	222.21	15
FALSE	Master Protein	AT1G31230.1	aspartate kinase-homoserine dehydrogenase i	39.6268	31	58	24	1	911	99.3	6.77	High	0	222	31
FALSE	Master Protein	AT3G15980.2	Coatomer, beta' subunit	34.9673	28	58	6	1	918	103.3	4.91	High	0	221.97	28
FALSE	Master Protein	AT2G36160.1	Ribosomal protein S11 family protein	46.6667	8	49	1	1	150	16.2	10.59	High	0	221.87	8
FALSE	Master Protein	AT4G02480.1	AAA-type ATPase family protein	41.8182	39	51	28	1	1265	136.4	5.96	High	0	221.27	39
FALSE	Master Protein	AT5G57110.2	autoinhibited Ca2+ -ATPase, isoform 8	33.1471	31	57	27	1	1074	116.1	7.83	High	0	220.79	31
FALSE	Master Protein	AT3G05420.1	acyl-CoA binding protein 4	55.2395	28	54	1	1	668	73	5.3	High	0	220.4	28
FALSE	Master Protein	AT3G25230.2	rotamase FKBP 1	37.1886	22	58	20	1	562	62.9	5.58	High	0	220.35	22
FALSE	Master Protein	AT5G14670.1	ADP-ribosylation factor A1B	59.0426	11	51	11	1	188	21.5	6.95	High	0	220.24	11
FALSE	Master Protein	AT3G24430.1	ATP binding	53.7594	22	48	22	1	532	57.7	6.29	High	0	219.74	22
FALSE	Master Protein	AT1G02080.2	transcription regulators	22.1287	40	54	40	1	2377	263.6	5.55	High	0	219.56	40
FALSE	Master Protein	AT1G29370.1	Kinase-related protein of unknown function (DUF1296)	41.6366	22	47	3	1	831	90.8	6.11	High	0	219.26	22
FALSE	Master Protein	AT1G62660.1	Glycosyl hydrolases family 32 protein	35.8025	20	56	17	1	648	72.2	5.6	High	0	219.23	20
FALSE	Master Protein	AT4G32520.2	serine hydroxymethyltransferase 3	42.344	20	56	20	1	529	57.9	8.88	High	0	218.47	20
FALSE	Master Protein	AT5G09660.4	peroxisomal NAD-malate dehydrogenase 2	54.8209	13	51	1	1	363	38.7	8.95	High	0	218.22	13
FALSE	Master Protein	AT5G27380.1	glutathione synthetase 2	57.6994	27	53	27	1	539	60.2	6.49	High	0	218.08	27
FALSE	Master Protein	AT4G37800.1	xyloglucan endotransglucosylase/hydrolase 7	59.0444	14	51	13	1	293	33.7	7.4	High	0	217.92	14
FALSE	Master Protein	AT5G14590.1	Isocitrate/isopropylmalate dehydrogenase family protein	37.9381	18	57	13	1	485	54.2	7.97	High	0	217.79	18
FALSE	Master Protein	AT2G14720.1	vacuolar sorting receptor 4	52.0701	29	53	4	1	628	69.8	5.48	High	0	217.47	29
FALSE	Master Protein	AT1G79440.1	aldehyde dehydrogenase 5F1	46.7803	23	54	23	1	528	56.5	6.92	High	0	217.45	23
FALSE	Master Protein	AT1G48850.1	chorismate synthase, putative / 5-enolpyruvylshikimate-3-phosphate phospholyase, putative	47.4771	20	53	20	1	436	47.3	8.12	High	0	217.45	20
FALSE	Master Protein	AT1G07810.1	ER-type Ca2+-ATPase 1	36.6635	30	52	10	1	1061	116.3	5.11	High	0	217.37	30
FALSE	Master Protein	AT4G27500.1	proton pump interactor 1	51.3072	32	57	32	1	612	68.8	9.03	High	0	217.29	32
FALSE	Master Protein	AT3G54400.1	Eukaryotic aspartyl protease family protein	36.7059	12	55	12	1	425	45.4	9.09	High	0	217.01	12
FALSE	Master Protein	AT5G19760.1	Mitochondrial substrate carrier family protein	56.0403	13	54	13	1	298	31.9	9.23	High	0	216.2	13
FALSE	Master Protein	AT1G74920.1	aldehyde dehydrogenase 10A8	56.8862	19	42	17	1	501	54.4	5.29	High	0	215.96	19
FALSE	Master Protein	AT3G05530.1	regulatory particle triple-A ATPase 5A	62.5	25	54	8	1	424	47.5	5.03	High	0	215.74	25
FALSE	Master Protein	AT5G01530.1	light harvesting complex photosystem II	36.2069	11	55	4	1	290	31.1	6.14	High	0	215.51	11
FALSE	Master Protein	AT4G03080.1	BRI1 suppressor 1 (BSU1)-like 1	51.7594	34	49	31	1	881	96.1	6.35	High	0	215.27	34
FALSE	Master Protein	AT3G14067.1	Subtilase family protein	32.3037	17	48	17	1	777	81.8	6.77	High	0	214.97	17
FALSE	Master Protein	AT2G43910.2	HARMLESS TO OZONE LAYER 1	54.878	9	50	9	1	246	27.4	4.64	High	0	214.89	9
FALSE	Master Protein	AT1G07670.1	endomembrane-type CA-ATPase 4	33.6475	30	53	10	1	1061	116.1	5.21	High	0	214.4	30
FALSE	Master Protein	AT2G36250.1	Tubulin/FtsZ family protein	46.2343	17	48	13	1	478	50.7	5.71	High	0	213.81	17
FALSE	Master Protein	AT1G20950.1	Phosphofructokinase family protein	52.443	25	50	15	1	614	67.1	6.99	High	0	213.64	25
FALSE	Master Protein	AT3G58510.1	DEA(D/H)-box RNA helicase family protein	58.4967	26	54	16	1	612	66	6.68	High	0	213.44	26
FALSE	Master Protein	AT1G13020.1	eukaryotic initiation factor 4B2	64.4809	33	53	29	1	549	59.3	8.72	High	0	212.95	33
FALSE	Master Protein	AT2G20990.2	synaptotagmin A	53.8053	28	55	28	1	565	64.4	7.78	High	0	212.91	28
FALSE	Master Protein	AT1G79530.1	glyceraldehyde-3-phosphate dehydrogenase of plastid 1	46.4455	17	54	11	1	422	44.8	8.63	High	0	212.68	17
FALSE	Master Protein	AT3G11830.1	TCP-1/cpn60 chaperonin family protein	50.0898	27	58	26	1	557	59.7	6.39	High	0	212.22	27
FALSE	Master Protein	AT5G56350.1	Pyruvate kinase family protein	50.2008	22	53	13	1	498	54.4	6.86	High	0	211.74	22
FALSE	Master Protein	AT3G11510.1	Ribosomal protein S11 family protein	46.6667	8	46	1	1	150	16.3	10.59	High	0	211.13	8
FALSE	Master Protein	AT3G27740.1	carbamoyl phosphate synthetase A	46.0465	17	50	17	1	430	47	6.02	High	0	211.06	17
FALSE	Master Protein	AT5G35530.1	Ribosomal protein S3 family protein	60.8871	17	55	4	1	248	27.4	9.54	High	0	210.31	17
FALSE	Master Protein	AT1G78570.1	rhamnose biosynthesis 1	46.4873	30	57	17	1	669	75.3	7.28	High	0	209.78	30
FALSE	Master Protein	AT3G17820.1	glutamine synthetase 1.3	57.6271	17	53	11	1	354	38.6	6.06	High	0	209.57	17
FALSE	Master Protein	AT2G06850.1	xyloglucan endotransglucosylase/hydrolase 4	51.6892	15	52	12	1	296	34.3	8.91	High	0	209.31	15
FALSE	Master Protein	AT1G64190.1	6-phosphogluconate dehydrogenase family protein	58.3162	24	53	11	1	487	53.3	5.45	High	0	207.96	24
FALSE	Master Protein	AT3G44110.1	DNAJ homologue 3	33.5714	18	57	5	1	420	46.4	6.11	High	0	207.94	18
FALSE	Master Protein	AT3G04840.1	Ribosomal protein S3Ae	70.229	22	56	8	1	262	29.8	9.76	High	0	207.81	22
FALSE	Master Protein	AT1G16350.1	Aldolase-type TIM barrel family protein	48.4064	21	48	16	1	502	54	6.48	High	0	207.72	21
FALSE	Master Protein	AT5G30510.1	ribosomal protein S1	36.2981	16	56	16	1	416	45.1	5.25	High	0	207.61	16
FALSE	Master Protein	AT5G49360.1	beta-xylosidase 1	41.0853	25	52	23	1	774	83.5	8.51	High	0	207.43	25
FALSE	Master Protein	AT5G20010.1	RAS-related nuclear protein-1	75.5656	14	53	14	1	221	25.3	6.86	High	0	207.4	14
FALSE	Master Protein	AT3G15520.1	Cyclophilin-like peptidyl-prolyl cis-trans isomerase family protein	44.6352	18	50	18	1	466	50.5	7.06	High	0	207.32	18
FALSE	Master Protein	AT1G80660.1	H(+)-ATPase 9	13.522	11	53	1	1	954	105.1	6.39	High	0	206.41	11
FALSE	Master Protein	AT2G36390.1	starch branching enzyme 2.1	45.5711	32	51	24	1	858	97.6	5.62	High	0	206.39	32
FALSE	Master Protein	AT1G03880.1	cruciferin 2	40.6593	12	40	11	1	455	50.5	6.99	High	0	206.22	12
FALSE	Master Protein	AT3G06350.1	dehydroquinate dehydratase, putative / shikimate dehydrogenase, putative	47.927	23	49	23	1	603	65.8	6.87	High	0	205.9	23
FALSE	Master Protein	AT3G02230.1	reversibly glycosylated polypeptide 1	54.0616	16	54	6	1	357	40.6	5.92	High	0	205.81	16
FALSE	Master Protein	AT5G65770.1	little nuclei4	40.396	44	57	44	1	1010	117	5.17	High	0	205.15	44
FALSE	Master Protein	AT5G07030.1	Eukaryotic aspartyl protease family protein	46.8132	15	49	15	1	455	48.7	9.64	High	0	204.98	15
FALSE	Master Protein	AT4G21150.3	ribophorin II (RPN2) family protein	45.152	28	51	28	1	691	74.6	7.53	High	0	204.84	28
FALSE	Master Protein	AT1G20970.1	FUNCTIONS IN: molecular_function unknown; INVOLVED IN: biological_process unknown; LOCATED IN: plasma membrane, vacuole; EXPRESSED IN: guard cell, cultured cell; BEST Arabidopsis thaliana protein match is: proton pump interactor 1 (TAIR:AT4G27500.1); Has 30201 Blast hits to 17322 proteins in 780 species: Archae - 12; Bacteria - 1396; Metazoa - 17338; Fungi - 3422; Plants - 5037; Viruses - 0; Othe…	30.4252	34	48	34	1	1364	150.1	4.75	High	0	204.78	34
FALSE	Master Protein	AT5G58330.1	lactate/malate dehydrogenase family protein	48.7585	21	51	21	1	443	48.3	6.16	High	0	204.7	21
FALSE	Master Protein	AT1G64770.1	NDH-dependent cyclic electron flow 1	56.3218	15	51	15	1	348	38	6.79	High	0	204.65	15
FALSE	Master Protein	AT3G48560.1	chlorsulfuron/imidazolinone resistant 1	31.3433	17	48	17	1	670	72.5	6.65	High	0	204.41	17
FALSE	Master Protein	AT5G47690.3	binding	26.3223	40	55	40	1	1607	181.3	6.2	High	0	204.4	40
FALSE	Master Protein	AT1G06220.2	Ribosomal protein S5/Elongation factor G/III/V family protein	45.7953	34	51	33	1	987	110.4	5.19	High	0	204.26	34
FALSE	Master Protein	AT3G16390.1	nitrile specifier protein 3	24.8394	12	56	2	1	467	51.2	5.2	High	0	204.01	12
FALSE	Master Protein	AT1G24300.1	GYF domain-containing protein	33.3779	37	47	28	1	1495	166.2	6.04	High	0	202.63	37
FALSE	Master Protein	AT1G65440.1	global transcription factor group B1	29.326	42	51	42	1	1647	184.9	5.22	High	0	202.36	42
FALSE	Master Protein	AT1G14610.1	valyl-tRNA synthetase / valine--tRNA ligase (VALRS)	38.1769	37	51	37	1	1108	125.8	7.11	High	0	201.73	37
FALSE	Master Protein	AT2G47940.1	DEGP protease 2	40.3624	21	51	21	1	607	66.8	6.05	High	0	201.69	21
FALSE	Master Protein	AT3G55610.1	delta 1-pyrroline-5-carboxylate synthase 2	42.6997	29	50	17	1	726	78.8	6.81	High	0	201.64	29
FALSE	Master Protein	AT3G13790.1	Glycosyl hydrolases family 32 protein	45.2055	26	52	24	1	584	66.2	9.07	High	0	201.44	26
FALSE	Master Protein	AT4G19710.2	aspartate kinase-homoserine dehydrogenase ii	39.3013	30	54	23	1	916	100.2	7.49	High	0	201.28	30
FALSE	Master Protein	AT3G54960.1	PDI-like 1-3	45.9413	24	50	23	1	579	64.2	4.83	High	0	201.22	24
FALSE	Master Protein	AT5G42390.1	Insulinase (Peptidase family M16) family protein	26.8775	30	49	30	1	1265	140.5	6.58	High	0	200.93	30
FALSE	Master Protein	AT5G56680.1	Class II aminoacyl-tRNA and biotin synthetases superfamily protein	44.4056	26	55	22	1	572	63.7	5.58	High	0	200.7	26
FALSE	Master Protein	AT5G41670.1	6-phosphogluconate dehydrogenase family protein	67.3511	26	52	14	1	487	53.3	5.8	High	0	200.68	26
FALSE	Master Protein	AT1G74030.1	enolase 1	44.2348	17	44	17	1	477	51.4	6.13	High	0	200.34	17
FALSE	Master Protein	AT1G71695.1	Peroxidase superfamily protein	36.0335	13	46	13	1	358	39.5	8.28	High	0	199.33	13
FALSE	Master Protein	AT5G25980.2	glucoside glucohydrolase 2	38.3912	18	52	16	1	547	62.7	7.44	High	0	199.17	18
FALSE	Master Protein	AT5G55280.1	homolog of bacterial cytokinesis Z-ring protein FTSZ 1-1	42.7252	14	46	14	1	433	45.5	7.4	High	0	198.55	14
FALSE	Master Protein	AT5G45280.2	Pectinacetylesterase family protein	63.6829	17	46	13	1	391	42	8.66	High	0	198.05	17
FALSE	Master Protein	AT4G24830.1	arginosuccinate synthase family	41.498	19	47	19	1	494	53.8	6.67	High	0	198.01	19
FALSE	Master Protein	AT5G20950.1	Glycosyl hydrolase family protein	37.1795	21	49	18	1	624	67.9	9.13	High	0	197.85	21
FALSE	Master Protein	AT1G76550.1	Phosphofructokinase family protein	48.2982	24	46	14	1	617	67.5	7.23	High	0	197.8	24
FALSE	Master Protein	AT3G12390.1	Nascent polypeptide-associated complex (NAC), alpha subunit family protein	59.6059	8	45	4	1	203	22	4.48	High	0	197.16	8
FALSE	Master Protein	AT4G33510.1	3-deoxy-d-arabino-heptulosonate 7-phosphate synthase	54.0434	22	49	18	1	507	56.1	8.78	High	0	196.99	22
FALSE	Master Protein	AT3G53110.1	P-loop containing nucleoside triphosphate hydrolases superfamily protein	50.8065	22	46	22	1	496	55.3	5.29	High	0	196.75	22
FALSE	Master Protein	AT1G30690.2	Sec14p-like phosphatidylinositol transfer family protein	56.2963	27	45	27	1	540	61.2	4.92	High	0	196.36	27
FALSE	Master Protein	AT1G26850.2	S-adenosyl-L-methionine-dependent methyltransferases superfamily protein	48.2143	26	48	25	1	616	69.6	6.96	High	0	196.3	26
FALSE	Master Protein	AT5G52520.1	Class II aaRS and biotin synthetases superfamily protein	46.9613	22	48	22	1	543	60.7	7.02	High	0	196.16	22
FALSE	Master Protein	AT5G54810.1	tryptophan synthase beta-subunit 1	49.7872	23	49	9	1	470	50.9	6.84	High	0	195.93	23
FALSE	Master Protein	AT1G06410.1	trehalose-phosphatase/synthase 7	40.7756	29	47	28	1	851	96.6	5.85	High	0	195.84	29
FALSE	Master Protein	AT4G17140.3	pleckstrin homology (PH) domain-containing protein	13.6999	42	50	42	1	4219	470.9	5.99	High	0	195.77	42
FALSE	Master Protein	AT4G39080.1	vacuolar proton ATPase A3	32.1559	23	47	16	1	821	92.8	5.94	High	0	195.45	23
FALSE	Master Protein	AT1G27430.1	GYF domain-containing protein	35.9249	40	48	31	1	1492	165.3	6.21	High	0	195.2	40
FALSE	Master Protein	AT5G67500.1	voltage dependent anion channel 2	61.9565	16	48	16	1	276	29.6	8.85	High	0	195.18	16
FALSE	Master Protein	AT1G12270.1	stress-inducible protein, putative	52.2727	30	51	20	1	572	64.5	6.28	High	0	195.12	30
FALSE	Master Protein	AT5G20490.1	Myosin family protein with Dil domain	29.0615	40	50	32	1	1545	174.9	8.25	High	0	194.96	40
FALSE	Master Protein	AT2G34680.1	Outer arm dynein light chain 1 protein	29.0398	38	49	38	1	1708	186.7	6.24	High	0	194.93	38
FALSE	Master Protein	AT1G70410.2	beta carbonic anhydrase 4	73.2143	17	48	15	1	280	30.8	7.09	High	0	194.8	17
FALSE	Master Protein	AT1G52510.1	alpha/beta-Hydrolases superfamily protein	48.6842	14	44	14	1	380	41.8	7.05	High	0	194.36	14
FALSE	Master Protein	AT5G36880.2	acetyl-CoA synthetase	40.7806	24	46	24	1	743	81.8	6.09	High	0	194.29	24
FALSE	Master Protein	AT3G63520.1	carotenoid cleavage dioxygenase 1	56.6914	27	49	27	1	538	60.9	6.49	High	0	193.8	27
FALSE	Master Protein	AT3G06860.1	multifunctional protein 2	44.5517	31	52	31	1	725	78.8	9.17	High	0	193.77	31
FALSE	Master Protein	AT5G17820.1	Peroxidase superfamily protein	63.5783	15	43	15	1	313	34.1	10.05	High	0	193.39	15
FALSE	Master Protein	AT5G11420.1	Protein of unknown function, DUF642	40.9836	14	49	6	1	366	39.6	7.71	High	0	193.28	14
FALSE	Master Protein	AT5G49030.3	tRNA synthetase class I (I, L, M and V) family protein	28.0688	31	48	31	1	1279	143.3	8.43	High	0	193.21	31
FALSE	Master Protein	AT1G15750.1	Transducin family protein / WD-40 repeat family protein	33.5986	31	52	7	1	1131	124.2	7.24	High	0	192.73	31
FALSE	Master Protein	AT3G08940.2	light harvesting complex photosystem II	42.8571	13	51	6	1	287	31.2	6.24	High	0	192.57	13
FALSE	Master Protein	AT1G11840.6	glyoxalase I homolog	39.441	12	50	10	1	322	36.3	5.5	High	0	192.43	12
FALSE	Master Protein	AT2G45300.1	RNA 3'-terminal phosphate cyclase/enolpyruvate transferase, alpha/beta	42.5	18	47	5	1	520	55.7	6.7	High	0	192.12	18
FALSE	Master Protein	AT3G12050.1	Aha1 domain-containing protein	54.4444	15	43	15	1	360	40.2	5.9	High	0	191.93	15
FALSE	Master Protein	AT3G54540.1	general control non-repressible 4	40.1107	23	45	22	1	723	80.4	6.32	High	0	191.71	23
FALSE	Master Protein	AT2G27100.1	C2H2 zinc-finger protein SERRATE (SE)	44.0278	30	46	30	1	720	81	8.38	High	0	191.71	30
FALSE	Master Protein	AT1G52410.2	TSK-associating protein 1	55.0725	32	47	31	1	759	84.3	4.65	High	0	191.68	32
FALSE	Master Protein	AT5G43060.1	Granulin repeat cysteine protease family protein	38.6609	16	48	15	1	463	51.2	6.21	High	0	191.54	16
FALSE	Master Protein	AT5G12950.1	Putative glycosyl hydrolase of unknown function (DUF1680)	34.4948	26	49	26	1	861	96.2	7.14	High	0	191.54	26
FALSE	Master Protein	AT4G34490.1	cyclase associated protein 1	52.1008	24	51	24	1	476	50.9	6.65	High	0	191.47	24
FALSE	Master Protein	AT5G39320.1	UDP-glucose 6-dehydrogenase family protein	60.4167	24	48	9	1	480	53.1	5.85	High	0	191.39	24
FALSE	Master Protein	AT1G63000.1	nucleotide-rhamnose synthase/epimerase-reductase	50.8306	14	47	11	1	301	33.6	5.97	High	0	191.3	14
FALSE	Master Protein	AT4G02450.1	HSP20-like chaperones superfamily protein	41.0788	14	51	13	1	241	25.5	4.54	High	0	191.12	14
FALSE	Master Protein	AT2G47000.1	ATP binding cassette subfamily B4	33.437	36	48	21	1	1286	138.9	6.55	High	0	191.11	36
FALSE	Master Protein	AT3G26450.1	Polyketide cyclase/dehydrase and lipid transport superfamily protein	80.2632	12	49	6	1	152	17.8	5.15	High	0	191.01	12
FALSE	Master Protein	AT1G04810.1	26S proteasome regulatory complex, non-ATPase subcomplex, Rpn2/Psmd1 subunit	29.0709	27	49	9	1	1001	108.8	5.35	High	0	190.93	27
FALSE	Master Protein	AT3G52580.1	Ribosomal protein S11 family protein	46.6667	8	40	2	1	150	16.2	10.59	High	0	190.64	8
FALSE	Master Protein	AT3G57490.1	Ribosomal protein S5 family protein	43.8406	12	49	2	1	276	30.1	10.18	High	0	190.45	12
FALSE	Master Protein	AT1G08200.1	UDP-D-apiose/UDP-D-xylose synthase 2	55.7841	20	48	4	1	389	43.8	5.87	High	0	190.45	20
FALSE	Master Protein	AT1G18070.3	Translation elongation factor EF1A/initiation factor IF2gamma family protein	42.3573	26	55	26	1	543	60.5	5.31	High	0	190.32	26
FALSE	Master Protein	AT4G34670.1	Ribosomal protein S3Ae	64.1221	20	53	6	1	262	29.8	9.74	High	0	190.32	20
FALSE	Master Protein	AT2G22125.1	binding	22.4186	40	47	40	1	2150	230.6	5.33	High	0	190.3	40
FALSE	Master Protein	AT3G25690.2	Hydroxyproline-rich glycoprotein family protein	36.9522	32	47	32	1	1004	111.8	5.54	High	0	190.29	32
FALSE	Master Protein	AT5G16730.1	Plant protein of unknown function (DUF827)	42.5557	35	49	34	1	853	96.2	4.94	High	0	190.17	35
FALSE	Master Protein	AT5G26260.1	TRAF-like family protein	48.7179	17	44	15	1	351	39.8	9.22	High	0	190.1	17
FALSE	Master Protein	AT1G06290.1	acyl-CoA oxidase 3	42.2222	25	47	25	1	675	75.6	7.99	High	0	189.81	25
FALSE	Master Protein	AT1G44575.1	Chlorophyll A-B binding family protein	24.1509	6	43	6	1	265	28	9.26	High	0	189.72	6
FALSE	Master Protein	AT2G26250.1	3-ketoacyl-CoA synthase 10	44.3636	21	43	20	1	550	61.9	9.01	High	0	189.25	21
FALSE	Master Protein	AT5G59910.1	Histone superfamily protein	56	10	56	1	1	150	16.4	9.99	High	0	188.99	10
FALSE	Master Protein	AT5G22880.1	histone B2	58.6207	10	53	4	1	145	15.7	10.05	High	0	188.95	10
FALSE	Master Protein	AT3G01780.1	ARM repeat superfamily protein	35.7143	35	49	35	1	1176	130.8	5.96	High	0	188.49	35
FALSE	Master Protein	AT1G71220.2	UDP-glucose:glycoprotein glucosyltransferases;transferases, transferring hexosyl groups;transferases, transferring glycosyl groups	29.368	39	48	1	1	1614	181.8	5.83	High	0	188.4	39
FALSE	Master Protein	AT1G71220.1	UDP-glucose:glycoprotein glucosyltransferases;transferases, transferring hexosyl groups;transferases, transferring glycosyl groups	29.3242	39	48	1	1	1613	181.7	5.83	High	0	188.34	39
FALSE	Master Protein	AT5G66420.2	LOCATED IN: cellular_component unknown; EXPRESSED IN: 23 plant structures; EXPRESSED DURING: 13 growth stages; CONTAINS InterPro DOMAIN/s: Uncharacterised conserved protein UCP033271 (InterPro:IPR008322), TIM-barrel signal transduction protein, predicted (InterPro:IPR009215); Has 1232 Blast hits to 1230 proteins in 311 species: Archae - 18; Bacteria - 959; Metazoa - 1; Fungi - 84; Plants - 42; Vi…	45.756	27	47	27	1	754	80.7	5.73	High	0	188.05	27
FALSE	Master Protein	AT3G03380.1	DegP protease 7	36.8277	33	48	33	1	1097	119.8	6.11	High	0	188.03	33
FALSE	Master Protein	AT5G63860.1	Regulator of chromosome condensation (RCC1) family protein	58.4091	17	42	17	1	440	47.1	5.74	High	0	188.01	17
FALSE	Master Protein	AT2G46280.1	TGF-beta receptor interacting protein 1	75.9146	19	46	18	1	328	36.4	6.99	High	0	188	19
FALSE	Master Protein	AT4G04770.1	ATP binding cassette protein 1	55.4758	25	48	25	1	557	61.8	6.86	High	0	187.82	25
FALSE	Master Protein	AT4G31180.2	Class II aminoacyl-tRNA and biotin synthetases superfamily protein	46.7742	25	50	19	1	558	62.9	6.23	High	0	187.79	25
FALSE	Master Protein	AT2G27860.1	UDP-D-apiose/UDP-D-xylose synthase 1	65.2956	22	48	6	1	389	43.6	5.73	High	0	187.59	22
FALSE	Master Protein	AT3G13750.1	beta galactosidase 1	33.8843	24	50	21	1	847	93.6	8.53	High	0	187.48	24
FALSE	Master Protein	AT1G50380.1	Prolyl oligopeptidase family protein	42.8169	25	46	25	1	710	80.9	5.81	High	0	187.46	25
FALSE	Master Protein	AT4G22240.1	Plastid-lipid associated protein PAP / fibrillin family protein	45.4839	11	43	10	1	310	33.6	5.83	High	0	187.45	11
FALSE	Master Protein	AT3G48110.1	glycine-tRNA ligases	31.7713	31	46	30	1	1067	119.7	5.97	High	0	187.35	31
FALSE	Master Protein	AT4G16720.1	Ribosomal protein L23/L15e family protein	49.0196	10	47	10	1	204	24.2	11.44	High	0	187.1	10
FALSE	Master Protein	AT2G24820.1	translocon at the inner envelope membrane of chloroplasts 55-II	38.4045	19	47	19	1	539	60.6	8.69	High	0	186.85	19
FALSE	Master Protein	AT1G70820.1	phosphoglucomutase, putative / glucose phosphomutase, putative	37.8862	20	44	20	1	615	67.3	5.94	High	0	186.66	20
FALSE	Master Protein	AT1G77590.1	long chain acyl-CoA synthetase 9	39.508	24	47	22	1	691	76.1	6.98	High	0	186.62	24
FALSE	Master Protein	AT1G67280.1	Glyoxalase/Bleomycin resistance protein/Dioxygenase superfamily protein	50.2857	15	46	13	1	350	39.1	7.37	High	0	186.56	15
FALSE	Master Protein	AT3G53260.1	phenylalanine ammonia-lyase 2	42.6778	26	47	14	1	717	77.8	6.46	High	0	186.13	26
FALSE	Master Protein	AT3G18035.1	winged-helix DNA-binding transcription factor family protein	30.625	15	37	15	1	480	51.5	9.94	High	0	186.1	15
FALSE	Master Protein	AT2G44060.1	Late embryogenesis abundant protein, group 2	65.5385	20	49	20	1	325	36	4.84	High	0	186.05	20
FALSE	Master Protein	AT4G35790.1	phospholipase D delta	36.6359	29	46	29	1	868	98.9	7.17	High	0	185.76	29
FALSE	Master Protein	AT2G26570.1	Plant protein of unknown function (DUF827)	42.627	33	47	32	1	807	89.2	5.05	High	0	185.64	33
FALSE	Master Protein	AT5G42790.1	proteasome alpha subunit F1	70.5036	16	45	6	1	278	30.5	5.08	High	0	185.58	16
FALSE	Master Protein	AT2G19520.1	Transducin family protein / WD-40 repeat family protein	50.8876	19	41	17	1	507	55.7	6.23	High	0	185.55	19
FALSE	Master Protein	AT3G25530.1	glyoxylate reductase 1	48.0969	12	40	12	1	289	30.7	6.13	High	0	185.27	12
FALSE	Master Protein	AT4G38710.1	glycine-rich protein	52.2124	22	43	22	1	452	49	5.14	High	0	185.18	22
FALSE	Master Protein	AT5G05010.2	clathrin adaptor complexes medium subunit family protein	37.7609	17	49	17	1	527	57.7	5.85	High	0	185.13	17
FALSE	Master Protein	AT5G67030.1	zeaxanthin epoxidase (ZEP) (ABA1)	44.2279	27	49	27	1	667	73.8	7.03	High	0	185.09	27
FALSE	Master Protein	AT3G02200.2	Proteasome component (PCI) domain protein	55.6355	18	38	16	1	417	46.8	5.12	High	0	184.74	18
FALSE	Master Protein	AT5G63890.2	histidinol dehydrogenase	36.4807	14	41	14	1	466	50.3	6.16	High	0	184.58	14
FALSE	Master Protein	AT3G26400.1	eukaryotic translation initiation factor 4B1	60.5263	28	41	24	1	532	57.7	8.13	High	0	184.52	28
FALSE	Master Protein	AT2G42520.1	P-loop containing nucleoside triphosphate hydrolases superfamily protein	43.4439	23	49	10	1	633	67.6	7.11	High	0	184.04	23
FALSE	Master Protein	AT5G44070.1	phytochelatin synthase 1 (PCS1)	54.433	22	44	22	1	485	54.4	6.6	High	0	182.58	22
FALSE	Master Protein	AT3G46030.1	Histone superfamily protein	54.4828	10	54	2	1	145	15.9	10.02	High	0	182.5	10
FALSE	Master Protein	AT4G00630.1	K+ efflux antiporter 2	29.8978	27	45	21	1	1174	126.1	5.2	High	0	182.48	27
FALSE	Master Protein	AT1G79990.1	structural molecules	24.7577	24	48	14	1	1135	128.6	5.08	High	0	182.25	24
FALSE	Master Protein	AT1G80490.2	TOPLESS-related 1	28.125	28	50	6	1	1120	124	7.14	High	0	182.22	28
FALSE	Master Protein	AT5G08530.1	51 kDa subunit of complex I	55.7613	21	43	21	1	486	53.4	8.16	High	0	181.86	21
FALSE	Master Protein	AT2G05920.1	Subtilase family protein	36.3395	21	46	21	1	754	80	8.35	High	0	181.72	21
FALSE	Master Protein	AT1G04080.3	Tetratricopeptide repeat (TPR)-like superfamily protein	30.4982	20	39	20	1	823	91.1	4.98	High	0	181.69	20
FALSE	Master Protein	AT5G22650.1	histone deacetylase 2B	45.4248	15	45	15	1	306	32.3	4.79	High	0	181.56	15
FALSE	Master Protein	AT3G02530.1	TCP-1/cpn60 chaperonin family protein	48.2243	22	47	5	1	535	58.9	6.21	High	0	181.52	22
FALSE	Master Protein	AT4G05420.1	damaged DNA binding protein 1A	35.8456	33	49	17	1	1088	121.2	5.29	High	0	181.46	33
FALSE	Master Protein	AT3G57150.1	homologue of NAP57	59.115	28	42	28	1	565	63	9.14	High	0	181.44	28
FALSE	Master Protein	AT1G76080.1	chloroplastic drought-induced stress protein of 32 kD	46.0265	13	48	13	1	302	33.7	8.46	High	0	181.44	13
FALSE	Master Protein	AT5G14040.1	phosphate transporter 3;1	48.2667	18	49	18	1	375	40.1	9.2	High	0	181.43	18
FALSE	Master Protein	AT4G35800.1	RNA polymerase II large subunit	24.9048	44	49	44	1	1839	204.5	6.04	High	0	181.39	44
FALSE	Master Protein	AT1G03870.1	FASCICLIN-like arabinoogalactan 9	27.5304	6	47	5	1	247	26.1	8.88	High	0	181.24	6
FALSE	Master Protein	AT3G02760.1	Class II aaRS and biotin synthetases superfamily protein	38.2786	33	48	33	1	883	97.5	6.42	High	0	181.17	33
FALSE	Master Protein	AT1G18540.1	Ribosomal protein L6 family protein	68.2403	21	49	9	1	233	26.1	10.1	High	0	181.01	21
FALSE	Master Protein	AT5G20280.1	sucrose phosphate synthase 1F	34.8993	29	48	25	1	1043	117.2	6.43	High	0	180.96	29
FALSE	Master Protein	AT2G17630.1	Pyridoxal phosphate (PLP)-dependent transferases superfamily protein	43.8389	18	46	9	1	422	46.6	8.06	High	0	180.75	18
FALSE	Master Protein	AT3G20820.1	Leucine-rich repeat (LRR) family protein	37.8082	10	40	10	1	365	39.8	8.41	High	0	180.54	10
FALSE	Master Protein	AT5G49810.1	methionine S-methyltransferase	26.8908	23	44	23	1	1071	118.6	5.63	High	0	180.12	23
FALSE	Master Protein	ATCG00170.1	DNA-directed RNA polymerase family protein	30.3779	39	50	39	1	1376	156.3	9.36	High	0	180.02	39
FALSE	Master Protein	AT5G16070.1	TCP-1/cpn60 chaperonin family protein	49.3458	24	47	7	1	535	58.9	6.25	High	0	179.67	24
FALSE	Master Protein	AT3G52500.1	Eukaryotic aspartyl protease family protein	33.049	13	47	13	1	469	51	8.21	High	0	179.62	13
FALSE	Master Protein	AT5G63840.1	Glycosyl hydrolases family 31 protein	38.0022	30	48	30	1	921	104.2	6.27	High	0	179.02	30
FALSE	Master Protein	AT5G50950.2	FUMARASE 2	44.8898	14	37	6	1	499	54	6.33	High	0	179	14
FALSE	Master Protein	AT1G47260.1	gamma carbonic anhydrase 2	64.0288	16	43	13	1	278	30	7.24	High	0	178.71	16
FALSE	Master Protein	AT2G41560.1	autoinhibited Ca(2+)-ATPase, isoform 4	27.2816	28	47	17	1	1030	112.7	6.07	High	0	178.65	28
FALSE	Master Protein	AT3G44340.1	clone eighty-four	23.2664	23	45	19	1	1096	117.6	7.21	High	0	178.58	23
FALSE	Master Protein	AT5G42080.1	dynamin-like protein	50	30	46	28	1	610	68.1	8.31	High	0	178.52	30
FALSE	Master Protein	AT5G13120.1	cyclophilin 20-2	38.61	10	48	9	1	259	28.3	9.31	High	0	178.42	10
FALSE	Master Protein	AT2G20190.1	CLIP-associated protein	29.4649	33	47	33	1	1439	158.9	7.14	High	0	178.31	33
FALSE	Master Protein	AT5G19990.1	regulatory particle triple-A ATPase 6A	56.8019	21	46	2	1	419	47.2	8.88	High	0	178.17	21
FALSE	Master Protein	AT5G64030.1	S-adenosyl-L-methionine-dependent methyltransferases superfamily protein	41.737	35	49	31	1	829	93	5.16	High	0	178.07	35
FALSE	Master Protein	AT2G37660.1	NAD(P)-binding Rossmann-fold superfamily protein	44.9231	14	41	12	1	325	34.9	8.31	High	0	177.94	14
FALSE	Master Protein	AT4G00570.1	NAD-dependent malic enzyme 2	52.2241	25	45	25	1	607	66.6	7.06	High	0	177.88	25
FALSE	Master Protein	AT4G01870.1	tolB protein-related	48.4663	22	41	22	1	652	72.8	5.99	High	0	177.84	22
FALSE	Master Protein	AT1G69740.2	Aldolase superfamily protein	34.4186	13	43	13	1	430	46.7	7.31	High	0	177.69	13
FALSE	Master Protein	AT1G54780.1	thylakoid lumen 18.3 kDa protein	35.0877	12	45	12	1	285	31.1	8.84	High	0	177.44	12
FALSE	Master Protein	AT1G77760.1	nitrate reductase 1	36.4231	28	45	25	1	917	103	6.8	High	0	177.35	28
FALSE	Master Protein	AT4G30910.1	Cytosol aminopeptidase family protein	41.4802	19	41	9	1	581	61.3	6.7	High	0	177.24	19
FALSE	Master Protein	AT5G42740.1	Sugar isomerase (SIS) family protein	43.0357	21	47	21	1	560	61.7	6.65	High	0	177.2	21
FALSE	Master Protein	AT5G11880.1	Pyridoxal-dependent decarboxylase family protein	40.8998	17	43	6	1	489	54.1	6.67	High	0	177.06	17
FALSE	Master Protein	AT1G30580.1	GTP binding	54.8223	21	40	21	1	394	44.4	6.81	High	0	176.81	21
FALSE	Master Protein	AT5G15650.1	reversibly glycosylated polypeptide 2	60	18	45	8	1	360	40.9	6.13	High	0	176.72	18
FALSE	Master Protein	AT1G48860.1	RNA 3'-terminal phosphate cyclase/enolpyruvate transferase, alpha/beta	42.9942	18	44	5	1	521	55.8	6.79	High	0	176.61	18
FALSE	Master Protein	AT4G36760.1	aminopeptidase P1	46.8217	24	42	24	1	645	71.9	5.31	High	0	176.49	24
FALSE	Master Protein	AT4G38600.1	HEAT repeat ;HECT-domain (ubiquitin-transferase)	24.7881	34	45	34	1	1888	202.8	6.18	High	0	176.32	34
FALSE	Master Protein	AT3G14390.1	Pyridoxal-dependent decarboxylase family protein	39.4628	16	42	5	1	484	53.5	6.98	High	0	176.17	16
FALSE	Master Protein	AT3G53580.1	diaminopimelate epimerase family protein	51.105	15	44	15	1	362	39	5.68	High	0	175.99	15
FALSE	Master Protein	AT5G52470.1	fibrillarin 1	50.974	16	41	2	1	308	32.8	10.14	High	0	175.67	16
FALSE	Master Protein	AT3G23700.1	Nucleic acid-binding proteins superfamily	55.6122	20	41	19	1	392	42.7	5.62	High	0	175.57	20
FALSE	Master Protein	AT3G50590.1	Transducin/WD40 repeat-like superfamily protein	24.0397	32	45	32	1	1614	176.2	8.32	High	0	175.54	32
FALSE	Master Protein	AT3G26720.1	Glycosyl hydrolase family 38 protein	29.2444	24	44	24	1	1019	115.1	6.73	High	0	175.39	24
FALSE	Master Protein	AT3G08030.1	Protein of unknown function, DUF642	58.9041	16	45	16	1	365	39	7.56	High	0	175.3	16
FALSE	Master Protein	AT3G10650.1	BEST Arabidopsis thaliana protein match is: nucleoporin-related (TAIR:AT5G20200.1); Has 61042 Blast hits to 31782 proteins in 2093 species: Archae - 202; Bacteria - 16480; Metazoa - 16017; Fungi - 12552; Plants - 1653; Viruses - 629; Other Eukaryotes - 13509 (source: NCBI BLink).	27.1199	29	46	29	1	1309	135.9	9.45	High	0	175.16	29
FALSE	Master Protein	AT1G53500.1	NAD-dependent epimerase/dehydratase family protein	44.5277	28	46	12	1	667	75.2	6.46	High	0	175.11	28
FALSE	Master Protein	AT3G14840.2	Leucine-rich repeat transmembrane protein kinase	26.9608	24	45	22	1	1020	112.2	6.19	High	0	174.82	24
FALSE	Master Protein	AT4G34350.1	4-hydroxy-3-methylbut-2-enyl diphosphate reductase	54.0773	27	46	27	1	466	52.7	6.07	High	0	174.67	27
FALSE	Master Protein	AT3G01120.1	Pyridoxal phosphate (PLP)-dependent transferases superfamily protein	39.9645	19	43	19	1	563	59.9	6.87	High	0	174.43	19
FALSE	Master Protein	AT4G16660.1	heat shock protein 70 (Hsp 70) family protein	31.4879	28	46	27	1	867	96.7	6.14	High	0	174.39	28
FALSE	Master Protein	AT5G58140.1	phototropin 2	35.6284	26	45	25	1	915	102.4	7.42	High	0	174.37	26
FALSE	Master Protein	AT1G66970.1	SHV3-like 2	27.2608	16	41	12	1	763	83.7	5.17	High	0	174.34	16
FALSE	Master Protein	AT5G48180.1	nitrile specifier protein 5	52.454	14	43	14	1	326	35.8	5.19	High	0	174.15	14
FALSE	Master Protein	AT1G74050.1	Ribosomal protein L6 family protein	60.515	20	46	1	1	233	26.1	10.17	High	0	174.03	20
FALSE	Master Protein	AT4G03280.1	photosynthetic electron transfer C	52.4017	9	37	9	1	229	24.4	8.54	High	0	173.6	9
FALSE	Master Protein	AT1G12240.1	Glycosyl hydrolases family 32 protein	35.994	18	43	15	1	664	73.8	5.63	High	0	173.21	18
FALSE	Master Protein	AT4G39690.1	FUNCTIONS IN: molecular_function unknown; INVOLVED IN: biological_process unknown; LOCATED IN: mitochondrion; EXPRESSED IN: 26 plant structures; EXPRESSED DURING: 14 growth stages; CONTAINS InterPro DOMAIN/s: Mitochondrial inner membrane protein Mitofilin (InterPro:IPR019133); Has 30201 Blast hits to 17322 proteins in 780 species: Archae - 12; Bacteria - 1396; Metazoa - 17338; Fungi - 3422; Plant…	43.6923	24	42	23	1	650	70.5	5.2	High	0	172.95	24
FALSE	Master Protein	AT1G74060.1	Ribosomal protein L6 family protein	60.515	20	46	1	1	233	26	10.17	High	0	172.9	20
FALSE	Master Protein	AT1G48410.3	Stabilizer of iron transporter SufD / Polynucleotidyl transferase	28.2857	25	46	25	1	1050	116.4	9.32	High	0	172.76	25
FALSE	Master Protein	AT4G29900.1	autoinhibited Ca(2+)-ATPase 10	28.6249	27	42	23	1	1069	116.8	6.24	High	0	172.55	27
FALSE	Master Protein	AT1G61520.1	photosystem I light harvesting complex gene 3	27.4725	7	42	7	1	273	29.2	8.68	High	0	172.52	7
FALSE	Master Protein	AT1G30360.1	Early-responsive to dehydration stress protein (ERD4)	34.6685	21	48	21	1	724	81.9	9.23	High	0	172.5	21
FALSE	Master Protein	AT5G24710.1	Transducin/WD40 repeat-like superfamily protein	29.7749	32	42	32	1	1377	148	6.73	High	0	172.47	32
FALSE	Master Protein	AT5G63980.1	Inositol monophosphatase family protein	46.683	16	39	16	1	407	43.5	6.46	High	0	172.13	16
FALSE	Master Protein	AT2G47470.1	thioredoxin family protein	55.9557	19	46	18	1	361	39.5	6.06	High	0	171.97	19
FALSE	Master Protein	AT1G70770.1	Protein of unknown function DUF2359, transmembrane	37.2131	22	43	18	1	610	66.8	8.88	High	0	171.93	22
FALSE	Master Protein	AT5G53620.2	unknown protein; INVOLVED IN: biological_process unknown; EXPRESSED IN: 23 plant structures; EXPRESSED DURING: 13 growth stages; Has 30201 Blast hits to 17322 proteins in 780 species: Archae - 12; Bacteria - 1396; Metazoa - 17338; Fungi - 3422; Plants - 5037; Viruses - 0; Other Eukaryotes - 2996 (source: NCBI BLink).	39.0029	24	39	24	1	682	76.3	5.83	High	0	171.81	24
FALSE	Master Protein	AT5G13030.1	unknown protein; FUNCTIONS IN: molecular_function unknown; INVOLVED IN: biological_process unknown; LOCATED IN: chloroplast; EXPRESSED IN: 23 plant structures; EXPRESSED DURING: 13 growth stages; CONTAINS InterPro DOMAIN/s: Uncharacterised protein family UPF0061 (InterPro:IPR003846); Has 5046 Blast hits to 4997 proteins in 1211 species: Archae - 8; Bacteria - 2327; Metazoa - 120; Fungi - 134; Pla…	49.1311	30	42	30	1	633	71.1	6.7	High	0	171.58	30
FALSE	Master Protein	AT5G55480.1	SHV3-like 1	22.1932	17	41	16	1	766	84.1	5.67	High	0	171.34	17
FALSE	Master Protein	AT5G46800.1	Mitochondrial substrate carrier family protein	47.6667	11	39	11	1	300	31	9.52	High	0	171.26	11
FALSE	Master Protein	AT4G37300.1	maternal effect embryo arrest 59	77.4566	10	35	10	1	173	18.8	4.68	High	0	170.89	10
FALSE	Master Protein	AT4G29350.1	profilin 2	58.7786	7	45	5	1	131	14	5.02	High	0	170.84	7
FALSE	Master Protein	AT5G61410.2	D-ribulose-5-phosphate-3-epimerase	37.3665	7	33	7	1	281	30	8.07	High	0	170.75	7
FALSE	Master Protein	AT2G33340.1	MOS4-associated complex 3B	44.9524	20	44	18	1	525	56.7	6.13	High	0	170.74	20
FALSE	Master Protein	AT3G10690.1	DNA GYRASE A	28.5263	27	42	27	1	950	104.5	6.9	High	0	170.73	27
FALSE	Master Protein	AT3G13290.1	varicose-related	31.7164	35	46	25	1	1340	145.8	6.13	High	0	170.42	35
FALSE	Master Protein	AT5G22060.1	DNAJ homologue 2	33.1742	18	46	5	1	419	46.4	7.12	High	0	170.21	18
FALSE	Master Protein	AT2G31390.1	pfkB-like carbohydrate kinase family protein	57.5385	17	44	16	1	325	35.3	5.49	High	0	169.83	17
FALSE	Master Protein	AT1G20760.1	Calcium-binding EF hand family protein	31.3052	29	43	29	1	1019	109.8	5.12	High	0	169.76	29
FALSE	Master Protein	AT5G17380.1	Thiamine pyrophosphate dependent pyruvate decarboxylase family protein	40.035	18	43	18	1	572	61.4	6.05	High	0	169.66	18
FALSE	Master Protein	AT4G20830.1	FAD-binding Berberine family protein	34.5614	22	44	22	1	570	63.5	9.58	High	0	169.61	22
FALSE	Master Protein	AT3G13990.1	Kinase-related protein of unknown function (DUF1296)	36.3208	23	38	23	1	848	92.2	8.59	High	0	169.58	23
FALSE	Master Protein	AT2G30490.1	cinnamate-4-hydroxylase	46.5347	23	42	22	1	505	57.8	8.78	High	0	169.44	23
FALSE	Master Protein	AT1G78060.1	Glycosyl hydrolase family protein	45.6323	26	42	26	1	767	83.8	8.03	High	0	169.44	26
FALSE	Master Protein	AT1G23820.1	spermidine synthase 1	52.1164	15	39	11	1	378	41.7	5.17	High	0	169.1	15
FALSE	Master Protein	AT3G23450.1	unknown protein; FUNCTIONS IN: molecular_function unknown; INVOLVED IN: biological_process unknown; LOCATED IN: endomembrane system; EXPRESSED IN: 14 plant structures; EXPRESSED DURING: 8 growth stages; Has 694543 Blast hits to 47111 proteins in 2535 species: Archae - 1794; Bacteria - 163056; Metazoa - 258989; Fungi - 49151; Plants - 70496; Viruses - 8919; Other Eukaryotes - 142138 (source: NCBI …	74.3363	8	43	8	1	452	34.8	10.81	High	0	168.86	8
FALSE	Master Protein	AT3G17810.1	pyrimidine 1	55.1643	18	40	18	1	426	46.8	6.8	High	0	168.72	18
FALSE	Master Protein	AT3G48420.1	Haloacid dehalogenase-like hydrolase (HAD) superfamily protein	56.1129	17	45	17	1	319	34.2	8.06	High	0	168.38	17
FALSE	Master Protein	AT4G09010.1	ascorbate peroxidase 4	50.4298	15	39	15	1	349	37.9	8.46	High	0	168.19	15
FALSE	Master Protein	AT5G66680.1	dolichyl-diphosphooligosaccharide-protein glycosyltransferase 48kDa subunit family protein	45.3089	19	44	19	1	437	48.7	6.34	High	0	168.1	19
FALSE	Master Protein	AT2G19940.2	oxidoreductases, acting on the aldehyde or oxo group of donors, NAD or NADP as acceptor;copper ion binding	52.6185	17	41	17	1	401	44.1	8.29	High	0	167.94	17
FALSE	Master Protein	AT5G49650.1	xylulose kinase-2	45.3405	21	40	21	1	558	61.3	5.53	High	0	167.81	21
FALSE	Master Protein	AT2G37550.2	ARF-GAP domain 7	47.807	18	38	14	1	456	49.2	6.33	High	0	167.18	18
FALSE	Master Protein	AT1G03230.1	Eukaryotic aspartyl protease family protein	46.3134	16	42	9	1	434	46.1	9.14	High	0	167.12	16
FALSE	Master Protein	AT3G18000.1	S-adenosyl-L-methionine-dependent methyltransferases superfamily protein	39.7149	20	47	7	1	491	56.1	5.57	High	0	166.96	20
FALSE	Master Protein	AT2G27020.1	20S proteasome alpha subunit G1	58.2329	16	42	16	1	249	27.4	6.32	High	0	166.93	16
FALSE	Master Protein	AT1G79040.1	photosystem II subunit R	42.8571	6	41	6	1	140	14.6	9.63	High	0	166.87	6
FALSE	Master Protein	AT1G21680.1	DPP6 N-terminal domain-like protein	39.2351	24	44	21	1	706	78.4	6.79	High	0	166.67	24
FALSE	Master Protein	AT4G36195.3	Serine carboxypeptidase S28 family protein	44.4672	19	39	18	1	488	54.7	6.52	High	0	166.57	19
FALSE	Master Protein	AT2G30870.1	glutathione S-transferase PHI 10	37.2093	10	44	9	1	215	24.2	5.67	High	0	166.51	10
FALSE	Master Protein	AT3G19480.1	D-3-phosphoglycerate dehydrogenase	44.2177	20	40	17	1	588	62.1	8.24	High	0	166.26	20
FALSE	Master Protein	AT3G07100.1	Sec23/Sec24 protein transport family protein	30.4432	26	44	26	1	1038	113.9	7.91	High	0	166.22	26
FALSE	Master Protein	AT4G31300.1	N-terminal nucleophile aminohydrolases (Ntn hydrolases) superfamily protein	57.0815	14	42	14	1	233	25.1	5.55	High	0	166.16	14
FALSE	Master Protein	AT3G60245.1	Zinc-binding ribosomal protein family protein	53.2609	7	44	7	1	92	10.2	10.23	High	0	165.99	7
FALSE	Master Protein	AT3G04870.2	zeta-carotene desaturase	45.6989	20	44	20	1	558	61.6	7.37	High	0	165.95	20
FALSE	Master Protein	AT5G38480.1	general regulatory factor 3	60	16	43	6	1	255	28.6	4.79	High	0	165.8	16
FALSE	Master Protein	AT1G79230.1	mercaptopyruvate sulfurtransferase 1	60.686	17	39	17	1	379	41.9	6.39	High	0	165.8	17
FALSE	Master Protein	AT5G18230.1	transcription regulator NOT2/NOT3/NOT5 family protein	34.6382	24	39	24	1	843	92.9	5.5	High	0	165.57	24
FALSE	Master Protein	AT1G07110.1	fructose-2,6-bisphosphatase	42.8763	26	42	26	1	744	82.5	6.29	High	0	165.45	26
FALSE	Master Protein	AT4G35100.1	plasma membrane intrinsic protein 3	26.7857	5	38	4	1	280	29.7	8.81	High	0	165.36	5
FALSE	Master Protein	AT1G05260.1	Peroxidase superfamily protein	49.6933	11	35	10	1	326	34.9	8.4	High	0	165.35	11
FALSE	Master Protein	AT2G33070.3	nitrile specifier protein 2	47.5687	18	43	14	1	473	51.4	5.76	High	0	164.77	18
FALSE	Master Protein	AT3G55220.1	Cleavage and polyadenylation specificity factor (CPSF) A subunit protein	20.5931	21	42	21	1	1214	134.9	5.54	High	0	164.77	21
FALSE	Master Protein	AT3G49120.1	peroxidase CB	39.0935	11	44	5	1	353	38.8	7.64	High	0	164.63	11
FALSE	Master Protein	AT5G14780.1	formate dehydrogenase	64.3229	23	44	23	1	384	42.4	7.5	High	0	164.26	23
FALSE	Master Protein	AT4G28470.1	26S proteasome regulatory subunit S2 1B	31.2009	23	41	9	1	891	97.9	5.21	High	0	164.19	23
FALSE	Master Protein	AT3G19760.1	eukaryotic initiation factor 4A-III	60.7843	25	44	23	1	408	45.8	6.23	High	0	164.18	25
FALSE	Master Protein	AT5G26710.1	Glutamyl/glutaminyl-tRNA synthetase, class Ic	41.1683	31	48	31	1	719	81	7.03	High	0	164.12	31
FALSE	Master Protein	AT2G07360.2	SH3 domain-containing protein	27.7963	30	44	30	1	1198	130.3	5.69	High	0	163.92	30
FALSE	Master Protein	AT2G28720.1	Histone superfamily protein	48.3444	8	47	2	1	151	16.5	9.99	High	0	163.86	8
FALSE	Master Protein	AT3G52750.1	Tubulin/FtsZ family protein	36.3636	13	32	9	1	473	50.3	5.96	High	0	163.85	13
FALSE	Master Protein	AT1G07790.1	Histone superfamily protein	51.3514	9	47	2	1	148	16.4	10.05	High	0	163.44	9
FALSE	Master Protein	AT4G16830.1	Hyaluronan / mRNA binding family	56.338	18	44	16	1	355	37.4	8.06	High	0	163.4	18
FALSE	Master Protein	AT2G14170.1	aldehyde dehydrogenase 6B2	30.313	15	39	15	1	607	65.9	8.59	High	0	163.3	15
FALSE	Master Protein	AT1G80480.1	plastid transcriptionally active 17	42.7928	14	38	12	1	444	49.5	6.1	High	0	162.87	14
FALSE	Master Protein	AT3G22110.1	20S proteasome alpha subunit C1	66	13	37	13	1	250	27.5	7.11	High	0	162.6	13
FALSE	Master Protein	AT5G20630.1	germin 3	37.4408	4	39	4	1	211	21.8	6.76	High	0	162.52	4
FALSE	Master Protein	AT4G34230.1	cinnamyl alcohol dehydrogenase 5	55.4622	17	39	16	1	357	38.7	5.67	High	0	162.42	17
FALSE	Master Protein	AT3G56940.1	dicarboxylate diiron protein, putative (Crd1)	46.6993	18	40	18	1	409	47.6	8.38	High	0	162.32	18
FALSE	Master Protein	AT3G53180.1	glutamate-ammonia ligases;catalytics;glutamate-ammonia ligases	35.6808	27	41	27	1	852	94.3	5.85	High	0	161.77	27
FALSE	Master Protein	AT4G30170.1	Peroxidase family protein	69.5385	18	40	15	1	325	35.8	9.1	High	0	161.54	18
FALSE	Master Protein	AT5G23890.1	LOCATED IN: mitochondrion, chloroplast thylakoid membrane, chloroplast, plastid, chloroplast envelope; EXPRESSED IN: 24 plant structures; EXPRESSED DURING: 14 growth stages; CONTAINS InterPro DOMAIN/s: S-layer homology domain (InterPro:IPR001119); BEST Arabidopsis thaliana protein match is: unknown protein (TAIR:AT5G52410.2); Has 1807 Blast hits to 1807 proteins in 277 species: Archae - 0; Bacter…	35.7294	30	43	29	1	946	103.9	4.69	High	0	161.53	30
FALSE	Master Protein	AT4G27430.1	COP1-interacting protein 7	34.7826	34	41	34	1	1058	118.4	6.27	High	0	161.47	34
FALSE	Master Protein	AT1G09430.1	ATP-citrate lyase A-3	43.8679	15	39	11	1	424	46.9	5.26	High	0	161.43	15
FALSE	Master Protein	AT1G69410.1	eukaryotic elongation factor 5A-3	46.2025	9	39	3	1	158	17.2	5.94	High	0	161.36	9
FALSE	Master Protein	AT5G47010.1	RNA helicase, putative	29.2663	28	39	28	1	1254	136.8	6.48	High	0	161.21	28
FALSE	Master Protein	AT4G22890.1	PGR5-LIKE A	34.5679	9	39	1	1	324	35.7	5.29	High	0	161.03	9
FALSE	Master Protein	AT5G16715.1	ATP binding;valine-tRNA ligases;aminoacyl-tRNA ligases;nucleotide binding;ATP binding;aminoacyl-tRNA ligases	33.8809	28	41	28	1	974	110.6	6.37	High	0	160.8	28
FALSE	Master Protein	AT5G20000.1	AAA-type ATPase family protein	53.4606	20	42	1	1	419	47.1	8.59	High	0	160.66	20
FALSE	Master Protein	AT5G13420.1	Aldolase-type TIM barrel family protein	53.4247	20	38	20	1	438	47.7	6.43	High	0	160.56	20
FALSE	Master Protein	AT5G17770.1	NADH:cytochrome B5 reductase 1	64.4128	13	39	13	1	281	31.5	8.38	High	0	160.54	13
FALSE	Master Protein	AT1G30230.2	Glutathione S-transferase, C-terminal-like;Translation elongation factor EF1B/ribosomal protein S6	59.2308	12	37	7	1	260	28.8	4.74	High	0	160.47	12
FALSE	Master Protein	AT4G33650.2	dynamin-related protein 3A	47.0952	32	41	24	1	809	89.7	6.44	High	0	160.38	32
FALSE	Master Protein	AT2G45540.1	WD-40 repeat family protein / beige-related	16.7346	36	42	36	1	2946	321.7	5.85	High	0	160.35	36
FALSE	Master Protein	AT5G48230.2	acetoacetyl-CoA thiolase 2	57.072	15	36	14	1	403	41.4	6.89	High	0	160.1	15
FALSE	Master Protein	AT2G30200.1	catalytics;transferases;[acyl-carrier-protein] S-malonyltransferases;binding	38.6768	14	38	14	1	393	41.5	8.56	High	0	160.05	14
FALSE	Master Protein	AT1G52730.1	Transducin/WD40 repeat-like superfamily protein	65.0146	18	39	8	1	343	37.7	6.32	High	0	159.95	18
FALSE	Master Protein	AT3G62150.1	P-glycoprotein 21	26.0802	30	41	15	1	1296	140.2	6.84	High	0	159.94	30
FALSE	Master Protein	AT3G14790.1	rhamnose biosynthesis 3	39.4578	25	41	8	1	664	74.9	6.55	High	0	159.9	25
FALSE	Master Protein	AT5G06460.1	ubiquitin activating enzyme 2	25.9981	26	40	21	1	1077	119.5	5.29	High	0	159.85	26
FALSE	Master Protein	AT3G02880.1	Leucine-rich repeat protein kinase family protein	42.5837	23	40	16	1	627	67.7	8.37	High	0	159.78	23
FALSE	Master Protein	AT1G67680.1	SRP72 RNA-binding domain	39.1566	23	38	22	1	664	73	8.82	High	0	159.35	23
FALSE	Master Protein	AT1G22410.1	Class-II DAHP synthetase family protein	37.5712	16	38	12	1	527	58.3	8.32	High	0	159.26	16
FALSE	Master Protein	AT5G55730.2	FASCICLIN-like arabinogalactan 1	28.7736	8	35	8	1	424	44.8	6.74	High	0	159.26	8
FALSE	Master Protein	AT1G12800.1	Nucleic acid-binding, OB-fold-like protein	42.3729	27	41	27	1	767	85.6	5.35	High	0	158.94	27
FALSE	Master Protein	AT5G10860.1	Cystathionine beta-synthase (CBS) family protein	65.534	10	38	10	1	206	22.7	9.01	High	0	158.89	10
FALSE	Master Protein	AT5G62530.1	aldehyde dehydrogenase 12A1	44.7842	21	40	21	1	556	61.7	6.73	High	0	158.8	21
FALSE	Master Protein	AT1G54340.1	isocitrate dehydrogenase	35.5769	14	42	8	1	416	47.2	7.71	High	0	158.76	14
FALSE	Master Protein	AT1G55020.1	lipoxygenase 1	37.7183	33	42	33	1	859	98	5.52	High	0	158.69	33
FALSE	Master Protein	AT3G04940.1	cysteine synthase D1	46.6049	13	40	9	1	324	34.3	5.34	High	0	158.69	13
FALSE	Master Protein	AT4G10710.1	global transcription factor C	35.6611	36	44	36	1	1074	120.5	6.01	High	0	158.66	36
FALSE	Master Protein	AT5G28500.1	unknown protein; FUNCTIONS IN: molecular_function unknown; INVOLVED IN: biological_process unknown; LOCATED IN: chloroplast stroma, chloroplast; EXPRESSED IN: 23 plant structures; EXPRESSED DURING: 13 growth stages; BEST Arabidopsis thaliana protein match is: unknown protein (TAIR:AT3G04550.1); Has 109 Blast hits to 109 proteins in 49 species: Archae - 0; Bacteria - 67; Metazoa - 0; Fungi - 0; Pl…	43.5484	16	38	16	1	434	48.2	5.07	High	0	158.58	16
FALSE	Master Protein	AT5G54500.1	flavodoxin-like quinone reductase 1	56.3725	9	34	6	1	204	21.8	6.38	High	0	158.53	9
FALSE	Master Protein	AT3G28860.1	ATP binding cassette subfamily B19	30.5112	28	40	25	1	1252	136.7	8.22	High	0	158.29	28
FALSE	Master Protein	AT5G34850.1	purple acid phosphatase 26	38.3158	14	39	14	1	475	55	7.31	High	0	158.27	14
FALSE	Master Protein	AT1G17100.1	SOUL heme-binding family protein	43.1034	8	28	8	1	232	25.4	4.92	High	0	157.44	8
FALSE	Master Protein	AT3G11250.1	Ribosomal protein L10 family protein	29.1022	8	41	2	1	323	34.4	5.15	High	0	157.43	8
FALSE	Master Protein	AT5G42220.1	Ubiquitin-like superfamily protein	29.6928	20	37	20	1	879	92.5	5.22	High	0	157.32	20
FALSE	Master Protein	AT3G13870.1	Root hair defective 3 GTP-binding protein (RHD3)	35.4115	27	42	24	1	802	89	5.57	High	0	157.28	27
FALSE	Master Protein	AT2G22400.1	S-adenosyl-L-methionine-dependent methyltransferases superfamily protein	37.7475	26	39	26	1	808	89.8	6.06	High	0	157.14	26
FALSE	Master Protein	AT1G53750.1	regulatory particle triple-A 1A	62.2066	24	42	24	1	426	47.8	6.65	High	0	157.08	24
FALSE	Master Protein	AT5G14910.1	Heavy metal transport/detoxification superfamily protein	36.5169	4	33	4	1	178	18.9	5.27	High	0	156.92	4
FALSE	Master Protein	AT5G08450.3	FUNCTIONS IN: molecular_function unknown; INVOLVED IN: biological_process unknown; LOCATED IN: cellular_component unknown; EXPRESSED IN: 25 plant structures; EXPRESSED DURING: 15 growth stages; CONTAINS InterPro DOMAIN/s: Histone deacetylation protein Rxt3 (InterPro:IPR013951); Has 34444 Blast hits to 20801 proteins in 1175 species: Archae - 64; Bacteria - 2390; Metazoa - 15568; Fungi - 3729; Pla…	34.0959	30	41	30	1	918	104.1	7.46	High	0	156.75	30
FALSE	Master Protein	AT2G39990.1	eukaryotic translation initiation factor 2	41.6382	11	38	11	1	293	31.8	5.14	High	0	156.74	11
FALSE	Master Protein	AT5G66530.1	Galactose mutarotase-like superfamily protein	57.329	12	39	12	1	307	33.7	5.96	High	0	156.5	12
FALSE	Master Protein	AT5G46750.1	ARF-GAP domain 9	68.9055	20	38	16	1	402	43.5	8.32	High	0	156.27	20
FALSE	Master Protein	AT2G21130.1	Cyclophilin-like peptidyl-prolyl cis-trans isomerase family protein	67.2414	9	44	3	1	174	18.5	8.16	High	0	156.27	9
FALSE	Master Protein	AT5G62810.1	peroxin 14	51.6765	19	37	19	1	507	55.6	5.97	High	0	156.21	19
FALSE	Master Protein	AT4G34740.1	GLN phosphoribosyl pyrophosphate amidotransferase 2	42.7807	18	35	9	1	561	61	6.76	High	0	156.15	18
FALSE	Master Protein	AT5G17330.1	glutamate decarboxylase	35.0598	16	42	9	1	502	57	5.53	High	0	156.1	16
FALSE	Master Protein	AT4G25630.1	fibrillarin 2	47.8125	15	38	1	1	320	33.6	10.08	High	0	156.08	15
FALSE	Master Protein	AT3G54470.1	uridine 5'-monophosphate synthase / UMP synthase (PYRE-F) (UMPS)	44.7479	19	38	19	1	476	51.8	7.23	High	0	156.04	19
FALSE	Master Protein	AT1G54100.2	aldehyde dehydrogenase 7B4	49.4094	18	38	18	1	508	54.2	5.54	High	0	155.96	18
FALSE	Master Protein	AT1G03090.2	methylcrotonyl-CoA carboxylase alpha chain, mitochondrial / 3-methylcrotonyl-CoA carboxylase 1 (MCCA)	38.6921	20	35	20	1	734	80.4	6.9	High	0	155.89	20
FALSE	Master Protein	AT4G03520.1	Thioredoxin superfamily protein	44.086	7	38	7	1	186	20.3	9.22	High	0	155.8	7
FALSE	Master Protein	AT3G22890.1	ATP sulfurylase 1	43.8445	19	43	8	1	463	51.4	6.81	High	0	155.75	19
FALSE	Master Protein	AT5G26860.1	lon protease 1	32.0213	27	39	27	1	940	103.9	5.59	High	0	155.72	27
FALSE	Master Protein	AT3G52150.1	RNA-binding (RRM/RBD/RNP motifs) family protein	43.4783	11	40	11	1	253	27.7	8.97	High	0	155.6	11
FALSE	Master Protein	AT5G10160.1	Thioesterase superfamily protein	42.0091	9	44	7	1	219	24.1	9.26	High	0	155.45	9
FALSE	Master Protein	AT1G62480.1	Vacuolar calcium-binding protein-related	82.8947	9	30	9	1	152	16.6	4.02	High	0	155.4	9
FALSE	Master Protein	AT5G40480.1	embryo defective 3012	16.3287	28	42	28	1	1923	210.5	6.01	High	0	155.38	28
FALSE	Master Protein	AT5G28020.2	cysteine synthase D2	49.226	12	39	8	1	323	34.3	5.59	High	0	155.26	12
FALSE	Master Protein	AT3G09940.1	monodehydroascorbate reductase	44.2177	14	36	14	1	441	48.3	5.27	High	0	155.23	14
FALSE	Master Protein	AT3G16830.1	TOPLESS-related 2	29.0893	27	41	20	1	1131	124.7	7.27	High	0	155.16	27
FALSE	Master Protein	AT1G14850.1	nucleoporin 155	25.5464	30	39	30	1	1464	159.9	5.48	High	0	155.05	30
FALSE	Master Protein	AT3G16480.1	mitochondrial processing peptidase alpha subunit	27.8557	14	40	5	1	499	54	6.48	High	0	155.04	14
FALSE	Master Protein	AT2G13560.1	NAD-dependent malic enzyme 1	41.8941	19	39	19	1	623	69.6	5.45	High	0	155	19
FALSE	Master Protein	AT3G01420.1	Peroxidase superfamily protein	49.6088	24	38	24	1	639	73.1	6.29	High	0	154.98	24
FALSE	Master Protein	AT5G21930.1	P-type ATPase of Arabidopsis 2	38.9581	25	38	25	1	883	94.2	6.37	High	0	154.77	25
FALSE	Master Protein	AT1G05190.1	Ribosomal protein L6 family	59.1928	15	43	15	1	223	24.7	9.89	High	0	154.57	15
FALSE	Master Protein	AT3G49430.1	SER/ARG-rich protein 34A	47.3333	15	40	12	1	300	33.6	10.83	High	0	154.54	15
FALSE	Master Protein	AT4G08850.1	Leucine-rich repeat receptor-like protein kinase family protein	22.6794	19	39	19	1	1045	115.4	6.27	High	0	154.46	19
FALSE	Master Protein	AT1G17650.1	glyoxylate reductase 2	54.1899	12	35	12	1	358	37.8	8.44	High	0	154.43	12
FALSE	Master Protein	AT4G22670.1	HSP70-interacting protein 1	41.0431	18	42	18	1	441	46.6	4.93	High	0	154.41	18
FALSE	Master Protein	AT4G17100.1	CONTAINS InterPro DOMAIN/s: Endoribonuclease XendoU (InterPro:IPR018998); Has 943 Blast hits to 770 proteins in 162 species: Archae - 0; Bacteria - 61; Metazoa - 472; Fungi - 40; Plants - 78; Viruses - 35; Other Eukaryotes - 257 (source: NCBI BLink).	45.1613	18	38	18	1	434	49.4	5	High	0	153.77	18
FALSE	Master Protein	AT1G70310.1	spermidine synthase 2	62.3529	16	36	12	1	340	37.1	4.84	High	0	153.31	16
FALSE	Master Protein	AT1G24360.1	NAD(P)-binding Rossmann-fold superfamily protein	40.7524	11	36	11	1	319	33.5	9.41	High	0	153.23	11
FALSE	Master Protein	AT1G80410.2	tetratricopeptide repeat (TPR)-containing protein	35.236	27	39	27	1	911	103.9	7.78	High	0	153.05	27
FALSE	Master Protein	AT2G39800.1	delta1-pyrroline-5-carboxylate synthase 1	42.1199	26	39	14	1	717	77.7	6.29	High	0	152.96	26
FALSE	Master Protein	AT4G38680.1	glycine rich protein 2	78.3251	9	28	7	1	203	19.1	5.92	High	0	152.81	9
FALSE	Master Protein	AT3G08510.1	phospholipase C 2	50.9466	26	42	26	1	581	66.1	6.54	High	0	152.6	26
FALSE	Master Protein	AT5G02240.1	NAD(P)-binding Rossmann-fold superfamily protein	57.3123	13	36	11	1	253	27.1	6.62	High	0	152.58	13
FALSE	Master Protein	AT2G43090.1	Aconitase/3-isopropylmalate dehydratase protein	53.3865	10	32	7	1	251	26.8	6.77	High	0	152.58	10
FALSE	Master Protein	AT5G64120.1	Peroxidase superfamily protein	59.7561	12	33	12	1	328	34.9	8.21	High	0	152.53	12
FALSE	Master Protein	AT4G26690.1	PLC-like phosphodiesterase family protein	19.4993	13	39	12	1	759	82.5	5.54	High	0	152.47	13
FALSE	Master Protein	AT4G17530.1	RAB GTPase homolog 1C	63.3663	12	41	2	1	202	22.3	5.43	High	0	152.43	12
FALSE	Master Protein	AT2G35840.1	Sucrose-6F-phosphate phosphohydrolase family protein	55.4502	23	38	22	1	422	47.8	6.6	High	0	152.26	23
FALSE	Master Protein	AT4G32720.1	La protein 1	50.3464	20	39	20	1	433	48.1	5.17	High	0	151.97	20
FALSE	Master Protein	AT4G39980.1	3-deoxy-D-arabino-heptulosonate 7-phosphate synthase 1	47.619	21	37	18	1	525	57.9	8.06	High	0	151.58	21
FALSE	Master Protein	AT1G12250.1	Pentapeptide repeat-containing protein	53.9286	14	36	14	1	280	30	8.44	High	0	151.13	14
FALSE	Master Protein	AT3G48680.1	gamma carbonic anhydrase-like 2	50	10	36	3	1	256	27.9	8.68	High	0	151.08	10
FALSE	Master Protein	AT4G31880.1	LOCATED IN: cytosol, chloroplast; EXPRESSED IN: 24 plant structures; EXPRESSED DURING: 14 growth stages; BEST Arabidopsis thaliana protein match is: Tudor/PWWP/MBT superfamily protein (TAIR:AT1G15940.1); Has 137162 Blast hits to 70781 proteins in 2973 species: Archae - 289; Bacteria - 24182; Metazoa - 56725; Fungi - 20130; Plants - 6559; Viruses - 758; Other Eukaryotes - 28519 (source: NCBI BLink…	34.7079	27	38	27	1	873	94.2	5.66	High	0	150.75	27
FALSE	Master Protein	AT1G24510.1	TCP-1/cpn60 chaperonin family protein	51.028	23	39	23	1	535	59.3	5.66	High	0	150.49	23
FALSE	Master Protein	AT5G51070.1	Clp ATPase	36.4021	27	38	26	1	945	103.2	6.23	High	0	150.25	27
FALSE	Master Protein	AT4G31700.1	ribosomal protein S6	46.4	14	36	4	1	250	28.4	10.61	High	0	150.04	14
FALSE	Master Protein	AT4G35260.1	isocitrate dehydrogenase 1	37.8747	12	37	7	1	367	39.6	8.13	High	0	149.89	12
FALSE	Master Protein	AT1G63660.1	GMP synthase (glutamine-hydrolyzing), putative / glutamine amidotransferase, putative	46.2547	20	38	20	1	534	59.3	6.54	High	0	149.7	20
FALSE	Master Protein	AT3G19420.1	PTEN 2	38.4615	19	33	18	1	611	66.4	5.49	High	0	149.61	19
FALSE	Master Protein	AT5G20990.1	molybdopterin biosynthesis CNX1 protein / molybdenum cofactor biosynthesis enzyme CNX1 (CNX1)	42.9851	25	41	25	1	670	71.2	6.28	High	0	149.44	25
FALSE	Master Protein	AT5G10360.1	Ribosomal protein S6e	46.988	14	36	5	1	249	28.1	10.83	High	0	149.42	14
FALSE	Master Protein	AT4G14570.1	acylaminoacyl-peptidase-related	40.9686	21	36	21	1	764	83.9	5.95	High	0	149.32	21
FALSE	Master Protein	AT2G43560.1	FKBP-like peptidyl-prolyl cis-trans isomerase family protein	42.1525	8	39	8	1	223	23.5	8.25	High	0	149.31	8
FALSE	Master Protein	AT1G58080.1	ATP phosphoribosyl transferase 1	33.82	11	36	7	1	411	44.5	6.43	High	0	149.3	11
FALSE	Master Protein	ATCG00800.1	structural constituent of ribosome	47.2477	14	39	14	1	218	25.2	9.48	High	0	149.03	14
FALSE	Master Protein	AT3G05350.1	Metallopeptidase M24 family protein	34.0845	16	36	16	1	710	78.7	6.54	High	0	149.03	16
FALSE	Master Protein	AT3G06050.1	peroxiredoxin IIF	60.199	10	36	10	1	201	21.4	8.9	High	0	149	10
FALSE	Master Protein	AT1G11720.2	starch synthase 3	28.0622	27	38	27	1	1094	124.2	6.76	High	0	148.99	27
FALSE	Master Protein	AT1G53210.1	sodium/calcium exchanger family protein / calcium-binding EF hand family protein	25.2991	13	35	13	1	585	63.4	5.34	High	0	148.41	13
FALSE	Master Protein	AT4G29130.1	hexokinase 1	42.1371	17	38	11	1	496	53.7	6.1	High	0	148.41	17
FALSE	Master Protein	AT4G27070.1	tryptophan synthase beta-subunit 2	43.1579	19	38	4	1	475	51.6	6.67	High	0	148.3	19
FALSE	Master Protein	AT1G79750.1	NADP-malic enzyme 4	35.2941	17	36	11	1	646	71.1	6.58	High	0	148.24	17
FALSE	Master Protein	AT1G04170.1	eukaryotic translation initiation factor 2 gamma subunit	41.9355	17	34	17	1	465	50.8	8.76	High	0	147.83	17
FALSE	Master Protein	AT4G38630.1	regulatory particle non-ATPase 10	30.0518	16	37	16	1	386	40.7	4.6	High	0	147.27	16
FALSE	Master Protein	AT2G19760.1	profilin 1	69.4656	10	34	8	1	131	14.3	4.82	High	0	146.99	10
FALSE	Master Protein	AT3G27925.1	DegP protease 1	45.1025	17	38	17	1	439	46.6	6.46	High	0	146.9	17
FALSE	Master Protein	AT1G09100.1	26S proteasome AAA-ATPase subunit RPT5B	49.409	18	37	1	1	423	47	5.02	High	0	146.83	18
FALSE	Master Protein	AT4G36020.1	cold shock domain protein 1	68.5619	13	33	13	1	299	30.1	7.84	High	0	146.79	13
FALSE	Master Protein	AT3G57330.1	autoinhibited Ca2+-ATPase 11	24.5854	25	39	14	1	1025	111.9	6.34	High	0	146.72	25
FALSE	Master Protein	AT1G13060.1	20S proteasome beta subunit E1	70.073	12	34	4	1	274	29.6	6.43	High	0	146.68	12
FALSE	Master Protein	AT4G37980.1	elicitor-activated gene 3-1	60.7843	15	36	12	1	357	38.2	7.2	High	0	146.51	15
FALSE	Master Protein	AT1G08420.1	BRI1 suppressor 1 (BSU1)-like 2	32.5147	23	35	3	1	1018	108.5	5.74	High	0	146.25	23
FALSE	Master Protein	AT5G56360.1	calmodulin-binding protein	44.8223	23	36	23	1	647	73.2	4.79	High	0	146.13	23
FALSE	Master Protein	AT1G53430.1	Leucine-rich repeat transmembrane protein kinase	24.5631	23	40	11	1	1030	113.9	5.66	High	0	145.98	23
FALSE	Master Protein	AT2G43160.1	ENTH/VHS family protein	24.581	19	34	17	1	895	95.4	5.96	High	0	145.97	19
FALSE	Master Protein	AT2G18110.1	Translation elongation factor EF1B/ribosomal protein S6 family protein	66.6667	12	36	6	1	231	25.3	4.6	High	0	145.89	12
FALSE	Master Protein	AT5G10450.1	G-box regulating factor 6	54.8387	14	37	5	1	248	28	4.84	High	0	145.84	14
FALSE	Master Protein	AT5G47200.1	RAB GTPase homolog 1A	59.901	11	38	1	1	202	22.3	5.43	High	0	145.83	11
FALSE	Master Protein	AT1G06190.1	Rho termination factor	42.394	19	39	19	1	401	44.5	5.19	High	0	145.81	19
FALSE	Master Protein	AT2G21060.1	glycine-rich protein 2B	67.1642	8	30	6	1	201	19.1	6.76	High	0	145.75	8
FALSE	Master Protein	AT5G46110.4	Glucose-6-phosphate/phosphate translocator-related	13.7349	8	37	8	1	415	45.2	9.66	High	0	145.74	8
FALSE	Master Protein	AT5G38660.1	acclimation of photosynthesis to environment	48.6014	13	35	13	1	286	31.4	8.4	High	0	145.66	13
FALSE	Master Protein	AT4G16143.1	importin alpha isoform 2	48.785	18	34	12	1	535	58.9	5.1	High	0	145.6	18
FALSE	Master Protein	AT4G30720.1	FAD/NAD(P)-binding oxidoreductase family protein	35.2192	24	36	24	1	707	77	8.5	High	0	145.33	24
FALSE	Master Protein	AT3G20050.1	T-complex protein 1 alpha subunit	33.578	16	37	16	1	545	59.2	6.3	High	0	145.28	16
FALSE	Master Protein	AT2G34640.1	plastid transcriptionally active 12	37.9507	19	39	19	1	527	60.9	5.06	High	0	145.26	19
FALSE	Master Protein	AT2G44490.1	Glycosyl hydrolase superfamily protein	45.3571	20	35	20	1	560	63.9	5.96	High	0	144.93	20
FALSE	Master Protein	AT1G56050.1	GTP-binding protein-related	34.4418	10	33	10	1	421	45.6	5.97	High	0	144.72	10
FALSE	Master Protein	AT4G18810.1	NAD(P)-binding Rossmann-fold superfamily protein	40.604	20	38	20	1	596	65.4	8.16	High	0	144.51	20
FALSE	Master Protein	AT3G52850.1	vacuolar sorting receptor homolog 1	41.8941	23	37	21	1	623	68.9	6.28	High	0	144.26	23
FALSE	Master Protein	AT1G11580.1	methylesterase PCR A	25.1346	14	34	14	1	557	61.6	8.78	High	0	144.26	14
FALSE	Master Protein	AT5G63810.1	beta-galactosidase 10	36.0324	24	37	22	1	741	83	8.4	High	0	143.63	24
FALSE	Master Protein	AT1G79830.4	golgin candidate 5	36.168	33	39	33	1	976	110.7	4.88	High	0	143.51	33
FALSE	Master Protein	AT2G07050.1	cycloartenol synthase 1	37.5494	23	37	23	1	759	86	6.09	High	0	143.24	23
FALSE	Master Protein	AT3G58500.1	protein phosphatase 2A-4	50.1597	12	34	2	1	313	35.7	5.24	High	0	142.81	12
FALSE	Master Protein	AT2G33040.1	gamma subunit of Mt ATP synthase	41.2308	13	33	13	1	325	35.4	8.9	High	0	142.4	13
FALSE	Master Protein	AT3G06580.1	Mevalonate/galactokinase family protein	46.9758	18	34	18	1	496	54.3	5.96	High	0	142.32	18
FALSE	Master Protein	AT5G13850.1	nascent polypeptide-associated complex subunit alpha-like protein 3	63.2353	8	32	3	1	204	22	4.55	High	0	142.1	8
FALSE	Master Protein	AT1G51710.1	ubiquitin-specific protease 6	49.3776	21	38	16	1	482	53.7	6.2	High	0	142.09	21
FALSE	Master Protein	AT5G60980.2	Nuclear transport factor 2 (NTF2) family protein with RNA binding (RRM-RBD-RNP motifs) domain	45.8696	17	34	17	1	460	49.5	5.96	High	0	141.81	17
FALSE	Master Protein	AT4G16760.1	acyl-CoA oxidase 1	35.6928	23	36	20	1	664	74.3	7.66	High	0	141.7	23
FALSE	Master Protein	AT2G25450.1	2-oxoglutarate (2OG) and Fe(II)-dependent oxygenase superfamily protein	35.6546	12	35	12	1	359	40.3	6.29	High	0	141.64	12
FALSE	Master Protein	AT3G22640.1	cupin family protein	36.214	14	33	14	1	486	55	7.14	High	0	141.64	14
FALSE	Master Protein	AT5G03740.1	histone deacetylase 2C	56.4626	14	34	14	1	294	31.8	4.89	High	0	141.6	14
FALSE	Master Protein	AT1G31730.1	Adaptin family protein	29.1045	26	36	26	1	938	103.7	5.53	High	0	141.5	26
FALSE	Master Protein	AT5G42980.1	thioredoxin 3	56.7797	9	36	9	1	118	13.1	5.14	High	0	141.48	9
FALSE	Master Protein	ATCG00190.1	RNA polymerase subunit beta	29.1045	25	34	25	1	1072	121	8.5	High	0	141.42	25
FALSE	Master Protein	AT4G23650.1	calcium-dependent protein kinase 6	50.0945	23	36	23	1	529	59.3	6.37	High	0	141.37	23
FALSE	Master Protein	AT1G72160.1	Sec14p-like phosphatidylinositol transfer family protein	56.3265	22	36	21	1	490	56.1	5.3	High	0	141.36	22
FALSE	Master Protein	AT5G18170.1	glutamate dehydrogenase 1	38.1995	15	37	10	1	411	44.5	6.86	High	0	141.34	15
FALSE	Master Protein	AT4G36250.1	aldehyde dehydrogenase 3F1	41.7355	20	36	20	1	484	53.6	8.07	High	0	141.25	20
FALSE	Master Protein	AT5G20920.3	eukaryotic translation initiation factor 2 beta subunit	50.7463	12	32	12	1	268	30.6	7.2	High	0	141.24	12
FALSE	Master Protein	AT5G11710.1	ENTH/VHS family protein	48.2143	21	35	21	1	560	60.6	5.1	High	0	141.23	21
FALSE	Master Protein	AT5G07340.2	Calreticulin family protein	32.2222	17	37	6	1	540	61.4	4.86	High	0	141.15	17
FALSE	Master Protein	AT1G29150.1	non-ATPase subunit 9	49.4033	17	35	17	1	419	46.7	6.67	High	0	140.85	17
FALSE	Master Protein	AT3G48050.1	BAH domain ;TFIIS helical bundle-like domain	25.5425	33	35	13	1	1613	171.8	6.32	High	0	140.73	33
FALSE	Master Protein	AT3G18080.1	B-S glucosidase 44	33.9844	19	37	18	1	512	58.9	9.42	High	0	140.68	19
FALSE	Master Protein	AT2G33730.1	P-loop containing nucleoside triphosphate hydrolases superfamily protein	41.0641	26	34	26	1	733	85.2	8.51	High	0	140.51	26
FALSE	Master Protein	AT1G31440.1	SH3 domain-containing protein	56.2642	25	34	25	1	439	49.2	6.64	High	0	140.5	25
FALSE	Master Protein	AT1G14380.1	IQ-domain 28	38.1024	22	32	21	1	664	72.8	9.32	High	0	140.25	22
FALSE	Master Protein	AT3G49680.1	branched-chain aminotransferase 3	41.8886	15	37	10	1	413	44.9	8.1	High	0	140.24	15
FALSE	Master Protein	AT2G21410.1	vacuolar proton ATPase A2	29.2326	19	33	12	1	821	93	5.54	High	0	140.24	19
FALSE	Master Protein	AT1G63680.1	acid-amino acid ligases;ligases;ATP binding;ATP binding;ligases	35.1036	20	35	20	1	772	85.5	4.69	High	0	140.23	20
FALSE	Master Protein	AT3G25800.1	protein phosphatase 2A subunit A2	42.0784	18	33	10	1	587	65.6	5.14	High	0	140.21	18
FALSE	Master Protein	AT1G62380.1	ACC oxidase 2	43.125	11	34	9	1	320	36.2	5.12	High	0	140.15	11
FALSE	Master Protein	AT3G22380.2	time for coffee	19.8071	24	33	24	1	1555	164.8	9.69	High	0	140.14	24
FALSE	Master Protein	AT2G44610.1	Ras-related small GTP-binding family protein	68.2692	14	38	10	1	208	23.1	7.9	High	0	140.05	14
FALSE	Master Protein	AT4G14160.2	Sec23/Sec24 protein transport family protein	40.1554	24	37	16	1	772	85.2	5.97	High	0	139.67	24
FALSE	Master Protein	AT5G40390.1	Raffinose synthase family protein	33.9719	22	34	21	1	783	86.2	5.07	High	0	139.64	22
FALSE	Master Protein	AT5G42480.1	Chaperone DnaJ-domain superfamily protein	33.583	20	33	20	1	801	88.2	4.89	High	0	139.55	20
FALSE	Master Protein	AT1G10670.1	ATP-citrate lyase A-1	38.0615	15	36	7	1	423	46.6	5.5	High	0	139.41	15
FALSE	Master Protein	AT2G37190.1	Ribosomal protein L11 family protein	62.0482	9	34	1	1	166	17.9	8.97	High	0	139.27	9
FALSE	Master Protein	AT1G48610.1	AT hook motif-containing protein	68.8679	11	28	11	1	212	21.7	11.41	High	0	139.09	11
FALSE	Master Protein	AT1G10510.1	RNI-like superfamily protein	35.2066	18	35	17	1	605	64.7	7.58	High	0	139.07	18
FALSE	Master Protein	AT2G19870.1	tRNA/rRNA methyltransferase (SpoU) family protein	29.3718	15	30	15	1	589	65.5	8.4	High	0	139.04	15
FALSE	Master Protein	AT5G66120.2	3-dehydroquinate synthase, putative	48.4163	17	34	17	1	442	48	7.46	High	0	139.01	17
FALSE	Master Protein	AT1G55540.2	Nuclear pore complex protein	20.7257	27	34	27	1	1819	192.8	5.57	High	0	138.85	27
FALSE	Master Protein	AT5G23010.1	methylthioalkylmalate synthase 1	41.502	18	33	14	1	506	55.1	7.25	High	0	138.75	18
FALSE	Master Protein	AT3G25520.1	ribosomal protein L5	52.1595	17	34	3	1	301	34.3	9.31	High	0	138.73	17
FALSE	Master Protein	AT1G73060.1	Low PSII Accumulation 3	38.2682	10	32	10	1	358	40	5.22	High	0	138.62	10
FALSE	Master Protein	AT2G27210.1	BRI1 suppressor 1 (BSU1)-like 3	30.0199	22	34	2	1	1006	107.5	5.76	High	0	138.52	22
FALSE	Master Protein	AT5G55070.1	Dihydrolipoamide succinyltransferase	28.2328	12	39	7	1	464	50.1	9.14	High	0	138.39	12
FALSE	Master Protein	AT2G28470.1	beta-galactosidase 8	30.9859	21	33	20	1	852	93.2	7.85	High	0	138.35	21
FALSE	Master Protein	AT5G39740.2	ribosomal protein L5 B	54.1528	18	36	4	1	301	34.4	9.17	High	0	138.28	18
FALSE	Master Protein	AT2G27600.1	AAA-type ATPase family protein	58.8506	20	33	20	1	435	48.6	6.96	High	0	138.26	20
FALSE	Master Protein	AT3G42170.1	BED zinc finger ;hAT family dimerisation domain	37.2126	18	34	18	1	696	78.8	5.35	High	0	138.15	18
FALSE	Master Protein	AT2G36850.1	glucan synthase-like 8	20.9034	30	36	25	1	1904	218.2	8.16	High	0	138.09	30
FALSE	Master Protein	AT3G58140.1	phenylalanyl-tRNA synthetase class IIc family protein	48.7179	21	36	21	1	429	49.2	6.4	High	0	138.02	21
FALSE	Master Protein	AT3G43600.1	aldehyde oxidase 2	21.0447	22	35	18	1	1321	144.5	5.71	High	0	137.98	22
FALSE	Master Protein	AT2G47730.1	glutathione S-transferase phi 8	65.019	13	33	12	1	263	29.2	8.5	High	0	137.96	13
FALSE	Master Protein	AT5G04230.2	phenyl alanine ammonia-lyase 3	35.3868	20	33	17	1	698	76.6	6.51	High	0	137.94	20
FALSE	Master Protein	AT1G66430.1	pfkB-like carbohydrate kinase family protein	48.4375	16	36	15	1	384	41.4	5.77	High	0	137.72	16
FALSE	Master Protein	AT2G42490.1	Copper amine oxidase family protein	40.0773	25	35	25	1	776	86.6	7.12	High	0	137.48	25
FALSE	Master Protein	AT1G48520.1	GLU-ADT subunit B	38.5455	20	37	20	1	550	60.9	7.62	High	0	137.44	20
FALSE	Master Protein	AT5G53140.1	Protein phosphatase 2C family protein	48.5714	16	35	16	1	420	45.8	5.1	High	0	137.37	16
FALSE	Master Protein	AT5G08740.1	NAD(P)H dehydrogenase C1	34.104	13	31	13	1	519	57	6.96	High	0	137.11	13
FALSE	Master Protein	AT1G79690.1	nudix hydrolase homolog 3	37.4352	26	37	26	1	772	86.8	5.44	High	0	137.07	26
FALSE	Master Protein	AT3G01340.2	Transducin/WD40 repeat-like superfamily protein	54.6358	13	33	12	1	302	32.6	6.05	High	0	136.87	13
FALSE	Master Protein	AT4G30270.1	xyloglucan endotransglucosylase/hydrolase 24	45.7249	10	36	8	1	269	30.7	8.31	High	0	136.77	10
FALSE	Master Protein	AT2G21530.1	SMAD/FHA domain-containing protein	49.7608	9	33	9	1	209	22.7	7.88	High	0	136.55	9
FALSE	Master Protein	AT3G15610.1	Transducin/WD40 repeat-like superfamily protein	61.2903	18	34	8	1	341	37.3	6.47	High	0	136.31	18
FALSE	Master Protein	AT5G65780.1	branched-chain amino acid aminotransferase 5 / branched-chain amino acid transaminase 5 (BCAT5)	34.2169	13	35	8	1	415	45.6	7.87	High	0	136	13
FALSE	Master Protein	AT5G62300.2	Ribosomal protein S10p/S20e family protein	39.5161	8	33	1	1	124	13.9	9.72	High	0	135.9	8
FALSE	Master Protein	AT2G30930.1	unknown protein; FUNCTIONS IN: molecular_function unknown; INVOLVED IN: biological_process unknown; LOCATED IN: chloroplast, plasma membrane, membrane; EXPRESSED IN: 24 plant structures; EXPRESSED DURING: 14 growth stages; BEST Arabidopsis thaliana protein match is: unknown protein (TAIR:AT1G06540.1); Has 194 Blast hits to 176 proteins in 78 species: Archae - 0; Bacteria - 101; Metazoa - 15; Fung…	77.439	10	28	10	1	164	16.9	5.03	High	0	135.88	10
FALSE	Master Protein	AT3G53430.1	Ribosomal protein L11 family protein	62.0482	9	33	1	1	166	18	8.97	High	0	135.7	9
FALSE	Master Protein	AT5G20080.1	FAD/NAD(P)-binding oxidoreductase	58.5366	15	36	15	1	328	36	8.69	High	0	135.67	15
FALSE	Master Protein	AT1G76140.1	Prolyl oligopeptidase family protein	31.5723	22	38	22	1	795	89.3	5.85	High	0	135.53	22
FALSE	Master Protein	AT5G59420.1	OSBP(oxysterol binding protein)-related protein 3C	48.3589	15	35	13	1	457	51.9	5.3	High	0	135.41	15
FALSE	Master Protein	AT2G37500.1	arginine biosynthesis protein ArgJ family	44.6581	14	31	14	1	468	48.7	6.65	High	0	135.17	14
FALSE	Master Protein	AT4G04350.1	tRNA synthetase class I (I, L, M and V) family protein	28.6742	23	32	23	1	973	111	6.3	High	0	135.11	23
FALSE	Master Protein	AT3G47800.1	Galactose mutarotase-like superfamily protein	49.162	14	33	14	1	358	39.7	9.07	High	0	134.94	14
FALSE	Master Protein	AT4G37210.1	Tetratricopeptide repeat (TPR)-like superfamily protein	56.5041	21	32	21	1	492	52.2	4.39	High	0	134.63	21
FALSE	Master Protein	AT4G37000.1	accelerated cell death 2 (ACD2)	57.3668	16	33	16	1	319	36.4	6.04	High	0	134.61	16
FALSE	Master Protein	AT1G14650.1	SWAP (Suppressor-of-White-APricot)/surp domain-containing protein / ubiquitin family protein	31.465	20	34	20	1	785	87.5	5.15	High	0	134.6	20
FALSE	Master Protein	AT1G80460.1	Actin-like ATPase superfamily protein	46.9349	23	36	23	1	522	56.4	6.28	High	0	134.44	23
FALSE	Master Protein	AT1G13320.1	protein phosphatase 2A subunit A3	40.5451	18	36	10	1	587	65.5	5.07	High	0	134.32	18
FALSE	Master Protein	AT1G54220.1	Dihydrolipoamide acetyltransferase, long form protein	38.4045	19	32	14	1	539	58.4	7.84	High	0	134.31	19
FALSE	Master Protein	AT5G07020.1	proline-rich family protein	29.3617	6	33	6	1	235	24.4	4.75	High	0	134.28	6
FALSE	Master Protein	AT2G05580.1	Glycine-rich protein family	59.9338	9	33	9	1	302	26	9.91	High	0	134.27	9
FALSE	Master Protein	AT1G17210.1	IAP-like protein 1	28.1837	19	31	19	1	958	103	4.97	High	0	134.19	19
FALSE	Master Protein	AT5G18660.1	NAD(P)-binding Rossmann-fold superfamily protein	43.1655	14	31	14	1	417	45.9	7.56	High	0	133.98	14
FALSE	Master Protein	AT4G01310.1	Ribosomal L5P family protein	60.687	15	37	15	1	262	28.3	9.99	High	0	133.89	15
FALSE	Master Protein	AT3G29185.1	Domain of unknown function (DUF3598)	50	16	31	16	1	396	44.6	5.38	High	0	133.87	16
FALSE	Master Protein	AT2G20140.1	AAA-type ATPase family protein	47.4041	19	35	3	1	443	49.3	6.1	High	0	133.8	19
FALSE	Master Protein	AT5G08570.1	Pyruvate kinase family protein	40.7843	17	37	6	1	510	54.9	6.29	High	0	133.72	17
FALSE	Master Protein	AT4G11380.2	Adaptin family protein	31.6594	26	37	5	1	916	101.9	5.03	High	0	133.67	26
FALSE	Master Protein	AT4G29010.1	Enoyl-CoA hydratase/isomerase family	34.6741	21	36	21	1	721	77.8	9.32	High	0	133.67	21
FALSE	Master Protein	AT5G05170.1	Cellulose synthase family protein	28.5446	28	36	24	1	1065	119.6	7.56	High	0	133.64	28
FALSE	Master Protein	AT4G33350.1	Tic22-like family protein	52.9851	10	31	10	1	268	30.1	9.25	High	0	133.56	10
FALSE	Master Protein	AT3G11450.1	DnaJ domain ;Myb-like DNA-binding domain	46.3679	26	33	20	1	647	73.9	8.5	High	0	133.31	26
FALSE	Master Protein	AT2G17840.1	Senescence/dehydration-associated protein-related	51.5487	17	33	17	1	452	49	5.41	High	0	133.31	17
FALSE	Master Protein	AT5G04360.1	limit dextrinase	27.4611	21	32	21	1	965	107	6.38	High	0	133.3	21
FALSE	Master Protein	AT4G09320.1	Nucleoside diphosphate kinase family protein	36.6864	7	35	7	1	169	18.8	8.27	High	0	133.25	7
FALSE	Master Protein	AT1G19920.1	Pseudouridine synthase/archaeosine transglycosylase-like family protein	41.8067	21	36	17	1	476	53.6	6.61	High	0	133.21	21
FALSE	Master Protein	AT1G06900.1	Insulinase (Peptidase family M16) family protein	30.7617	25	34	25	1	1024	117.1	4.89	High	0	133.11	25
FALSE	Master Protein	AT1G11650.2	RNA-binding (RRM/RBD/RNP motifs) family protein	38.0247	12	28	12	1	405	44.1	5.87	High	0	133.05	12
FALSE	Master Protein	AT1G29660.1	GDSL-like Lipase/Acylhydrolase superfamily protein	40.6593	11	30	11	1	364	40.1	5.36	High	0	132.97	11
FALSE	Master Protein	AT1G26110.1	decapping 5	24.0589	14	33	14	1	611	64.3	7.71	High	0	132.84	14
FALSE	Master Protein	AT1G08450.1	calreticulin 3	41.7453	19	36	19	1	424	49.8	6.13	High	0	132.76	19
FALSE	Master Protein	AT1G09830.1	Glycinamide ribonucleotide (GAR) synthetase	37.0301	17	31	17	1	532	56.4	5.67	High	0	132.74	17
FALSE	Master Protein	AT5G44020.1	HAD superfamily, subfamily IIIB acid phosphatase	38.2353	12	37	11	1	272	31	7.91	High	0	132.57	12
FALSE	Master Protein	AT1G16300.1	glyceraldehyde-3-phosphate dehydrogenase of plastid 2	31.6667	10	34	4	1	420	44.8	8.62	High	0	132.38	10
FALSE	Master Protein	AT1G61730.1	DNA-binding storekeeper protein-related transcriptional regulator	45.7447	17	32	17	1	376	40.9	5.55	High	0	132.37	17
FALSE	Master Protein	AT3G16110.1	PDI-like 1-6	33.7079	18	35	15	1	534	59.5	5.02	High	0	132.06	18
FALSE	Master Protein	AT1G74910.1	ADP-glucose pyrophosphorylase family protein	42.1687	13	32	11	1	415	45.5	7.21	High	0	132	13
FALSE	Master Protein	AT3G51550.1	Malectin/receptor-like protein kinase family protein	27.2626	20	33	17	1	895	98.1	6.2	High	0	131.91	20
FALSE	Master Protein	AT3G21370.1	beta glucosidase 19	21.4421	10	40	7	1	527	60	6.65	High	0	131.7	10
FALSE	Master Protein	AT1G15290.1	Tetratricopeptide repeat (TPR)-like superfamily protein	18.5323	25	33	20	1	1608	177.5	7.01	High	0	131.54	25
FALSE	Master Protein	AT1G18210.1	Calcium-binding EF-hand family protein	73.5294	11	31	11	1	170	18.3	4.35	High	0	131.53	11
FALSE	Master Protein	AT4G11820.2	hydroxymethylglutaryl-CoA synthase / HMG-CoA synthase / 3-hydroxy-3-methylglutaryl coenzyme A synthase	44.4685	16	34	16	1	461	51.1	6.4	High	0	131.52	16
FALSE	Master Protein	AT1G01080.2	RNA-binding (RRM/RBD/RNP motifs) family protein	47.2789	12	32	12	1	294	32.7	8.9	High	0	131.48	12
FALSE	Master Protein	AT5G65720.1	nitrogen fixation S (NIFS)-like 1	45.9161	15	30	15	1	453	50.3	6.99	High	0	131.38	15
FALSE	Master Protein	AT5G63680.1	Pyruvate kinase family protein	47.8431	20	36	10	1	510	55	6.65	High	0	131.33	20
FALSE	Master Protein	AT1G47250.1	20S proteasome alpha subunit F2	49.4585	13	33	3	1	277	30.4	5.07	High	0	131.24	13
FALSE	Master Protein	AT1G07320.1	ribosomal protein L4	47.1631	12	31	12	1	282	30.5	8.94	High	0	131.07	12
FALSE	Master Protein	AT4G29040.1	regulatory particle AAA-ATPase 2A	43.7923	17	34	1	1	443	49.3	6.21	High	0	131.05	17
FALSE	Master Protein	AT3G13235.1	ubiquitin family protein	48.3092	17	30	17	1	414	45.3	4.93	High	0	130.53	17
FALSE	Master Protein	AT4G17170.1	RAB GTPase homolog B1C	71.09	15	32	8	1	211	23.2	7.42	High	0	130.45	15
FALSE	Master Protein	AT4G09000.2	general regulatory factor 1	43.7107	14	37	6	1	318	35.8	4.77	High	0	130.4	14
FALSE	Master Protein	AT3G46060.3	RAB GTPase homolog 8A	65.7407	15	33	3	1	216	23.8	7.83	High	0	130.39	15
FALSE	Master Protein	AT2G27040.1	Argonaute family protein	33.5498	27	33	27	1	924	102.8	8.88	High	0	130.29	27
FALSE	Master Protein	AT4G18030.1	S-adenosyl-L-methionine-dependent methyltransferases superfamily protein	38.3253	24	34	23	1	621	70.3	7.68	High	0	130.03	24
FALSE	Master Protein	AT1G80380.2	P-loop containing nucleoside triphosphate hydrolases superfamily protein	34.2105	16	33	16	1	456	51	7.14	High	0	130.01	16
FALSE	Master Protein	AT3G10380.1	subunit of exocyst complex 8	26.2108	26	34	26	1	1053	116.5	5.92	High	0	129.96	26
FALSE	Master Protein	AT3G26060.2	Thioredoxin superfamily protein	48.8479	10	31	10	1	217	23.8	9.51	High	0	129.79	10
FALSE	Master Protein	AT4G14210.1	phytoene desaturase 3	38.8693	18	34	18	1	566	62.9	6.48	High	0	129.57	18
FALSE	Master Protein	AT1G04480.1	Ribosomal protein L14p/L23e family protein	70	9	35	9	1	140	15	10.48	High	0	129.56	9
FALSE	Master Protein	AT5G02960.1	Ribosomal protein S12/S23 family protein	49.2958	7	33	7	1	142	15.7	10.37	High	0	129.52	7
FALSE	Master Protein	AT5G66510.1	gamma carbonic anhydrase 3	55.814	11	29	7	1	258	27.8	7.27	High	0	129.49	11
FALSE	Master Protein	AT2G44920.2	Tetratricopeptide repeat (TPR)-like superfamily protein	50.4464	9	30	9	1	224	23.8	7.64	High	0	129.48	9
FALSE	Master Protein	AT4G15410.1	serine/threonine protein phosphatase 2A 55 kDa regulatory subunit B prime gamma	44.1805	14	31	14	1	421	45	5.62	High	0	129.48	14
FALSE	Master Protein	AT4G21100.1	damaged DNA binding protein 1B	25.5515	24	33	8	1	1088	121.1	5.31	High	0	129.39	24
FALSE	Master Protein	AT3G48500.2	Nucleic acid-binding, OB-fold-like protein	36.7288	22	32	22	1	697	82.4	5.16	High	0	129.27	22
FALSE	Master Protein	AT3G54440.1	glycoside hydrolase family 2 protein	24.7516	27	34	26	1	1107	125.3	5.73	High	0	129.26	27
FALSE	Master Protein	AT1G25350.1	glutamine-tRNA ligase, putative / glutaminyl-tRNA synthetase, putative / GlnRS, putative	39.2453	28	34	28	1	795	91.2	6.52	High	0	129.25	28
FALSE	Master Protein	AT3G62010.1	unknown protein; LOCATED IN: cellular_component unknown; EXPRESSED IN: 23 plant structures; EXPRESSED DURING: 15 growth stages; Has 553 Blast hits to 216 proteins in 93 species: Archae - 0; Bacteria - 124; Metazoa - 193; Fungi - 58; Plants - 108; Viruses - 0; Other Eukaryotes - 70 (source: NCBI BLink).	26.236	26	34	26	1	1254	141.5	7.02	High	0	129.09	26
FALSE	Master Protein	AT1G79570.1	Protein kinase superfamily protein with octicosapeptide/Phox/Bem1p domain	26.4423	26	33	19	1	1248	137.2	5.38	High	0	129.04	26
FALSE	Master Protein	AT5G53480.1	ARM repeat superfamily protein	30	23	34	23	1	870	96.2	4.81	High	0	129.03	23
FALSE	Master Protein	AT4G05160.1	AMP-dependent synthetase and ligase family protein	34.375	14	29	14	1	544	59.8	8.46	High	0	128.87	14
FALSE	Master Protein	AT3G58570.1	P-loop containing nucleoside triphosphate hydrolases superfamily protein	29.1022	16	36	4	1	646	69.2	7.81	High	0	128.85	16
FALSE	Master Protein	AT1G04690.1	potassium channel beta subunit 1	39.3293	13	34	13	1	328	36.5	7.42	High	0	128.76	13
FALSE	Master Protein	AT5G65430.1	general regulatory factor 8	57.2581	15	35	5	1	248	28	4.89	High	0	128.64	15
FALSE	Master Protein	AT5G59950.5	RNA-binding (RRM/RBD/RNP motifs) family protein	52.6531	13	33	12	1	245	25.8	9.83	High	0	128.61	13
FALSE	Master Protein	AT3G44300.1	nitrilase 2	46.0177	14	33	4	1	339	37.1	5.55	High	0	128.44	14
FALSE	Master Protein	AT2G25980.1	Mannose-binding lectin superfamily protein	51.8931	16	31	15	1	449	48.9	6.54	High	0	128.4	16
FALSE	Master Protein	AT3G23750.1	Leucine-rich repeat protein kinase family protein	25.6466	20	32	19	1	928	99.9	5.72	High	0	128.23	20
FALSE	Master Protein	AT3G48690.1	alpha/beta-Hydrolases superfamily protein	50.6173	12	31	11	1	324	35.5	5.43	High	0	128.13	12
FALSE	Master Protein	AT5G05730.1	anthranilate synthase alpha subunit 1	39.4958	20	30	18	1	595	66.3	6.49	High	0	128.1	20
FALSE	Master Protein	AT2G27680.1	NAD(P)-linked oxidoreductase superfamily protein	34.6354	12	31	12	1	384	43.1	8.12	High	0	128.06	12
FALSE	Master Protein	AT1G47900.1	Plant protein of unknown function (DUF869)	25.2372	22	30	21	1	1054	118.5	4.98	High	0	128.02	22
FALSE	Master Protein	AT1G73110.1	P-loop containing nucleoside triphosphate hydrolases superfamily protein	53.0093	18	32	18	1	432	48.3	7.33	High	0	127.9	18
FALSE	Master Protein	AT3G16370.1	GDSL-like Lipase/Acylhydrolase superfamily protein	36.5439	13	33	13	1	353	38.2	8.31	High	0	127.89	13
FALSE	Master Protein	AT2G46020.2	transcription regulatory protein SNF2, putative	15.5495	28	32	28	1	2193	245.3	8.84	High	0	127.89	28
FALSE	Master Protein	AT3G04550.1	unknown protein; INVOLVED IN: biological_process unknown; LOCATED IN: chloroplast stroma, chloroplast; EXPRESSED IN: 22 plant structures; EXPRESSED DURING: 13 growth stages; BEST Arabidopsis thaliana protein match is: unknown protein (TAIR:AT5G28500.1); Has 110 Blast hits to 110 proteins in 51 species: Archae - 0; Bacteria - 67; Metazoa - 1; Fungi - 0; Plants - 41; Viruses - 0; Other Eukaryotes -…	36.0802	18	34	17	1	449	50.2	5.96	High	0	127.81	18
FALSE	Master Protein	AT4G34050.1	S-adenosyl-L-methionine-dependent methyltransferases superfamily protein	57.529	11	31	11	1	259	29.1	5.29	High	0	127.78	11
FALSE	Master Protein	AT4G26910.1	Dihydrolipoamide succinyltransferase	31.0345	12	35	6	1	464	50	9.09	High	0	127.76	12
FALSE	Master Protein	AT2G45960.3	plasma membrane intrinsic protein 1B	16.9435	5	29	2	1	301	32.4	8.51	High	0	127.68	5
FALSE	Master Protein	AT4G22890.5	PGR5-LIKE A	34.1615	9	33	1	1	322	35.5	5.29	High	0	127.49	9
FALSE	Master Protein	AT1G24020.2	MLP-like protein 423	61.9355	10	32	10	1	155	17	5.2	High	0	127.45	10
FALSE	Master Protein	AT5G23540.1	Mov34/MPN/PAD-1 family protein	52.2727	11	30	11	1	308	34.3	6.8	High	0	126.89	11
FALSE	Master Protein	AT1G32200.2	phospholipid/glycerol acyltransferase family protein	39.2157	13	28	13	1	459	50.4	6.55	High	0	126.88	13
FALSE	Master Protein	AT1G80300.1	nucleotide transporter 1	27.0833	15	33	7	1	624	68.1	9.35	High	0	126.75	15
FALSE	Master Protein	AT2G40660.1	Nucleic acid-binding, OB-fold-like protein	54.4987	19	33	19	1	389	42.1	7.4	High	0	126.56	19
FALSE	Master Protein	AT4G01290.1	unknown protein; FUNCTIONS IN: molecular_function unknown; INVOLVED IN: biological_process unknown; LOCATED IN: cellular_component unknown; EXPRESSED IN: 24 plant structures; EXPRESSED DURING: 15 growth stages; Has 1744 Blast hits to 1308 proteins in 219 species: Archae - 0; Bacteria - 241; Metazoa - 793; Fungi - 253; Plants - 108; Viruses - 0; Other Eukaryotes - 349 (source: NCBI BLink).	31.7861	24	30	24	1	991	108.5	6.84	High	0	126.46	24
FALSE	Master Protein	AT2G38700.1	mevalonate diphosphate decarboxylase 1	41.2621	16	33	10	1	412	45.6	6.8	High	0	126.43	16
FALSE	Master Protein	AT4G39660.1	alanine:glyoxylate aminotransferase 2	46.4286	16	33	16	1	476	51.9	7.85	High	0	126.16	16
FALSE	Master Protein	AT1G64550.1	general control non-repressible 3	31.8881	21	34	21	1	715	79.6	6.07	High	0	125.93	21
FALSE	Master Protein	AT2G38540.1	lipid transfer protein 1	43.2203	6	37	6	1	118	11.7	8.95	High	0	125.8	6
FALSE	Master Protein	AT1G72330.3	alanine aminotransferase 2	32.9114	18	32	10	1	553	61	6.89	High	0	125.76	18
FALSE	Master Protein	AT1G14830.1	DYNAMIN-like 1C	47.7199	27	35	20	1	614	68.7	7.56	High	0	125.7	27
FALSE	Master Protein	AT2G47450.1	chloroplast signal recognition particle component (CAO)	52.5469	17	33	17	1	373	41.3	4.61	High	0	125.63	17
FALSE	Master Protein	AT3G11710.1	lysyl-tRNA synthetase 1	34.345	19	30	19	1	626	70.8	6.24	High	0	125.44	19
FALSE	Master Protein	AT1G25490.1	ARM repeat superfamily protein	36.2245	18	33	11	1	588	65.5	5.07	High	0	125.33	18
FALSE	Master Protein	AT3G01190.1	Peroxidase superfamily protein	73.5202	18	33	16	1	321	34.9	8.95	High	0	125.32	18
FALSE	Master Protein	AT4G16130.1	arabinose kinase	31.2801	26	31	26	1	1039	114.2	6.3	High	0	125.29	26
FALSE	Master Protein	AT2G35490.1	Plastid-lipid associated protein PAP / fibrillin family protein	22.3404	8	33	8	1	376	40.5	4.55	High	0	124.88	8
FALSE	Master Protein	AT5G63510.2	gamma carbonic anhydrase like 1	41.2186	9	29	2	1	279	30.5	9.01	High	0	124.76	9
FALSE	Master Protein	ATCG00720.1	photosynthetic electron transfer B	28.8372	5	30	5	1	215	24.1	8.76	High	0	124.71	5
FALSE	Master Protein	AT4G24510.1	HXXXD-type acyl-transferase family protein	43.943	16	34	16	1	421	47.2	5.6	High	0	124.66	16
FALSE	Master Protein	AT4G12730.1	FASCICLIN-like arabinogalactan 2	34.9876	10	30	10	1	403	43.4	6.62	High	0	124.66	10
FALSE	Master Protein	AT1G05010.1	ethylene-forming enzyme	54.7988	14	33	11	1	323	36.7	5.36	High	0	124.5	14
FALSE	Master Protein	AT1G21640.2	NAD kinase 2	30.4304	25	32	25	1	999	110.8	7.43	High	0	124.34	25
FALSE	Master Protein	AT3G08943.1	ARM repeat superfamily protein	22.0436	17	31	2	1	871	96.3	4.74	High	0	124.26	17
FALSE	Master Protein	AT4G25340.1	FK506 BINDING PROTEIN 53	37.5262	16	29	16	1	477	52.2	5.05	High	0	124.15	16
FALSE	Master Protein	AT1G80030.3	Molecular chaperone Hsp40/DnaJ family protein	38.8	15	29	15	1	500	53.8	7.56	High	0	123.88	15
FALSE	Master Protein	AT2G29570.1	proliferating cell nuclear antigen 2	56.8182	14	30	5	1	264	29.2	4.72	High	0	123.87	14
FALSE	Master Protein	AT1G72550.1	tRNA synthetase beta subunit family protein	41.6388	21	30	21	1	598	67.5	5.3	High	0	123.66	21
FALSE	Master Protein	AT1G32990.1	plastid ribosomal protein l11	40.991	7	31	7	1	222	23.1	9.66	High	0	123.64	7
FALSE	Master Protein	AT1G15140.1	FAD/NAD(P)-binding oxidoreductase	42.7119	13	30	13	1	295	31.9	8	High	0	123.57	13
FALSE	Master Protein	AT1G09795.1	ATP phosphoribosyl transferase 2	36.5617	12	29	8	1	413	44.7	6.8	High	0	123.56	12
FALSE	Master Protein	AT2G17870.1	cold shock domain protein 3	61.4618	12	27	12	1	301	29.5	7.42	High	0	123.45	12
FALSE	Master Protein	AT4G20860.1	FAD-binding Berberine family protein	35.8491	19	32	19	1	530	60.4	9.04	High	0	123.45	19
FALSE	Master Protein	AT4G08350.1	global transcription factor group A2	28.3381	27	32	27	1	1041	115.3	5.44	High	0	123.44	27
FALSE	Master Protein	AT4G23460.1	Adaptin family protein	31.6909	25	35	4	1	893	99	5.02	High	0	123.4	25
FALSE	Master Protein	AT5G58290.1	regulatory particle triple-A ATPase 3	48.5294	16	32	15	1	408	45.7	5.6	High	0	123.37	16
FALSE	Master Protein	AT2G22360.1	DNAJ heat shock family protein	46.1538	19	33	11	1	442	47.7	9.11	High	0	123.34	19
FALSE	Master Protein	AT1G35680.1	Ribosomal protein L21	41.8182	8	31	8	1	220	24	9.25	High	0	123.1	8
FALSE	Master Protein	AT5G50210.1	quinolinate synthase	34.1226	19	31	19	1	718	78.9	6.87	High	0	123.06	19
FALSE	Master Protein	AT1G09080.1	Heat shock protein 70 (Hsp 70) family protein	20.2963	13	31	8	1	675	75.1	5.05	High	0	122.97	13
FALSE	Master Protein	AT2G20630.1	PP2C induced by AVRRPM1	57.7061	15	32	11	1	279	30.5	6.14	High	0	122.94	15
FALSE	Master Protein	AT1G70070.1	DEAD/DEAH box helicase, putative	28.181	27	31	27	1	1171	132.4	5.39	High	0	122.75	27
FALSE	Master Protein	AT4G33030.1	sulfoquinovosyldiacylglycerol 1	34.8008	14	30	14	1	477	53.1	8.19	High	0	122.71	14
FALSE	Master Protein	AT2G44640.1	FUNCTIONS IN: molecular_function unknown; INVOLVED IN: biological_process unknown; LOCATED IN: mitochondrion, chloroplast, plasma membrane, plastid, chloroplast envelope; EXPRESSED IN: 23 plant structures; EXPRESSED DURING: 13 growth stages; CONTAINS InterPro DOMAIN/s: Protein of unknown function DUF3769 (InterPro:IPR022244); BEST Arabidopsis thaliana protein match is: pigment defective 320 (TAIR…	50.9978	17	30	17	1	451	49.8	8.73	High	0	122.71	17
FALSE	Master Protein	AT4G27090.1	Ribosomal protein L14	52.2388	8	30	3	1	134	15.5	10.04	High	0	122.64	8
FALSE	Master Protein	AT5G04130.1	DNA GYRASE B2	31.0109	19	32	10	1	732	81	8.72	High	0	122.63	19
FALSE	Master Protein	AT3G02520.1	general regulatory factor 7	53.2075	14	34	4	1	265	29.8	4.82	High	0	122.6	14
FALSE	Master Protein	AT5G27120.1	NOP56-like pre RNA processing ribonucleoprotein	37.7111	19	29	17	1	533	58.7	9.28	High	0	122.26	19
FALSE	Master Protein	AT4G10060.1	Beta-glucosidase, GBA2 type family protein	27.6573	19	31	19	1	922	104.3	6.23	High	0	122.23	19
FALSE	Master Protein	AT3G51160.1	NAD(P)-binding Rossmann-fold superfamily protein	45.8445	15	32	9	1	373	41.9	6.11	High	0	122.17	15
FALSE	Master Protein	AT5G16990.1	Zinc-binding dehydrogenase family protein	53.0612	15	31	7	1	343	38	8.02	High	0	122.12	15
FALSE	Master Protein	AT2G17190.1	ubiquitin family protein	34.0149	15	29	7	1	538	57.2	4.79	High	0	122.01	15
FALSE	Master Protein	AT3G23300.1	S-adenosyl-L-methionine-dependent methyltransferases superfamily protein	42.7169	23	33	6	1	611	69.3	6.73	High	0	121.97	23
FALSE	Master Protein	AT5G35170.1	adenylate kinase family protein	40.9864	20	33	19	1	588	65.7	8.69	High	0	121.86	20
FALSE	Master Protein	AT1G68790.1	little nuclei3	24.7005	27	33	27	1	1085	127.1	5.33	High	0	121.74	27
FALSE	Master Protein	AT4G34890.1	xanthine dehydrogenase 1	23.6591	26	32	26	1	1361	149.1	6.65	High	0	121.64	26
FALSE	Master Protein	AT5G19620.1	outer envelope protein of 80 kDa	33.4699	21	33	21	1	732	79.9	8.16	High	0	121.61	21
FALSE	Master Protein	AT2G47610.1	Ribosomal protein L7Ae/L30e/S12e/Gadd45 family protein	50.1946	17	37	4	1	257	29.1	10.13	High	0	121.59	17
FALSE	Master Protein	AT5G23210.1	serine carboxypeptidase-like 34	30.2605	13	32	13	1	499	56.3	8.46	High	0	121.56	13
FALSE	Master Protein	AT1G13950.1	eukaryotic elongation factor 5A-1	31.0127	5	28	1	1	158	17.4	5.76	High	0	121.49	5
FALSE	Master Protein	AT5G65460.1	kinesin like protein for actin based chloroplast movement 2	23.4177	26	31	17	1	1264	140.3	6.24	High	0	121.47	26
FALSE	Master Protein	AT3G57890.2	Tubulin binding cofactor C domain-containing protein	31.5271	15	29	14	1	609	67	5.76	High	0	121.42	15
FALSE	Master Protein	AT3G26520.1	tonoplast intrinsic protein 2	7.11462	1	21	1	1	253	25.8	5.06	High	0	121.34	1
FALSE	Master Protein	AT1G07370.1	proliferating cellular nuclear antigen 1	57.7947	12	28	3	1	263	29.1	4.75	High	0	121.28	12
FALSE	Master Protein	AT1G41830.1	SKU5-similar 6	27.8598	12	29	7	1	542	60.5	9.45	High	0	121	12
FALSE	Master Protein	AT2G22250.3	aspartate aminotransferase	34.7368	14	31	14	1	475	51	7.9	High	0	120.98	14
FALSE	Master Protein	AT4G18240.1	starch synthase 4	25.7692	24	31	24	1	1040	117.7	5.96	High	0	120.96	24
FALSE	Master Protein	AT3G60900.1	FASCICLIN-like arabinogalactan-protein 10	19.4313	7	31	3	1	422	43.6	5.82	High	0	120.93	7
FALSE	Master Protein	AT4G38220.2	Peptidase M20/M25/M40 family protein	47.806	17	30	17	1	433	48	6.35	High	0	120.79	17
FALSE	Master Protein	AT3G07660.1	Kinase-related protein of unknown function (DUF1296)	26.0404	16	27	16	1	841	90	6.92	High	0	120.76	16
FALSE	Master Protein	AT1G03160.1	FZO-like	34.9781	26	31	26	1	912	100.7	5.92	High	0	120.74	26
FALSE	Master Protein	AT4G33760.1	tRNA synthetase class II (D, K and N) family protein	44.5783	24	30	24	1	664	74.5	7.18	High	0	120.71	24
FALSE	Master Protein	AT2G45770.2	signal recognition particle receptor protein, chloroplast (FTSY)	44.504	16	29	16	1	373	40.4	7.25	High	0	120.64	16
FALSE	Master Protein	AT1G53850.2	20S proteasome alpha subunit E1	61.1814	11	28	1	1	237	25.9	4.75	High	0	120.64	11
FALSE	Master Protein	AT5G60790.1	ABC transporter family protein	35.9664	19	29	18	1	595	66.8	6.46	High	0	120.55	19
FALSE	Master Protein	AT1G02840.3	RNA-binding (RRM/RBD/RNP motifs) family protein	41.5842	14	34	11	1	303	33.7	11.06	High	0	120.43	14
FALSE	Master Protein	AT1G76690.1	12-oxophytodienoate reductase 2	45.9893	16	32	9	1	374	41.5	7.52	High	0	120.39	16
FALSE	Master Protein	AT2G32080.1	purin-rich alpha 1	48.6486	13	29	13	1	296	32.2	6.13	High	0	120.34	13
FALSE	Master Protein	AT1G15980.1	NDH-dependent cyclic electron flow 1	39.9132	16	33	16	1	461	51	6.93	High	0	120.18	16
FALSE	Master Protein	AT2G22990.3	sinapoylglucose 1	25.3275	12	34	11	1	458	52.1	6.98	High	0	119.97	12
FALSE	Master Protein	AT3G04610.1	RNA-binding KH domain-containing protein	31.0225	15	29	15	1	577	63.4	4.68	High	0	119.96	15
FALSE	Master Protein	AT3G52200.2	Dihydrolipoamide acetyltransferase, long form protein	31.2763	18	31	17	1	713	77.8	6.21	High	0	119.88	18
FALSE	Master Protein	AT5G17710.2	Co-chaperone GrpE family protein	48.4663	14	30	14	1	326	35.7	4.59	High	0	119.86	14
FALSE	Master Protein	AT5G22770.1	alpha-adaptin	30.1383	24	30	2	1	1012	112.1	6.23	High	0	119.83	24
FALSE	Master Protein	AT5G35100.1	Cyclophilin-like peptidyl-prolyl cis-trans isomerase family protein	47.331	13	30	13	1	281	30.5	7.27	High	0	119.79	13
FALSE	Master Protein	AT1G20110.1	RING/FYVE/PHD zinc finger superfamily protein	36.6057	18	30	18	1	601	65.4	6.79	High	0	119.77	18
FALSE	Master Protein	AT1G62640.2	3-ketoacyl-acyl carrier protein synthase III	30.198	10	27	10	1	404	42.8	7.36	High	0	119.76	10
FALSE	Master Protein	AT1G16470.1	proteasome subunit PAB1	69.7872	13	29	13	1	235	25.7	5.69	High	0	119.72	13
FALSE	Master Protein	AT5G59090.1	subtilase 4.12	20.9239	14	30	14	1	736	78	8.97	High	0	119.58	14
FALSE	Master Protein	AT1G18450.1	actin-related protein 4	55.5556	16	28	16	1	441	48.9	5.35	High	0	119.57	16
FALSE	Master Protein	AT5G16590.1	Leucine-rich repeat protein kinase family protein	35.04	19	32	12	1	625	67.4	8.5	High	0	119.44	19
FALSE	Master Protein	AT1G76850.1	exocyst complex component sec5	27.2477	28	34	17	1	1090	121.8	5.8	High	0	119.3	28
FALSE	Master Protein	AT1G11870.2	Seryl-tRNA synthetase	37.1595	16	30	16	1	514	57.3	6.95	High	0	119.22	16
FALSE	Master Protein	AT5G17170.1	rubredoxin family protein	44.2804	9	27	9	1	271	28.4	9.57	High	0	119.18	9
FALSE	Master Protein	AT4G20980.2	Eukaryotic translation initiation factor 3 subunit 7 (eIF-3)	37.0558	18	32	9	1	591	66.7	5.77	High	0	119.18	18
FALSE	Master Protein	AT4G26300.1	Arginyl-tRNA synthetase, class Ic	38.6293	19	31	14	1	642	72.3	7.17	High	0	119.1	19
FALSE	Master Protein	AT3G01310.1	Phosphoglycerate mutase-like family protein	34.1856	27	30	27	1	1056	119.5	5.91	High	0	119.09	27
FALSE	Master Protein	AT2G37690.1	phosphoribosylaminoimidazole carboxylase, putative / AIR carboxylase, putative	49.6885	22	31	22	1	642	69.7	7.01	High	0	119.08	22
FALSE	Master Protein	AT1G45000.1	AAA-type ATPase family protein	48.6216	15	31	2	1	399	44.7	8.19	High	0	118.98	15
FALSE	Master Protein	AT1G67730.1	beta-ketoacyl reductase 1	48.7421	15	30	15	1	318	35.7	9.47	High	0	118.94	15
FALSE	Master Protein	AT1G77940.1	Ribosomal protein L7Ae/L30e/S12e/Gadd45 family protein	66.0714	9	31	3	1	112	12.3	9.58	High	0	118.93	9
FALSE	Master Protein	AT3G06980.1	DEA(D/H)-box RNA helicase family protein	31.7542	21	27	21	1	781	87.4	7.64	High	0	118.85	21
FALSE	Master Protein	AT4G39090.1	Papain family cysteine protease	40.7609	11	27	10	1	368	40.4	7.17	High	0	118.83	11
FALSE	Master Protein	AT3G53710.2	ARF-GAP domain 6	46.841	18	30	14	1	459	49.7	7.24	High	0	118.81	18
FALSE	Master Protein	ATCG00860.1	Chloroplast Ycf2;ATPase, AAA type, core	12.4673	23	29	23	1	2294	269.4	8.69	High	0	118.8	23
FALSE	Master Protein	AT3G12290.1	Amino acid dehydrogenase family protein	75.5853	20	29	20	1	299	31.6	8.16	High	0	118.76	20
FALSE	Master Protein	AT5G22780.1	Adaptor protein complex AP-2, alpha subunit	30.4047	24	30	2	1	1013	112.2	6.23	High	0	118.68	24
FALSE	Master Protein	AT3G27820.1	monodehydroascorbate reductase 4	46.9262	19	31	19	1	488	53.5	8.22	High	0	118.65	19
FALSE	Master Protein	AT1G48900.1	Signal recognition particle, SRP54 subunit protein	45.4545	20	31	20	1	495	54.7	8.92	High	0	118.6	20
FALSE	Master Protein	AT2G42690.1	alpha/beta-Hydrolases superfamily protein	35.4369	11	27	11	1	412	46	5.25	High	0	118.52	11
FALSE	Master Protein	AT5G40650.1	succinate dehydrogenase 2-2	50	13	32	4	1	280	31.1	8.62	High	0	118.46	13
FALSE	Master Protein	AT4G26780.1	Co-chaperone GrpE family protein	52.5994	16	29	16	1	327	36.1	5.39	High	0	118.42	16
FALSE	Master Protein	AT5G52040.2	RNA-binding (RRM/RBD/RNP motifs) family protein	31.6527	11	31	5	1	357	41.3	10.32	High	0	118.07	11
FALSE	Master Protein	AT5G64100.1	Peroxidase superfamily protein	52.8701	18	32	16	1	331	35.7	9.29	High	0	117.96	18
FALSE	Master Protein	AT4G24800.2	MA3 domain-containing protein	33.1909	19	29	18	1	702	77.4	5.14	High	0	117.95	19
FALSE	Master Protein	AT1G21130.1	O-methyltransferase family protein	36.7292	11	28	4	1	373	40.7	5.15	High	0	117.93	11
FALSE	Master Protein	AT1G01620.1	plasma membrane intrinsic protein 1C	19.5804	5	27	3	1	286	30.6	8.85	High	0	117.91	5
FALSE	Master Protein	AT3G44330.1	INVOLVED IN: protein processing; LOCATED IN: mitochondrion, endoplasmic reticulum, plasma membrane, vacuole; EXPRESSED IN: 25 plant structures; EXPRESSED DURING: 13 growth stages; CONTAINS InterPro DOMAIN/s: Nicalin (InterPro:IPR016574), EF-Hand 1, calcium-binding site (InterPro:IPR018247), Nicastrin (InterPro:IPR008710); Has 245 Blast hits to 243 proteins in 99 species: Archae - 6; Bacteria - 10…	38.4071	18	27	18	1	565	62.2	6.42	High	0	117.81	18
FALSE	Master Protein	AT1G12840.1	vacuolar ATP synthase subunit C (VATC) / V-ATPase C subunit / vacuolar proton pump C subunit (DET3)	51.2	20	30	20	1	375	42.6	5.54	High	0	117.8	20
FALSE	Master Protein	AT3G06400.3	chromatin-remodeling protein 11	24.2195	25	32	10	1	1057	122.5	5.95	High	0	117.74	25
FALSE	Master Protein	AT2G04350.2	AMP-dependent synthetase and ligase family protein	33.3333	23	33	21	1	720	78.3	7.61	High	0	117.62	23
FALSE	Master Protein	AT5G40490.1	RNA-binding (RRM/RBD/RNP motifs) family protein	37.5887	11	26	11	1	423	42.4	6.47	High	0	117.59	11
FALSE	Master Protein	AT1G79870.1	D-isomer specific 2-hydroxyacid dehydrogenase family protein	40.5751	12	26	12	1	313	34.1	5.9	High	0	117.58	12
FALSE	Master Protein	AT5G49760.1	Leucine-rich repeat protein kinase family protein	27.702	19	30	18	1	953	104.6	6.2	High	0	117.42	19
FALSE	Master Protein	AT5G09650.1	pyrophosphorylase 6	42.6667	13	32	13	1	300	33.4	6.01	High	0	117.38	13
FALSE	Master Protein	AT1G75280.1	NmrA-like negative transcriptional regulator family protein	43.871	12	29	12	1	310	33.7	5.94	High	0	117.29	12
FALSE	Master Protein	AT4G31570.1	CONTAINS InterPro DOMAIN/s: Prefoldin (InterPro:IPR009053); BEST Arabidopsis thaliana protein match is: unknown protein (TAIR:AT1G24460.1); Has 194354 Blast hits to 66887 proteins in 3244 species: Archae - 3688; Bacteria - 38556; Metazoa - 84828; Fungi - 17265; Plants - 10589; Viruses - 805; Other Eukaryotes - 38623 (source: NCBI BLink).	13.7363	30	32	30	1	2730	305.7	4.78	High	0	117.25	30
FALSE	Master Protein	AT3G63410.1	S-adenosyl-L-methionine-dependent methyltransferases superfamily protein	41.1243	9	25	9	1	338	37.9	9.1	High	0	117.24	9
FALSE	Master Protein	AT3G14290.1	20S proteasome alpha subunit E2	61.1814	11	27	1	1	237	26	4.75	High	0	117.14	11
FALSE	Master Protein	AT3G53420.1	plasma membrane intrinsic protein 2A	17.4216	5	31	3	1	287	30.5	8.4	High	0	117.03	5
FALSE	Master Protein	AT3G55400.1	methionyl-tRNA synthetase / methionine--tRNA ligase / MetRS (cpMetRS)	42.6948	19	29	19	1	616	69.2	6.57	High	0	116.97	19
FALSE	Master Protein	AT3G22520.1	unknown protein; INVOLVED IN: biological_process unknown; LOCATED IN: chloroplast stroma, chloroplast, chloroplast envelope; EXPRESSED IN: 24 plant structures; EXPRESSED DURING: 13 growth stages; BEST Arabidopsis thaliana protein match is: unknown protein (TAIR:AT4G14840.1); Has 717 Blast hits to 703 proteins in 179 species: Archae - 14; Bacteria - 134; Metazoa - 141; Fungi - 74; Plants - 209; Vi…	34.1667	19	30	19	1	600	67.5	5.4	High	0	116.97	19
FALSE	Master Protein	AT5G11720.1	Glycosyl hydrolases family 31 protein	24.612	20	31	19	1	902	101.1	5.9	High	0	116.9	20
FALSE	Master Protein	AT2G22170.1	Lipase/lipooxygenase, PLAT/LH2 family protein	44.8087	7	27	6	1	183	20.1	5.31	High	0	116.63	7
FALSE	Master Protein	AT1G78380.1	glutathione S-transferase TAU 19	43.379	14	34	11	1	219	25.6	6.04	High	0	116.58	14
FALSE	Master Protein	AT1G58270.1	TRAF-like family protein	30.0505	11	31	11	1	396	45	5.82	High	0	116.58	11
FALSE	Master Protein	AT3G21770.1	Peroxidase superfamily protein	34.3465	11	29	10	1	329	35.8	9.66	High	0	116.53	11
FALSE	Master Protein	AT2G44350.2	Citrate synthase family protein	38.1857	14	29	14	1	474	52.7	6.89	High	0	116.47	14
FALSE	Master Protein	AT1G69200.1	fructokinase-like 2	34.2532	15	27	15	1	616	69.2	5.24	High	0	116.41	15
FALSE	Master Protein	AT1G35160.1	GF14 protein phi chain	59.5506	17	34	8	1	267	30.2	4.87	High	0	116.22	17
FALSE	Master Protein	AT4G14070.1	acyl-activating enzyme 15	30.9491	16	27	14	1	727	81.4	8.76	High	0	116.16	16
FALSE	Master Protein	AT1G75350.1	Ribosomal protein L31	54.8611	7	29	7	1	144	16	9.8	High	0	116.1	7
FALSE	Master Protein	AT3G22330.1	putative mitochondrial RNA helicase 2	33.4416	15	26	11	1	616	65.3	9.29	High	0	116.09	15
FALSE	Master Protein	AT5G21160.3	LA RNA-binding protein	26.0504	19	29	19	1	833	92.3	8.62	High	0	116.09	19
FALSE	Master Protein	AT2G21370.1	xylulose kinase-1	48.3264	16	27	16	1	478	52.4	6.8	High	0	116.07	16
FALSE	Master Protein	AT2G41530.1	S-formylglutathione hydrolase	34.1549	10	27	10	1	284	31.6	6.37	High	0	116.01	10
FALSE	Master Protein	AT2G42740.1	ribosomal protein large subunit 16A	53.8462	9	35	9	1	182	20.8	9.92	High	0	116.01	9
FALSE	Master Protein	AT3G17520.1	Late embryogenesis abundant protein (LEA) family protein	56.0403	19	30	19	1	298	32.5	5.38	High	0	115.88	19
FALSE	Master Protein	AT3G27380.1	succinate dehydrogenase 2-1	49.4624	12	32	3	1	279	31.2	8.44	High	0	115.82	12
FALSE	Master Protein	AT2G41790.1	Insulinase (Peptidase family M16) family protein	27.6289	24	32	24	1	970	110.9	6.04	High	0	115.8	24
FALSE	Master Protein	AT1G27770.1	autoinhibited Ca2+-ATPase 1	22.2549	20	30	17	1	1020	111.2	5.68	High	0	115.76	20
FALSE	Master Protein	AT3G06850.1	2-oxoacid dehydrogenases acyltransferase family protein	40.7867	15	27	15	1	483	52.7	6.76	High	0	115.74	15
FALSE	Master Protein	AT1G04430.1	S-adenosyl-L-methionine-dependent methyltransferases superfamily protein	38.3628	20	29	8	1	623	70.5	6.6	High	0	115.73	20
FALSE	Master Protein	AT5G60360.1	aleurain-like protease	37.4302	13	31	11	1	358	38.9	6.71	High	0	115.7	13
FALSE	Master Protein	AT2G17340.1	Uncharacterised conserved protein (UCP030210)	42.5068	16	27	12	1	367	40.8	4.92	High	0	115.65	16
FALSE	Master Protein	AT3G18820.1	RAB GTPase homolog G3F	63.5922	11	31	4	1	206	23.1	5.08	High	0	115.63	11
FALSE	Master Protein	AT3G62910.1	Peptide chain release factor 1	43.3649	16	31	16	1	422	47.5	7.69	High	0	115.57	16
FALSE	Master Protein	AT5G10560.1	Glycosyl hydrolase family protein	26.8939	20	31	20	1	792	87.1	6.38	High	0	115.55	20
FALSE	Master Protein	AT5G10920.1	L-Aspartase-like family protein	39.4584	18	30	18	1	517	57.5	5.88	High	0	115.36	18
FALSE	Master Protein	AT1G74850.1	plastid transcriptionally active 2	30.1624	19	29	19	1	862	96.3	5.94	High	0	115.31	19
FALSE	Master Protein	AT5G53850.2	haloacid dehalogenase-like hydrolase family protein	38.856	15	28	15	1	507	56.5	6.2	High	0	115.29	15
FALSE	Master Protein	AT3G05970.1	long-chain acyl-CoA synthetase 6	31.0984	19	30	17	1	701	76.6	7.93	High	0	115.16	19
FALSE	Master Protein	AT3G16520.3	UDP-glucosyl transferase 88A1	36.1472	13	28	13	1	462	51.2	5.91	High	0	115.15	13
FALSE	Master Protein	AT4G05390.1	root FNR 1	40.2116	16	34	11	1	378	42.4	8.6	High	0	114.96	16
FALSE	Master Protein	AT4G11740.1	Ubiquitin-like superfamily protein	36.7021	17	27	15	1	564	62.3	4.67	High	0	114.96	17
FALSE	Master Protein	AT5G40870.1	uridine kinase/uracil phosphoribosyltransferase 1	52.4691	20	31	11	1	486	54.4	6.61	High	0	114.94	20
FALSE	Master Protein	AT4G31530.1	NAD(P)-binding Rossmann-fold superfamily protein	51.8519	13	27	13	1	324	35.2	7.9	High	0	114.87	13
FALSE	Master Protein	AT3G11940.2	ribosomal protein 5A	51.6908	10	30	10	1	207	22.9	9.63	High	0	114.82	10
FALSE	Master Protein	AT5G08300.1	Succinyl-CoA ligase, alpha subunit	42.6513	13	28	6	1	347	36.1	8.27	High	0	114.71	13
FALSE	Master Protein	AT2G14120.1	dynamin related protein	33.4615	23	31	15	1	780	86.6	6.32	High	0	114.68	23
FALSE	Master Protein	AT4G21580.1	oxidoreductase, zinc-binding dehydrogenase family protein	57.5385	14	28	14	1	325	34.4	6.89	High	0	114.65	14
FALSE	Master Protein	AT3G47370.1	Ribosomal protein S10p/S20e family protein	40.1639	8	28	1	1	122	13.7	9.72	High	0	114.54	8
FALSE	Master Protein	AT2G46520.1	cellular apoptosis susceptibility protein, putative / importin-alpha re-exporter, putative	29.4239	23	27	23	1	972	108.6	5.59	High	0	114.49	23
FALSE	Master Protein	AT5G43010.1	regulatory particle triple-A ATPase 4A	45.8647	14	30	1	1	399	44.8	8.19	High	0	114.4	14
FALSE	Master Protein	AT4G21660.1	proline-rich spliceosome-associated (PSP) family protein	37.1575	17	27	17	1	584	66.8	5.21	High	0	114.38	17
FALSE	Master Protein	AT5G04420.3	Galactose oxidase/kelch repeat superfamily protein	31.9066	16	28	16	1	514	56.6	6.01	High	0	114.14	16
FALSE	Master Protein	AT5G54440.1	CLUB	26.2113	26	30	26	1	1259	140.6	6.19	High	0	114.08	26
FALSE	Master Protein	AT2G37470.1	Histone superfamily protein	51.4493	8	34	2	1	138	15.1	10.05	High	0	114.02	8
FALSE	Master Protein	AT1G80360.1	Pyridoxal phosphate (PLP)-dependent transferases superfamily protein	51.5228	15	28	15	1	394	43.7	6.37	High	0	114	15
FALSE	Master Protein	AT1G08550.2	non-photochemical quenching 1	45.0216	16	28	16	1	462	52	5.29	High	0	113.92	16
FALSE	Master Protein	AT5G35590.1	proteasome alpha subunit A1	56.5041	13	28	5	1	246	27.3	5.86	High	0	113.76	13
FALSE	Master Protein	AT5G14220.1	Flavin containing amine oxidoreductase family	45.2756	17	27	17	1	508	55.6	8.22	High	0	113.6	17
FALSE	Master Protein	AT2G29190.1	pumilio 2	26.0288	23	32	8	1	972	106.6	6.09	High	0	113.59	23
FALSE	Master Protein	AT3G01910.1	sulfite oxidase	45.2926	16	30	16	1	393	43.3	8.68	High	0	113.48	16
FALSE	Master Protein	AT1G36240.1	Ribosomal protein L7Ae/L30e/S12e/Gadd45 family protein	49.1071	8	30	2	1	112	12.3	9.77	High	0	113.47	8
FALSE	Master Protein	AT2G44760.1	Domain of unknown function (DUF3598)	45	13	27	13	1	500	55.8	6.3	High	0	113.4	13
FALSE	Master Protein	AT1G77180.1	chromatin protein family	37.8467	22	29	22	1	613	69.4	9.17	High	0	113.22	22
FALSE	Master Protein	AT4G14360.2	S-adenosyl-L-methionine-dependent methyltransferases superfamily protein	42.1053	22	31	6	1	608	69.2	6.54	High	0	113.2	22
FALSE	Master Protein	AT2G47240.1	AMP-dependent synthetase and ligase family protein	31.9697	17	27	17	1	660	74.6	6.35	High	0	112.92	17
FALSE	Master Protein	AT1G44910.1	pre-mRNA-processing protein 40A	25.8873	19	27	18	1	958	109.3	6.48	High	0	112.86	19
FALSE	Master Protein	AT1G78300.1	general regulatory factor 2	55.2124	14	32	8	1	259	29.1	4.79	High	0	112.75	14
FALSE	Master Protein	AT4G13010.1	Oxidoreductase, zinc-binding dehydrogenase family protein	57.1429	15	28	15	1	329	34.4	8.95	High	0	112.61	15
FALSE	Master Protein	AT1G49340.2	Phosphatidylinositol 3- and 4-kinase family protein	17.8008	27	29	27	1	2028	223.9	6.48	High	0	112.45	27
FALSE	Master Protein	AT4G00360.1	cytochrome P450, family 86, subfamily A, polypeptide 2	46.1121	21	30	16	1	553	62.5	8.1	High	0	112.44	21
FALSE	Master Protein	AT1G60710.1	NAD(P)-linked oxidoreductase superfamily protein	45.5072	17	32	11	1	345	37.9	6.3	High	0	112.33	17
FALSE	Master Protein	AT4G27640.1	ARM repeat superfamily protein	20.229	15	24	15	1	1048	115.2	4.91	High	0	112.23	15
FALSE	Master Protein	AT3G61820.1	Eukaryotic aspartyl protease family protein	43.8923	14	27	13	1	483	51.4	8.43	High	0	112.16	14
FALSE	Master Protein	AT2G42500.1	protein phosphatase 2A-3	46.3259	11	27	1	1	313	35.8	5.16	High	0	112.16	11
FALSE	Master Protein	AT2G02560.1	cullin-associated and neddylation dissociated	20.1805	23	31	23	1	1219	134.8	6.1	High	0	112.08	23
FALSE	Master Protein	AT5G62390.1	BCL-2-associated athanogene 7	30.9417	18	32	17	1	446	51.5	9.26	High	0	112.06	18
FALSE	Master Protein	AT2G27030.3	calmodulin 5	40.884	9	27	9	1	181	20.6	4.82	High	0	112.03	9
FALSE	Master Protein	AT4G21710.1	DNA-directed RNA polymerase family protein	19.0236	21	28	21	1	1188	134.9	7.8	High	0	112.01	21
FALSE	Master Protein	AT5G27030.2	TOPLESS-related 3	23.2804	21	29	14	1	1134	125.5	7.3	High	0	111.94	21
FALSE	Master Protein	AT1G53280.1	Class I glutamine amidotransferase-like superfamily protein	33.3333	13	28	13	1	438	47	7.85	High	0	111.91	13
FALSE	Master Protein	AT5G16290.2	VALINE-TOLERANT 1	36.2683	14	26	14	1	477	52.3	7.28	High	0	111.82	14
FALSE	Master Protein	AT1G04510.1	MOS4-associated complex 3A	48.7572	20	32	17	1	523	56.8	6.64	High	0	111.8	20
FALSE	Master Protein	AT3G20630.1	ubiquitin-specific protease 14	28.6073	22	30	22	1	797	88.3	5.21	High	0	111.77	22
FALSE	Master Protein	AT4G32180.1	pantothenate kinase 2	28.5239	23	30	23	1	901	99.6	5.9	High	0	111.77	23
FALSE	Master Protein	AT5G35940.1	Mannose-binding lectin superfamily protein	54.0541	18	27	18	1	444	48.5	6.95	High	0	111.74	18
FALSE	Master Protein	AT4G39960.1	Molecular chaperone Hsp40/DnaJ family protein	36.0179	17	29	9	1	447	48	9.06	High	0	111.72	17
FALSE	Master Protein	AT2G44040.1	Dihydrodipicolinate reductase, bacterial/plant	41.7867	10	27	5	1	347	37.5	6.46	High	0	111.63	10
FALSE	Master Protein	AT3G07160.1	glucan synthase-like 10	17.0899	26	29	21	1	1890	216.9	8.56	High	0	111.63	26
FALSE	Master Protein	AT5G60160.1	Zn-dependent exopeptidases superfamily protein	38.1551	16	28	16	1	477	52.4	6.77	High	0	111.59	16
FALSE	Master Protein	AT4G38350.2	Patched family protein	18.8126	19	27	17	1	1297	142.6	5.33	High	0	111.57	19
FALSE	Master Protein	AT4G13350.1	NSP (nuclear shuttle protein)-interacting GTPase	24.4186	13	26	13	1	602	65	7.34	High	0	111.48	13
FALSE	Master Protein	AT4G11150.1	vacuolar ATP synthase subunit E1	57.8261	15	29	8	1	230	26	6.4	High	0	111.34	15
FALSE	Master Protein	AT4G23680.1	Polyketide cyclase/dehydrase and lipid transport superfamily protein	55.6291	11	31	9	1	151	17.5	6.34	High	0	111.27	11
FALSE	Master Protein	AT5G03040.3	IQ-domain 2	47.2885	17	26	17	1	461	50.4	10.64	High	0	111.2	17
FALSE	Master Protein	AT3G26460.1	Polyketide cyclase/dehydrase and lipid transport superfamily protein	50.6579	9	29	3	1	152	17.8	5.16	High	0	111.16	9
FALSE	Master Protein	AT3G45190.1	SIT4 phosphatase-associated family protein	25.8555	16	25	15	1	789	87.6	4.55	High	0	111.07	16
FALSE	Master Protein	AT4G33500.1	Protein phosphatase 2C family protein	32.0442	18	29	18	1	724	78.9	4.73	High	0	111.04	18
FALSE	Master Protein	AT2G31810.1	ACT domain-containing small subunit of acetolactate synthase protein	45.8248	19	26	19	1	491	53.8	8.97	High	0	111	19
FALSE	Master Protein	AT5G20960.1	aldehyde oxidase 1	19.4444	23	29	21	1	1368	149.5	6.4	High	0	110.95	23
FALSE	Master Protein	AT3G62240.1	RING/U-box superfamily protein	33.7438	20	25	19	1	812	90.2	8.13	High	0	110.85	20
FALSE	Master Protein	AT1G31330.1	photosystem I subunit F	46.6063	9	27	9	1	221	24.2	9.54	High	0	110.85	9
FALSE	Master Protein	AT2G45810.1	DEA(D/H)-box RNA helicase family protein	40.9091	16	25	9	1	528	60.4	7.59	High	0	110.82	16
FALSE	Master Protein	AT1G78370.1	glutathione S-transferase TAU 20	44.7005	15	33	13	1	217	25	5.78	High	0	110.73	15
FALSE	Master Protein	AT3G08740.1	elongation factor P (EF-P) family protein	47.4576	11	28	11	1	236	26.2	8.4	High	0	110.67	11
FALSE	Master Protein	AT1G24100.1	UDP-glucosyl transferase 74B1	28.4783	14	29	14	1	460	51	4.98	High	0	110.61	14
FALSE	Master Protein	AT2G36060.2	MMS ZWEI homologue 3	73.9726	9	32	4	1	146	16.6	7.03	High	0	110.5	9
FALSE	Master Protein	AT2G24940.1	membrane-associated progesterone binding protein 2	56	6	25	6	1	100	11	4.88	High	0	110.46	6
FALSE	Master Protein	AT1G16080.1	unknown protein; LOCATED IN: apoplast, chloroplast stroma, chloroplast, chloroplast envelope; EXPRESSED IN: 23 plant structures; EXPRESSED DURING: 14 growth stages; Has 81 Blast hits to 81 proteins in 28 species: Archae - 0; Bacteria - 2; Metazoa - 0; Fungi - 0; Plants - 62; Viruses - 0; Other Eukaryotes - 17 (source: NCBI BLink).	56.23	14	27	14	1	313	34.1	6.79	High	0	110.35	14
FALSE	Master Protein	AT1G04420.1	NAD(P)-linked oxidoreductase superfamily protein	36.4078	12	24	12	1	412	46.4	8.53	High	0	110.22	12
FALSE	Master Protein	AT2G29340.1	NAD-dependent epimerase/dehydratase family protein	29.9674	8	27	7	1	307	32.9	5.67	High	0	110.18	8
FALSE	Master Protein	AT2G29080.1	FTSH protease 3	28.6774	20	28	14	1	809	89.3	7.27	High	0	110.15	20
FALSE	Master Protein	AT4G30210.1	P450 reductase 2	33.427	20	28	17	1	712	79	5.33	High	0	109.97	20
FALSE	Master Protein	AT5G63800.1	Glycosyl hydrolase family 35 protein	29.5265	18	30	17	1	718	79.7	8.84	High	0	109.97	18
FALSE	Master Protein	AT1G35580.2	cytosolic invertase 1	39.2015	17	27	12	1	551	62.8	6.83	High	0	109.92	17
FALSE	Master Protein	AT2G03150.1	ATP/GTP-binding protein family	21.1194	28	29	28	1	1340	150.8	6.57	High	0	109.92	28
FALSE	Master Protein	AT4G14300.1	RNA-binding (RRM/RBD/RNP motifs) family protein	35.7664	10	25	10	1	411	42.3	5.9	High	0	109.85	10
FALSE	Master Protein	AT5G48480.1	Lactoylglutathione lyase / glyoxalase I family protein	60.241	11	29	11	1	166	17.5	4.88	High	0	109.75	11
FALSE	Master Protein	AT3G56070.1	rotamase cyclophilin 2	69.3182	10	29	10	1	176	18.9	7.81	High	0	109.64	10
FALSE	Master Protein	AT4G39200.1	Ribosomal protein S25 family protein	53.7037	7	30	1	1	108	12	10.7	High	0	109.51	7
FALSE	Master Protein	AT1G23870.1	trehalose-phosphatase/synthase 9	31.9493	24	28	14	1	867	98.4	6.34	High	0	109.43	24
FALSE	Master Protein	AT5G10170.1	myo-inositol-1-phosphate synthase 3	34.902	17	27	7	1	510	56.4	5.86	High	0	109.35	17
FALSE	Master Protein	AT4G29120.1	6-phosphogluconate dehydrogenase family protein	47.9042	14	25	14	1	334	35.3	8.4	High	0	109.19	14
FALSE	Master Protein	AT4G02230.1	Ribosomal protein L19e family protein	37.9808	9	31	4	1	208	24.2	11.39	High	0	109.15	9
FALSE	Master Protein	AT3G48930.1	Nucleic acid-binding, OB-fold-like protein	53.75	10	31	4	1	160	17.9	10.56	High	0	109.05	10
FALSE	Master Protein	AT2G39260.1	binding;RNA binding	24.3861	24	27	23	1	1181	133.9	5.57	High	0	109.02	24
FALSE	Master Protein	AT5G41950.1	Tetratricopeptide repeat (TPR)-like superfamily protein	30.6195	17	29	17	1	565	62.4	4.75	High	0	108.99	17
FALSE	Master Protein	AT4G31430.2	unknown protein; LOCATED IN: plasma membrane; EXPRESSED IN: 25 plant structures; EXPRESSED DURING: 15 growth stages; Has 35333 Blast hits to 34131 proteins in 2444 species: Archae - 798; Bacteria - 22429; Metazoa - 974; Fungi - 991; Plants - 531; Viruses - 0; Other Eukaryotes - 9610 (source: NCBI BLink).	34.3206	15	26	15	1	574	61.1	5.57	High	0	108.97	15
FALSE	Master Protein	AT3G01540.3	DEAD box RNA helicase 1	36.9952	17	28	9	1	619	67.7	9.76	High	0	108.87	17
FALSE	Master Protein	AT2G17265.1	homoserine kinase	35.4054	10	24	10	1	370	38.5	8.29	High	0	108.84	10
FALSE	Master Protein	AT5G58440.1	sorting nexin 2A	34.0716	18	30	12	1	587	65.5	5.29	High	0	108.79	18
FALSE	Master Protein	AT5G12110.1	Glutathione S-transferase, C-terminal-like;Translation elongation factor EF1B/ribosomal protein S6	17.1053	4	25	1	1	228	24.8	4.69	High	0	108.76	4
FALSE	Master Protein	AT5G61820.1	FUNCTIONS IN: molecular_function unknown; INVOLVED IN: biological_process unknown; LOCATED IN: vacuole; EXPRESSED IN: 24 plant structures; EXPRESSED DURING: 15 growth stages; CONTAINS InterPro DOMAIN/s: Stress up-regulated Nod 19 (InterPro:IPR011692); Has 30201 Blast hits to 17322 proteins in 780 species: Archae - 12; Bacteria - 1396; Metazoa - 17338; Fungi - 3422; Plants - 5037; Viruses - 0; Oth…	42.7368	17	29	17	1	475	53	6.43	High	0	108.74	17
FALSE	Master Protein	AT2G40060.1	Clathrin light chain protein	44.5736	14	30	14	1	258	28.8	4.98	High	0	108.73	14
FALSE	Master Protein	AT1G09750.1	Eukaryotic aspartyl protease family protein	22.9399	9	27	9	1	449	47.6	7.52	High	0	108.72	9
FALSE	Master Protein	AT2G24580.1	FAD-dependent oxidoreductase family protein	41.1058	12	25	12	1	416	45.7	6.02	High	0	108.59	12
FALSE	Master Protein	AT5G39410.1	Saccharopine dehydrogenase	37.6652	11	22	11	1	454	49.7	8.29	High	0	108.56	11
FALSE	Master Protein	AT3G09300.1	OSBP(oxysterol binding protein)-related protein 3B	35.1528	14	30	9	1	458	51.9	5.19	High	0	108.56	14
FALSE	Master Protein	AT4G35460.1	NADPH-dependent thioredoxin reductase B	34.4	8	21	5	1	375	39.6	7.36	High	0	108.52	8
FALSE	Master Protein	AT2G17200.1	ubiquitin family protein	34.1198	15	26	7	1	551	58	4.93	High	0	108.41	15
FALSE	Master Protein	AT5G56950.1	nucleosome assembly protein 1;3	49.7326	16	28	12	1	374	43.3	4.53	High	0	108.41	16
FALSE	Master Protein	AT1G31190.1	myo-inositol monophosphatase like 1	44.2049	11	25	11	1	371	40.4	7.24	High	0	108.34	11
FALSE	Master Protein	AT2G30050.1	transducin family protein / WD-40 repeat family protein	55.6291	14	27	13	1	302	32.6	5.74	High	0	108.3	14
FALSE	Master Protein	AT3G20320.1	trigalactosyldiacylglycerol2	43.0446	15	25	15	1	381	41.6	8.69	High	0	108.19	15
FALSE	Master Protein	AT1G06550.1	ATP-dependent caseinolytic (Clp) protease/crotonase family protein	49.8708	18	26	18	1	387	43.2	5.55	High	0	108.04	18
FALSE	Master Protein	AT5G27470.1	seryl-tRNA synthetase / serine--tRNA ligase	41.6851	19	30	19	1	451	51.6	6.67	High	0	108	19
FALSE	Master Protein	AT3G16530.1	Legume lectin family protein	47.8261	11	28	8	1	276	30.5	7.55	High	0	107.98	11
FALSE	Master Protein	AT4G13360.1	ATP-dependent caseinolytic (Clp) protease/crotonase family protein	46.0808	18	28	18	1	421	46.2	6.67	High	0	107.86	18
FALSE	Master Protein	AT4G01100.2	adenine nucleotide transporter 1	49.7268	16	26	16	1	366	40	9.52	High	0	107.74	16
FALSE	Master Protein	AT4G38890.1	FMN-linked oxidoreductases superfamily protein	36.3242	21	27	21	1	691	77.5	6.51	High	0	107.74	21
FALSE	Master Protein	AT5G03520.1	RAB GTPase homolog 8C	60.1852	13	28	2	1	216	24	7.81	High	0	107.68	13
FALSE	Master Protein	AT3G52560.2	ubiquitin E2 variant 1D-4	72.1088	9	30	4	1	147	16.6	6.68	High	0	107.62	9
FALSE	Master Protein	AT2G02160.1	CCCH-type zinc finger family protein	30.9417	19	28	18	1	669	75.8	5.2	High	0	107.61	19
FALSE	Master Protein	AT3G16270.1	ENTH/VHS family protein	34.9275	20	28	20	1	690	74.8	5.58	High	0	107.54	20
FALSE	Master Protein	AT3G26560.1	ATP-dependent RNA helicase, putative	21.3185	23	30	22	1	1168	134.1	6.81	High	0	107.53	23
FALSE	Master Protein	AT2G25080.1	glutathione peroxidase 1	46.6102	8	27	7	1	236	26	9.38	High	0	107.47	8
FALSE	Master Protein	AT3G15356.1	Legume lectin family protein	33.9483	8	27	5	1	271	29.7	8.87	High	0	107.46	8
FALSE	Master Protein	AT3G62870.1	Ribosomal protein L7Ae/L30e/S12e/Gadd45 family protein	50	16	33	3	1	256	29	10.15	High	0	107.45	16
FALSE	Master Protein	AT2G33410.1	RNA-binding (RRM/RBD/RNP motifs) family protein	43.0693	13	27	13	1	404	41.3	6.55	High	0	107.45	13
FALSE	Master Protein	AT5G12370.2	exocyst complex component sec10	29.8182	21	28	21	1	825	89.6	5.36	High	0	107.44	21
FALSE	Master Protein	AT2G35880.1	TPX2 (targeting protein for Xklp2) protein family	40.9722	17	28	17	1	432	46.7	9.7	High	0	107.31	17
FALSE	Master Protein	AT1G17470.1	developmentally regulated G-protein 1	52.8822	18	25	18	1	399	44.6	8.66	High	0	107.3	18
FALSE	Master Protein	AT4G16990.2	disease resistance protein (TIR-NBS class), putative	38.0653	22	26	22	1	796	91.1	8.29	High	0	107.15	22
FALSE	Master Protein	AT5G16050.1	general regulatory factor 5	36.5672	11	30	1	1	268	30.2	4.81	High	0	107.13	11
FALSE	Master Protein	AT5G20200.1	nucleoporin-related	34.3832	21	27	21	1	762	81.6	9.28	High	0	107.12	21
FALSE	Master Protein	AT2G02010.1	glutamate decarboxylase 4	22.3124	9	26	2	1	493	56	6.34	High	0	106.99	9
FALSE	Master Protein	AT1G49300.1	RAB GTPase homolog G3E	61.165	10	27	4	1	206	23	5.07	High	0	106.84	10
FALSE	Master Protein	AT1G30470.1	SIT4 phosphatase-associated family protein	29.4698	21	28	21	1	811	89.8	4.55	High	0	106.83	21
FALSE	Master Protein	AT2G30860.1	glutathione S-transferase PHI 9	35.3488	6	26	5	1	215	24.1	6.65	High	0	106.74	6
FALSE	Master Protein	AT1G54030.1	GDSL-like Lipase/Acylhydrolase superfamily protein	38.3693	12	27	12	1	417	46.1	6.73	High	0	106.69	12
FALSE	Master Protein	AT1G08680.4	ARF GAP-like zinc finger-containing protein ZIGA4	42.2427	18	25	18	1	651	71.5	5.64	High	0	106.66	18
FALSE	Master Protein	AT5G17020.1	exportin 1A	23.814	23	30	16	1	1075	123.2	5.57	High	0	106.59	23
FALSE	Master Protein	AT2G35630.1	ARM repeat superfamily protein	15.8241	27	30	27	1	1978	217.4	7.56	High	0	106.59	27
FALSE	Master Protein	AT2G17410.1	ARID/BRIGHT DNA-binding domain-containing protein	34.6056	23	28	22	1	786	86.5	4.67	High	0	106.47	23
FALSE	Master Protein	AT1G15930.2	Ribosomal protein L7Ae/L30e/S12e/Gadd45 family protein	59.0278	9	28	6	1	144	15.4	5.55	High	0	106.47	9
FALSE	Master Protein	AT2G34970.1	Trimeric LpxA-like enzyme	30	20	28	20	1	730	81.8	4.68	High	0	106.4	20
FALSE	Master Protein	AT1G48420.1	D-cysteine desulfhydrase	35.9102	10	24	10	1	401	43.9	7.36	High	0	106.4	10
FALSE	Master Protein	AT3G53610.2	RAB GTPase homolog 8	56.9444	13	28	3	1	216	23.9	8.22	High	0	106.37	13
FALSE	Master Protein	AT4G34260.1	1,2-alpha-L-fucosidases	23.7248	19	28	19	1	843	93.7	7.24	High	0	106.3	19
FALSE	Master Protein	AT3G03340.1	LUC7 related protein	45.5224	20	29	7	1	402	47.3	8.63	High	0	106.23	20
FALSE	Master Protein	AT1G49750.1	Leucine-rich repeat (LRR) family protein	21.8623	13	29	13	1	494	54.4	8.1	High	0	106.2	13
FALSE	Master Protein	AT1G17260.1	autoinhibited H(+)-ATPase isoform 10	10.7709	11	29	2	1	947	104.7	6.43	High	0	106.2	11
FALSE	Master Protein	AT4G09040.1	RNA-binding (RRM/RBD/RNP motifs) family protein	36.1842	9	25	9	1	304	34	7.59	High	0	106.18	9
FALSE	Master Protein	AT3G20790.1	NAD(P)-binding Rossmann-fold superfamily protein	42.2535	12	25	12	1	355	38.6	5.74	High	0	106.16	12
FALSE	Master Protein	AT3G51840.1	acyl-CoA oxidase 4	30.2752	11	24	11	1	436	47.5	8.32	High	0	106.13	11
FALSE	Master Protein	AT2G38380.1	Peroxidase superfamily protein	28.9398	8	32	3	1	349	38.1	6	High	0	106.07	8
FALSE	Master Protein	AT1G76010.1	Alba DNA/RNA-binding protein	43.4286	11	26	11	1	350	37.4	9.77	High	0	106	11
FALSE	Master Protein	AT5G47480.1	RGPR-related	20	22	29	21	1	1350	145.8	5.06	High	0	105.97	22
FALSE	Master Protein	AT2G05830.1	NagB/RpiA/CoA transferase-like superfamily protein	53.4759	15	25	15	1	374	39.6	6.3	High	0	105.9	15
FALSE	Master Protein	AT3G06510.2	Glycosyl hydrolase superfamily protein	28.3537	18	27	18	1	656	74.7	8.88	High	0	105.89	18
FALSE	Master Protein	AT2G46750.1	D-arabinono-1,4-lactone oxidase family protein	35.3638	17	26	13	1	591	64.9	8.1	High	0	105.86	17
FALSE	Master Protein	AT4G17300.1	Class II aminoacyl-tRNA and biotin synthetases superfamily protein	28.9242	16	27	16	1	567	63.7	6.05	High	0	105.82	16
FALSE	Master Protein	AT1G48620.1	high mobility group A5	29.2276	14	25	14	1	479	51.4	9.8	High	0	105.8	14
FALSE	Master Protein	AT4G12650.1	Endomembrane protein 70 protein family	19.0184	8	23	6	1	652	74.1	6.18	High	0	105.7	8
FALSE	Master Protein	AT1G06000.1	UDP-Glycosyltransferase superfamily protein	31.0345	13	26	13	1	435	48.1	6.18	High	0	105.64	13
FALSE	Master Protein	AT1G10960.1	ferredoxin 1	29.7297	2	28	2	1	148	15.9	4.54	High	0	105.58	2
FALSE	Master Protein	AT1G10580.1	Transducin/WD40 repeat-like superfamily protein	37.6963	18	28	18	1	573	65.1	7.08	High	0	105.48	18
FALSE	Master Protein	AT4G35860.1	GTP-binding 2	62.5592	13	24	6	1	211	23.2	7.01	High	0	105.47	13
FALSE	Master Protein	AT5G41970.1	Metal-dependent protein hydrolase	36.4611	13	25	13	1	373	42.3	6.29	High	0	105.4	13
FALSE	Master Protein	AT1G11660.1	heat shock protein 70 (Hsp 70) family protein	34.4692	21	25	21	1	763	85.2	5.71	High	0	105.4	21
FALSE	Master Protein	AT1G33790.2	jacalin lectin family protein	29.396	15	24	15	1	745	81.8	6.65	High	0	105.38	15
FALSE	Master Protein	AT2G22780.1	peroxisomal NAD-malate dehydrogenase 1	50.2825	12	25	11	1	354	37.4	7.96	High	0	105.18	12
FALSE	Master Protein	AT3G61430.2	plasma membrane intrinsic protein 1A	17.8322	5	26	1	1	286	30.7	9.01	High	0	105.04	5
FALSE	Master Protein	AT1G30400.2	multidrug resistance-associated protein 1	18.8039	27	29	20	1	1622	181.8	6.2	High	0	105	27
FALSE	Master Protein	AT5G59730.1	exocyst subunit exo70 family protein H7	35.3312	17	28	17	1	634	71.2	5.91	High	0	104.88	17
FALSE	Master Protein	AT2G17130.1	isocitrate dehydrogenase subunit 2	36.5123	12	27	7	1	367	39.6	6.55	High	0	104.66	12
FALSE	Master Protein	AT4G13670.1	plastid transcriptionally active 5	39.5349	12	25	12	1	387	44	4.88	High	0	104.65	12
FALSE	Master Protein	AT4G01370.1	MAP kinase 4	48.4043	15	25	10	1	376	42.8	6.11	High	0	104.64	15
FALSE	Master Protein	AT1G49430.1	long-chain acyl-CoA synthetase 2	24.812	16	26	15	1	665	74.3	6.14	High	0	104.62	16
FALSE	Master Protein	AT5G02940.1	Protein of unknown function (DUF1012)	28.4133	22	28	19	1	813	92.1	7.64	High	0	104.59	22
FALSE	Master Protein	AT5G35790.1	glucose-6-phosphate dehydrogenase 1	36.2847	19	28	14	1	576	65.4	7.74	High	0	104.55	19
FALSE	Master Protein	AT1G65590.1	beta-hexosaminidase 3	31.9626	16	28	15	1	535	60	8.15	High	0	104.51	16
FALSE	Master Protein	AT5G50250.1	chloroplast RNA-binding protein 31B	26.2976	6	23	6	1	289	31.9	4.96	High	0	104.48	6
FALSE	Master Protein	AT4G34555.1	Ribosomal protein S25 family protein	53.7037	7	28	1	1	108	12	10.7	High	0	104.44	7
FALSE	Master Protein	AT1G12920.1	eukaryotic release factor 1-2	29.0323	10	28	2	1	434	48.9	5.35	High	0	104.25	10
FALSE	Master Protein	AT1G47600.1	beta glucosidase 34	22.5049	11	27	6	1	511	57.5	8.12	High	0	104.25	11
FALSE	Master Protein	AT5G64740.1	cellulose synthase 6	21.9557	23	29	7	1	1084	122.4	7.4	High	0	104.14	23
FALSE	Master Protein	AT4G34980.1	subtilisin-like serine protease 2	29.1885	17	26	17	1	764	81	9.35	High	0	104.11	17
FALSE	Master Protein	AT3G21110.1	purin 7	48.9051	17	26	17	1	411	46	6.44	High	0	104.04	17
FALSE	Master Protein	AT2G01470.1	SEC12P-like 2 protein	52.9262	15	25	15	1	393	42.8	5.64	High	0	103.99	15
FALSE	Master Protein	AT3G48170.1	aldehyde dehydrogenase 10A9	40.9543	14	26	12	1	503	54.9	5.52	High	0	103.9	14
FALSE	Master Protein	AT5G43960.1	Nuclear transport factor 2 (NTF2) family protein with RNA binding (RRM-RBD-RNP motifs) domain	31.5556	11	24	11	1	450	50.1	5.01	High	0	103.88	11
FALSE	Master Protein	AT1G10170.1	NF-X-like 1	23.3165	20	25	20	1	1188	130.6	8.1	High	0	103.76	20
FALSE	Master Protein	AT1G77120.1	alcohol dehydrogenase 1	51.715	15	26	15	1	379	41.2	6.24	High	0	103.72	15
FALSE	Master Protein	AT1G02780.1	Ribosomal protein L19e family protein	41.5888	8	29	3	1	214	24.6	11.36	High	0	103.72	8
FALSE	Master Protein	AT1G07990.1	SIT4 phosphatase-associated family protein	30.5486	19	24	17	1	802	89.5	4.6	High	0	103.63	19
FALSE	Master Protein	AT3G13060.2	evolutionarily conserved C-terminal region 5	33.4385	15	24	15	1	634	69.4	5.58	High	0	103.52	15
FALSE	Master Protein	AT3G04880.1	DNA-damage-repair/toleration protein (DRT102)	54.8387	12	24	12	1	310	33.2	5.33	High	0	103.5	12
FALSE	Master Protein	AT4G16340.1	guanyl-nucleotide exchange factors;GTPase binding;GTP binding	16.1202	22	25	22	1	1830	206.7	6.18	High	0	103.43	22
FALSE	Master Protein	AT3G15880.2	WUS-interacting protein 2	20.7564	20	30	11	1	1137	124.2	7.23	High	0	103.42	20
FALSE	Master Protein	AT3G04600.1	Nucleotidylyl transferase superfamily protein	44.5274	16	27	16	1	402	45.7	5.95	High	0	103.35	16
FALSE	Master Protein	AT3G26618.1	eukaryotic release factor 1-3	31.2644	11	28	3	1	435	49	5.5	High	0	103.34	11
FALSE	Master Protein	AT1G51805.1	Leucine-rich repeat protein kinase family protein	25.4525	18	26	13	1	884	98	5.6	High	0	103.16	18
FALSE	Master Protein	AT2G16640.1	multimeric translocon complex in the outer envelope membrane 132	21.8905	21	24	18	1	1206	132.2	4.86	High	0	103.09	21
FALSE	Master Protein	AT3G49601.1	FUNCTIONS IN: molecular_function unknown; INVOLVED IN: biological_process unknown; LOCATED IN: cellular_component unknown; CONTAINS InterPro DOMAIN/s: mRNA splicing factor, Cwf21 (InterPro:IPR013170); Has 30201 Blast hits to 17322 proteins in 780 species: Archae - 12; Bacteria - 1396; Metazoa - 17338; Fungi - 3422; Plants - 5037; Viruses - 0; Other Eukaryotes - 2996 (source: NCBI BLink).	34.3486	20	26	20	1	591	68.3	8.97	High	0	103.08	20
FALSE	Master Protein	AT4G26110.1	nucleosome assembly protein1;1	38.172	15	28	11	1	372	43	4.5	High	0	102.98	15
FALSE	Master Protein	AT2G38280.2	AMP deaminase, putative / myoadenylate deaminase, putative	29.559	20	24	20	1	839	95.1	6.33	High	0	102.94	20
FALSE	Master Protein	AT4G37200.1	Thioredoxin superfamily protein	42.9119	9	25	9	1	261	28.7	5.38	High	0	102.86	9
FALSE	Master Protein	AT1G73990.1	signal peptide peptidase	28.065	17	27	17	1	677	75	9.14	High	0	102.8	17
FALSE	Master Protein	AT1G32500.1	non-intrinsic ABC protein 6	36.2105	15	25	15	1	475	52.8	5.97	High	0	102.64	15
FALSE	Master Protein	AT1G13270.1	methionine aminopeptidase 1B	33.8753	10	22	10	1	369	40.4	7.44	High	0	102.53	10
FALSE	Master Protein	AT1G23290.1	Ribosomal protein L18e/L15 superfamily protein	45.8904	7	25	7	1	146	16.3	10.51	High	0	102.52	7
FALSE	Master Protein	AT5G40370.1	Glutaredoxin family protein	85.5856	8	20	8	1	111	11.7	7.24	High	0	102.52	8
FALSE	Master Protein	AT4G21280.1	photosystem II subunit QA	50.2242	11	26	9	1	223	23.8	9.64	High	0	102.43	11
FALSE	Master Protein	AT3G62700.1	multidrug resistance-associated protein 10	13.1254	19	27	15	1	1539	172	8.54	High	0	102.05	19
FALSE	Master Protein	AT5G08650.1	Small GTP-binding protein	26.4317	15	25	15	1	681	75.4	6.68	High	0	102	15
FALSE	Master Protein	AT4G37640.1	calcium ATPase 2	19.2308	16	25	14	1	1014	110.4	5.68	High	0	101.86	16
FALSE	Master Protein	AT3G02540.1	Rad23 UV excision repair protein family	31.5036	12	24	9	1	419	44.2	4.83	High	0	101.77	12
FALSE	Master Protein	AT5G10010.1	unknown protein; FUNCTIONS IN: molecular_function unknown; INVOLVED IN: biological_process unknown; LOCATED IN: nucleolus; EXPRESSED IN: 25 plant structures; EXPRESSED DURING: 15 growth stages; BEST Arabidopsis thaliana protein match is: unknown protein (TAIR:AT5G64910.1); Has 33260 Blast hits to 16857 proteins in 1270 species: Archae - 88; Bacteria - 3040; Metazoa - 11915; Fungi - 3137; Plants -…	33.871	13	23	13	1	434	50.5	4.97	High	0	101.75	13
FALSE	Master Protein	AT5G58070.1	temperature-induced lipocalin	54.3011	10	28	10	1	186	21.4	6.35	High	0	101.71	10
FALSE	Master Protein	AT3G44750.1	histone deacetylase 3	33.4694	11	26	11	1	245	26.4	5.2	High	0	101.71	11
FALSE	Master Protein	AT1G05520.1	Sec23/Sec24 protein transport family protein	31.4176	17	25	13	1	783	86.3	5.64	High	0	101.69	17
FALSE	Master Protein	AT5G64430.1	Octicosapeptide/Phox/Bem1p family protein	39.7661	14	24	13	1	513	56.4	5.94	High	0	101.64	14
FALSE	Master Protein	AT5G06060.1	NAD(P)-binding Rossmann-fold superfamily protein	50.3788	12	23	10	1	264	28.3	7.69	High	0	101.62	12
FALSE	Master Protein	AT1G54410.1	dehydrin family protein	64.2857	13	32	13	1	98	10.8	7.21	High	0	101.62	13
FALSE	Master Protein	AT4G25960.1	P-glycoprotein 2	20.3456	22	27	20	1	1273	139.8	8.95	High	0	101.62	22
FALSE	Master Protein	AT3G55330.1	PsbP-like protein 1	30.8696	8	24	8	1	230	25.6	9.35	High	0	101.56	8
FALSE	Master Protein	AT3G04770.1	40s ribosomal protein SA B	22.5904	7	25	3	1	332	37.3	9.63	High	0	101.48	7
FALSE	Master Protein	AT5G16280.1	Tetratricopeptide repeat (TPR)-like superfamily protein	21.2264	24	27	24	1	1272	143.5	6.65	High	0	101.47	24
FALSE	Master Protein	AT5G35430.1	Tetratricopeptide repeat (TPR)-like superfamily protein	33.3333	22	26	22	1	786	86.7	6.71	High	0	101.46	22
FALSE	Master Protein	AT1G08980.1	amidase 1	47.2941	11	23	11	1	425	45	6.27	High	0	101.36	11
FALSE	Master Protein	AT1G04710.1	peroxisomal 3-ketoacyl-CoA thiolase 4	37.6975	13	22	10	1	443	46.6	8.29	High	0	101.29	13
FALSE	Master Protein	AT1G01960.1	SEC7-like guanine nucleotide exchange family protein	14.8	22	27	17	1	1750	194.8	5.64	High	0	101.27	22
FALSE	Master Protein	AT4G39970.1	Haloacid dehalogenase-like hydrolase (HAD) superfamily protein	46.2025	11	22	11	1	316	34.6	5.6	High	0	101.27	11
FALSE	Master Protein	AT1G73180.1	Eukaryotic translation initiation factor eIF2A family protein	43.2749	17	23	17	1	513	56.3	8.88	High	0	101.27	17
FALSE	Master Protein	AT4G20960.1	Cytidine/deoxycytidylate deaminase family protein	42.0188	14	25	14	1	426	46.6	6.46	High	0	101.26	14
FALSE	Master Protein	AT3G14220.1	GDSL-like Lipase/Acylhydrolase superfamily protein	48.7603	15	24	14	1	363	40.2	6.84	High	0	101.16	15
FALSE	Master Protein	AT1G51110.1	Plastid-lipid associated protein PAP / fibrillin family protein	33.9853	13	24	13	1	409	45.7	7.94	High	0	101.13	13
FALSE	Master Protein	AT1G66680.1	S-adenosyl-L-methionine-dependent methyltransferases superfamily protein	55.8659	16	25	16	1	358	39.2	4.6	High	0	100.84	16
FALSE	Master Protein	AT2G19540.1	Transducin family protein / WD-40 repeat family protein	32.8358	12	24	12	1	469	51.4	5.06	High	0	100.83	12
FALSE	Master Protein	AT1G17720.1	Protein phosphatase 2A, regulatory subunit PR55	31.5369	14	26	1	1	501	56.2	5.82	High	0	100.76	14
FALSE	Master Protein	AT3G50670.1	U1 small nuclear ribonucleoprotein-70K	38.6417	18	26	18	1	427	50.4	9.39	High	0	100.72	18
FALSE	Master Protein	AT5G10240.1	asparagine synthetase 3	29.0657	14	25	6	1	578	65.2	6.57	High	0	100.68	14
FALSE	Master Protein	AT3G23920.1	beta-amylase 1	37.2174	16	28	16	1	575	63.7	6.05	High	0	100.66	16
FALSE	Master Protein	AT5G10840.1	Endomembrane protein 70 protein family	24.8457	15	26	7	1	648	74.4	7.96	High	0	100.61	15
FALSE	Master Protein	AT4G39520.1	GTP-binding protein-related	48.5095	16	27	16	1	369	41.1	8.41	High	0	100.6	16
FALSE	Master Protein	AT3G17900.1	unknown protein; FUNCTIONS IN: molecular_function unknown; INVOLVED IN: biological_process unknown; LOCATED IN: cellular_component unknown; EXPRESSED IN: 23 plant structures; EXPRESSED DURING: 13 growth stages; Has 45 Blast hits to 44 proteins in 14 species: Archae - 0; Bacteria - 0; Metazoa - 2; Fungi - 2; Plants - 39; Viruses - 0; Other Eukaryotes - 2 (source: NCBI BLink).	27.8043	18	25	18	1	838	91.5	5.78	High	0	100.6	18
FALSE	Master Protein	AT5G01010.2	EXPRESSED IN: 23 plant structures; EXPRESSED DURING: 14 growth stages; CONTAINS InterPro DOMAIN/s: GOLD (InterPro:IPR009038); Has 85 Blast hits to 85 proteins in 21 species: Archae - 0; Bacteria - 0; Metazoa - 20; Fungi - 0; Plants - 62; Viruses - 0; Other Eukaryotes - 3 (source: NCBI BLink).	36.3257	13	24	13	1	479	55.3	5.06	High	0	100.49	13
FALSE	Master Protein	AT3G15090.1	GroES-like zinc-binding alcohol dehydrogenase family protein	43.7158	12	22	12	1	366	39.4	9.03	High	0	100.49	12
FALSE	Master Protein	AT1G45201.1	triacylglycerol lipase-like 1	35.6994	14	26	14	1	479	54.7	8.98	High	0	100.46	14
FALSE	Master Protein	AT1G74070.1	Cyclophilin-like peptidyl-prolyl cis-trans isomerase family protein	44.164	14	27	13	1	317	34.4	9.47	High	0	100.31	14
FALSE	Master Protein	AT4G12770.1	Chaperone DnaJ-domain superfamily protein	23.569	18	27	8	1	891	98.3	6.77	High	0	100.3	18
FALSE	Master Protein	AT5G53170.1	FTSH protease 11	27.0471	17	26	17	1	806	88.7	6.13	High	0	100.12	17
FALSE	Master Protein	AT3G26340.1	N-terminal nucleophile aminohydrolases (Ntn hydrolases) superfamily protein	58.9744	11	24	3	1	273	29.5	6.23	High	0	100.1	11
FALSE	Master Protein	AT5G19690.1	staurosporin and temperature sensitive 3-like A	19.3838	13	26	13	1	779	86.1	9	High	0	100.09	13
FALSE	Master Protein	AT4G09670.1	Oxidoreductase family protein	53.0387	16	25	16	1	362	39.5	5.88	High	0	100.06	16
FALSE	Master Protein	AT4G27870.1	Vacuolar iron transporter (VIT) family protein	27.3325	14	22	13	1	761	82.5	4.79	High	0	100.02	14
FALSE	Master Protein	AT1G23800.1	aldehyde dehydrogenase 2B7	36.5169	18	29	15	1	534	58.1	7.33	High	0	100.01	18
FALSE	Master Protein	AT1G02280.2	translocon at the outer envelope membrane of chloroplasts 33	55.5556	13	25	12	1	297	32.9	9.06	High	0	99.98	13
FALSE	Master Protein	AT3G11400.2	eukaryotic translation initiation factor 3G1	45.7944	13	26	13	1	321	35.6	7.39	High	0	99.96	13
FALSE	Master Protein	AT1G76400.1	Ribophorin I	36.3192	19	25	19	1	614	68.6	8.47	High	0	99.86	19
FALSE	Master Protein	AT3G16100.1	RAB GTPase homolog G3C	58.2524	11	25	5	1	206	23	5.52	High	0	99.83	11
FALSE	Master Protein	AT4G23100.1	glutamate-cysteine ligase	28.7356	11	25	11	1	522	58.5	6.57	High	0	99.82	11
FALSE	Master Protein	AT5G13520.1	peptidase M1 family protein	34.0909	17	25	17	1	616	69.2	5.24	High	0	99.78	17
FALSE	Master Protein	AT5G05740.2	ethylene-dependent gravitropism-deficient and yellow-green-like 2	25.9962	11	23	11	1	527	56.8	5.07	High	0	99.7	11
FALSE	Master Protein	AT1G05350.1	NAD(P)-binding Rossmann-fold superfamily protein	45.7077	14	24	14	1	431	47	4.69	High	0	99.61	14
FALSE	Master Protein	AT1G15500.1	TLC ATP/ADP transporter	23.9482	12	26	4	1	618	67.5	9.48	High	0	99.52	12
FALSE	Master Protein	AT2G36070.1	translocase inner membrane subunit 44-2	38.806	19	25	19	1	469	53.6	8.76	High	0	99.49	19
FALSE	Master Protein	AT4G24520.1	P450 reductase 1	36.9942	22	25	19	1	692	76.7	5.26	High	0	99.49	22
FALSE	Master Protein	AT4G13200.1	unknown protein; FUNCTIONS IN: molecular_function unknown; INVOLVED IN: biological_process unknown; LOCATED IN: thylakoid, chloroplast thylakoid membrane, chloroplast, plastoglobule; EXPRESSED IN: 22 plant structures; EXPRESSED DURING: 13 growth stages; Has 97 Blast hits to 97 proteins in 46 species: Archae - 0; Bacteria - 65; Metazoa - 2; Fungi - 0; Plants - 28; Viruses - 0; Other Eukaryotes - 2…	53.5135	8	23	8	1	185	20.4	5.3	High	0	99.46	8
FALSE	Master Protein	AT4G32070.1	Octicosapeptide/Phox/Bem1p (PB1) domain-containing protein / tetratricopeptide repeat (TPR)-containing protein	27.9901	21	26	20	1	811	91.2	5.87	High	0	99.41	21
FALSE	Master Protein	AT3G63130.2	RAN GTPase activating protein 1	38.8785	17	24	17	1	535	58.8	4.72	High	0	99.32	17
FALSE	Master Protein	AT3G61240.2	DEA(D/H)-box RNA helicase family protein	25.7028	11	22	4	1	498	56.7	8.4	High	0	99.32	11
FALSE	Master Protein	AT4G24220.1	NAD(P)-binding Rossmann-fold superfamily protein	33.5052	11	25	11	1	388	44.2	5.2	High	0	99.27	11
FALSE	Master Protein	AT4G32770.1	tocopherol cyclase, chloroplast / vitamin E deficient 1 (VTE1) / sucrose export defective 1 (SXD1)	36.0656	15	24	15	1	488	54.7	6.32	High	0	99.25	15
FALSE	Master Protein	AT1G60420.1	DC1 domain-containing protein	39.9654	18	24	18	1	578	65.1	5.01	High	0	99.15	18
FALSE	Master Protein	AT4G19210.1	RNAse l inhibitor protein 2	29.9174	17	26	17	1	605	68.3	7.96	High	0	99.05	17
FALSE	Master Protein	AT3G10340.1	phenylalanine ammonia-lyase 4	22.0651	13	23	6	1	707	76.9	6.27	High	0	98.93	13
FALSE	Master Protein	AT3G17850.1	Protein kinase superfamily protein	19.7531	20	24	20	1	1296	143.7	5.8	High	0	98.9	20
FALSE	Master Protein	ATCG00470.1	ATP synthase epsilon chain	69.697	7	21	7	1	132	14.5	6.1	High	0	98.88	7
FALSE	Master Protein	AT2G04842.1	threonyl-tRNA synthetase, putative / threonine--tRNA ligase, putative	29.6923	18	26	18	1	650	74.7	6.93	High	0	98.7	18
FALSE	Master Protein	AT5G44130.1	FASCICLIN-like arabinogalactan protein 13 precursor	31.9838	9	27	8	1	247	26.2	5.67	High	0	98.58	9
FALSE	Master Protein	AT1G79560.1	FTSH protease 12	24.504	20	26	20	1	1008	115	6.93	High	0	98.52	20
FALSE	Master Protein	AT4G00900.1	ER-type Ca2+-ATPase 2	19.5446	17	25	14	1	1054	115.8	5.48	High	0	98.38	17
FALSE	Master Protein	AT3G53130.1	Cytochrome P450 superfamily protein	33.9518	16	25	16	1	539	60.5	6.39	High	0	98.31	16
FALSE	Master Protein	AT3G10370.1	FAD-dependent oxidoreductase family protein	34.1812	19	25	19	1	629	68.4	8	High	0	98.3	19
FALSE	Master Protein	AT1G74960.2	fatty acid biosynthesis 1	24.3993	10	22	10	1	541	57.6	7.87	High	0	98.17	10
FALSE	Master Protein	AT3G05090.1	Transducin/WD40 repeat-like superfamily protein	32.2709	19	24	19	1	753	82.1	7.21	High	0	98.16	19
FALSE	Master Protein	AT1G68530.1	3-ketoacyl-CoA synthase 6	43.662	18	26	9	1	497	56.4	8.9	High	0	98.1	18
FALSE	Master Protein	AT5G35180.1	Protein of unknown function (DUF1336)	28.9203	21	25	21	1	778	87	7.33	High	0	98.1	21
FALSE	Master Protein	AT1G70290.1	trehalose-6-phosphatase synthase S8	27.2196	19	24	10	1	856	97.5	5.91	High	0	97.85	19
FALSE	Master Protein	AT1G47710.1	Serine protease inhibitor (SERPIN) family protein	44.2455	13	22	13	1	391	42.6	5.08	High	0	97.76	13
FALSE	Master Protein	AT2G42910.1	Phosphoribosyltransferase family protein	47.7745	12	24	12	1	337	37.5	6.46	High	0	97.69	12
FALSE	Master Protein	AT5G44380.1	FAD-binding Berberine family protein	24.5841	13	27	12	1	541	60.6	9.48	High	0	97.68	13
FALSE	Master Protein	AT2G16485.1	nucleic acid binding;zinc ion binding;DNA binding	16.8641	23	25	22	1	1773	194.9	4.79	High	0	97.51	23
FALSE	Master Protein	AT4G21860.3	methionine sulfoxide reductase B 2	48.5149	8	24	7	1	202	22	8.56	High	0	97.5	8
FALSE	Master Protein	AT4G10450.1	Ribosomal protein L6 family	44.8454	9	28	3	1	194	22	9.5	High	0	97.44	9
FALSE	Master Protein	AT3G20250.1	pumilio 5	20.1873	19	26	18	1	961	106.9	5.96	High	0	97.29	19
FALSE	Master Protein	AT1G48110.2	evolutionarily conserved C-terminal region 7	40.2191	23	26	20	1	639	70.8	6.96	High	0	97.22	23
FALSE	Master Protein	AT1G26570.1	UDP-glucose dehydrogenase 1	30.7692	13	26	7	1	481	52.9	6.18	High	0	97.22	13
FALSE	Master Protein	AT5G62190.1	DEAD box RNA helicase (PRH75)	29.6572	19	26	19	1	671	72.8	9.25	High	0	97.2	19
FALSE	Master Protein	AT3G16850.1	Pectin lyase-like superfamily protein	21.0989	7	21	7	1	455	49.1	5.81	High	0	97.16	7
FALSE	Master Protein	AT4G35230.1	BR-signaling kinase 1	42.1875	16	25	14	1	512	56.8	5.78	High	0	97.12	16
FALSE	Master Protein	AT4G22010.1	SKU5 similar 4	34.5656	17	27	13	1	541	60.4	9.89	High	0	97	17
FALSE	Master Protein	AT5G03280.1	NRAMP metal ion transporter family protein	19.7836	20	24	20	1	1294	140.9	6.01	High	0	96.97	20
FALSE	Master Protein	AT3G01290.1	SPFH/Band 7/PHB domain-containing membrane-associated protein family	44.5614	12	26	8	1	285	31.3	5.85	High	0	96.89	12
FALSE	Master Protein	AT5G64040.1	photosystem I reaction center subunit PSI-N, chloroplast, putative / PSI-N, putative (PSAN)	33.3333	6	25	6	1	171	18.4	8.92	High	0	96.89	6
FALSE	Master Protein	AT1G15280.2	CASC3/Barentsz eIF4AIII binding	35.7265	16	23	16	1	585	63.4	6.57	High	0	96.83	16
FALSE	Master Protein	AT4G10120.1	Sucrose-phosphate synthase family protein	20.4762	21	26	19	1	1050	118.8	6.67	High	0	96.69	21
FALSE	Master Protein	AT3G06720.1	importin alpha isoform 1	43.985	15	22	8	1	532	58.6	5.27	High	0	96.68	15
FALSE	Master Protein	AT2G42810.1	protein phosphatase 5.2	33.0579	14	24	14	1	484	54.7	6.28	High	0	96.49	14
FALSE	Master Protein	AT3G44880.1	Pheophorbide a oxygenase family protein with Rieske [2Fe-2S] domain	34.4507	15	27	15	1	537	60.7	7.49	High	0	96.48	15
FALSE	Master Protein	AT4G39800.1	myo-inositol-1-phosphate synthase 1	29.9413	14	23	4	1	511	56.5	5.57	High	0	96.47	14
FALSE	Master Protein	AT5G63620.1	GroES-like zinc-binding alcohol dehydrogenase family protein	41.452	13	23	13	1	427	45.5	7.65	High	0	96.41	13
FALSE	Master Protein	AT3G16000.1	MAR binding filament-like protein 1	29.4766	20	25	20	1	726	81.9	5.45	High	0	96.37	20
FALSE	Master Protein	AT2G43710.1	Plant stearoyl-acyl-carrier-protein desaturase family protein	43.6409	14	23	8	1	401	45.7	6.48	High	0	96.33	14
FALSE	Master Protein	AT3G25770.1	allene oxide cyclase 2	41.1067	8	24	5	1	253	27.6	7.43	High	0	96.32	8
FALSE	Master Protein	AT1G79470.1	Aldolase-type TIM barrel family protein	37.7734	14	23	9	1	503	54.2	6.8	High	0	96.19	14
FALSE	Master Protein	AT3G27830.1	ribosomal protein L12-A	32.4607	10	27	10	1	191	20.1	5.64	High	0	96.09	10
FALSE	Master Protein	AT5G48880.3	peroxisomal 3-keto-acyl-CoA thiolase 2	46.1707	14	23	13	1	457	47.9	7.4	High	0	96.06	14
FALSE	Master Protein	AT1G51680.1	4-coumarate:CoA ligase 1	35.2941	18	24	14	1	561	61	5.43	High	0	96.01	18
FALSE	Master Protein	AT3G49110.1	peroxidase CA	22.5989	6	24	2	1	354	38.9	6.87	High	0	95.94	6
FALSE	Master Protein	AT3G24550.1	proline extensin-like receptor kinase 1	27.9141	13	24	12	1	652	69.2	8.34	High	0	95.89	13
FALSE	Master Protein	AT4G13180.1	NAD(P)-binding Rossmann-fold superfamily protein	60.8365	12	22	11	1	263	27.6	6.77	High	0	95.82	12
FALSE	Master Protein	AT4G30530.1	Class I glutamine amidotransferase-like superfamily protein	48	12	25	10	1	250	28.4	5.69	High	0	95.78	12
FALSE	Master Protein	AT2G01820.1	Leucine-rich repeat protein kinase family protein	21.9512	13	21	11	1	943	101.9	6.35	High	0	95.63	13
FALSE	Master Protein	AT1G20200.1	PAM domain (PCI/PINT associated module) protein	40.5738	16	22	8	1	488	55.5	8.19	High	0	95.55	16
FALSE	Master Protein	AT3G18490.1	Eukaryotic aspartyl protease family protein	30	12	22	12	1	500	53.2	5.52	High	0	95.54	12
FALSE	Master Protein	AT3G25150.2	Nuclear transport factor 2 (NTF2) family protein with RNA binding (RRM-RBD-RNP motifs) domain	22.6576	11	23	11	1	587	64.3	7.85	High	0	95.53	11
FALSE	Master Protein	AT3G19240.1	Vacuolar import/degradation, Vid27-related protein	32.2531	17	24	16	1	648	72.2	5.72	High	0	95.32	17
FALSE	Master Protein	AT5G03290.1	isocitrate dehydrogenase V	39.3048	14	24	7	1	374	40.6	6.79	High	0	95.22	14
FALSE	Master Protein	AT3G21720.1	isocitrate lyase	40.625	19	25	19	1	576	64.2	7.2	High	0	95.14	19
FALSE	Master Protein	AT1G52670.1	Single hybrid motif superfamily protein	42.3358	7	19	7	1	274	29.6	8.38	High	0	95.12	7
FALSE	Master Protein	AT3G20390.1	endoribonuclease L-PSP family protein	55.0802	10	23	10	1	187	19.8	8.4	High	0	95.09	10
FALSE	Master Protein	AT2G01720.1	Ribophorin I	36.2069	15	25	15	1	464	52.2	8.34	High	0	94.99	15
FALSE	Master Protein	AT1G17720.2	Protein phosphatase 2A, regulatory subunit PR55	31.4	14	25	1	1	500	56.1	5.82	High	0	94.88	14
FALSE	Master Protein	AT5G36170.1	high chlorophyll fluorescent 109	38.1579	17	25	17	1	456	50.9	5.45	High	0	94.84	17
FALSE	Master Protein	AT5G38470.1	Rad23 UV excision repair protein family	24.8677	9	25	6	1	378	40	4.64	High	0	94.81	9
FALSE	Master Protein	AT1G06690.1	NAD(P)-linked oxidoreductase superfamily protein	45.3581	13	24	13	1	377	41.5	8.82	High	0	94.77	13
FALSE	Master Protein	AT5G25100.2	Endomembrane protein 70 protein family	19.3548	13	25	6	1	651	74.8	8.13	High	0	94.75	13
FALSE	Master Protein	AT1G68830.1	STT7 homolog STN7	27.758	14	26	14	1	562	63.2	9.32	High	0	94.75	14
FALSE	Master Protein	AT2G35050.1	Protein kinase superfamily protein with octicosapeptide/Phox/Bem1p domain	20.4455	21	24	19	1	1257	139.6	5.96	High	0	94.62	21
FALSE	Master Protein	AT3G13490.1	Lysyl-tRNA synthetase, class II	27.7409	14	22	14	1	602	67.5	6.02	High	0	94.62	14
FALSE	Master Protein	AT4G02520.1	glutathione S-transferase PHI 2	61.7925	11	24	9	1	212	24.1	6.35	High	0	94.46	11
FALSE	Master Protein	AT5G35160.2	Endomembrane protein 70 protein family	18.997	12	24	10	1	658	74.5	7.96	High	0	94.4	12
FALSE	Master Protein	AT4G26010.1	Peroxidase superfamily protein	42.9032	13	26	12	1	310	33.8	9.94	High	0	94.38	13
FALSE	Master Protein	AT1G12080.2	Vacuolar calcium-binding protein-related	78.2609	10	19	9	1	138	15.4	4.04	High	0	94.29	10
FALSE	Master Protein	AT1G01800.1	NAD(P)-binding Rossmann-fold superfamily protein	57.6271	15	24	14	1	295	31.6	5.39	High	0	94.27	15
FALSE	Master Protein	AT1G17860.1	Kunitz family trypsin and protease inhibitor protein	59.6939	9	21	9	1	196	22.1	8.78	High	0	94.2	9
FALSE	Master Protein	AT4G34830.1	Pentatricopeptide repeat (PPR) superfamily protein	21.6713	20	25	20	1	1089	119.7	7.87	High	0	94.15	20
FALSE	Master Protein	AT4G09650.1	ATP synthase delta-subunit gene	41.8803	8	23	8	1	234	25.7	9.06	High	0	94.14	8
FALSE	Master Protein	AT1G80670.1	Transducin/WD40 repeat-like superfamily protein	48.1375	12	22	12	1	349	38.2	8.37	High	0	94.12	12
FALSE	Master Protein	AT4G39730.1	Lipase/lipooxygenase, PLAT/LH2 family protein	27.0718	5	27	4	1	181	20.1	5.19	High	0	94.1	5
FALSE	Master Protein	AT4G17890.1	ARF-GAP domain 8	40.4358	13	23	9	1	413	44.4	8.65	High	0	94.05	13
FALSE	Master Protein	AT5G16840.2	binding partner of acd11 1	36.1538	7	21	6	1	260	27.3	5.63	High	0	93.97	7
FALSE	Master Protein	AT5G44320.1	Eukaryotic translation initiation factor 3 subunit 7 (eIF-3)	29.5918	15	25	6	1	588	66.2	5.63	High	0	93.96	15
FALSE	Master Protein	AT1G32440.1	plastidial pyruvate kinase 3	33.9755	16	26	15	1	571	62.6	7.81	High	0	93.87	16
FALSE	Master Protein	AT2G20280.1	Zinc finger C-x8-C-x5-C-x3-H type family protein	46.3612	16	26	16	1	371	42.4	5.05	High	0	93.84	16
FALSE	Master Protein	AT3G19390.1	Granulin repeat cysteine protease family protein	34.9558	11	21	11	1	452	49.3	5.74	High	0	93.82	11
FALSE	Master Protein	AT3G60190.1	DYNAMIN-like 1E	38.7821	22	28	14	1	624	69.8	7.52	High	0	93.81	22
FALSE	Master Protein	AT5G46070.1	Guanylate-binding family protein	23.475	24	27	23	1	1082	122.7	6.64	High	0	93.69	24
FALSE	Master Protein	AT2G05120.1	Nucleoporin, Nup133/Nup155-like	20.9339	21	26	21	1	1285	144.5	5.55	High	0	93.69	21
FALSE	Master Protein	AT4G32410.1	cellulose synthase 1	21.7391	19	24	16	1	1081	122.2	6.95	High	0	93.68	19
FALSE	Master Protein	AT3G17970.1	translocon at the outer membrane of chloroplasts 64-III	37.5212	17	23	17	1	589	64	8.37	High	0	93.65	17
FALSE	Master Protein	AT1G30510.2	root FNR 2	38.7435	13	29	8	1	382	42.8	8.6	High	0	93.64	13
FALSE	Master Protein	AT5G54270.1	light-harvesting chlorophyll B-binding protein 3	16.6038	5	25	5	1	265	28.7	5.12	High	0	93.54	5
FALSE	Master Protein	AT1G05250.1	Peroxidase superfamily protein	42.4615	12	24	11	1	325	35.6	9.25	High	0	93.53	12
FALSE	Master Protein	AT3G07720.1	Galactose oxidase/kelch repeat superfamily protein	55.0152	12	19	12	1	329	35.7	5.22	High	0	93.2	12
FALSE	Master Protein	AT4G25210.1	DNA-binding storekeeper protein-related transcriptional regulator	46.4674	19	27	19	1	368	40.3	6.29	High	0	93.13	19
FALSE	Master Protein	AT3G14930.1	Uroporphyrinogen decarboxylase	30.8612	11	22	11	1	418	46.2	7.11	High	0	93.09	11
FALSE	Master Protein	AT4G00660.1	RNAhelicase-like 8	42.7723	16	22	10	1	505	57.7	8.15	High	0	93.09	16
FALSE	Master Protein	AT1G70570.2	anthranilate phosphoribosyltransferase, putative	32.2785	17	23	17	1	632	69.8	6.27	High	0	93.08	17
FALSE	Master Protein	AT1G11750.2	CLP protease proteolytic subunit 6	46.7128	10	24	10	1	289	31.3	9.28	High	0	93.02	10
FALSE	Master Protein	AT3G62940.3	Cysteine proteinases superfamily protein	48.494	13	23	13	1	332	37.3	7.34	High	0	92.97	13
FALSE	Master Protein	AT4G32640.2	Sec23/Sec24 protein transport family protein	18.7963	16	23	12	1	1080	116.2	7.87	High	0	92.96	16
FALSE	Master Protein	AT5G57030.1	Lycopene beta/epsilon cyclase protein	42.7481	19	24	19	1	524	58.5	5.92	High	0	92.95	19
FALSE	Master Protein	AT5G02530.1	RNA-binding (RRM/RBD/RNP motifs) family protein	31.8493	13	22	12	1	292	30.8	9.98	High	0	92.84	13
FALSE	Master Protein	AT3G02870.1	Inositol monophosphatase family protein	42.4354	10	23	9	1	271	29.1	5.38	High	0	92.83	10
FALSE	Master Protein	AT3G56860.4	UBP1-associated protein 2A	34.3096	14	23	10	1	478	51.4	5.16	High	0	92.81	14
FALSE	Master Protein	AT3G17770.1	Dihydroxyacetone kinase	33.2773	18	26	18	1	595	61.9	5.14	High	0	92.72	18
FALSE	Master Protein	AT5G23050.1	acyl-activating enzyme 17	22.6075	15	23	15	1	721	79.1	7.62	High	0	92.7	15
FALSE	Master Protein	AT3G07020.1	UDP-Glycosyltransferase superfamily protein	35.0078	16	23	16	1	637	69.3	6.74	High	0	92.64	16
FALSE	Master Protein	AT4G15900.1	pleiotropic regulatory locus 1	40.535	15	22	15	1	486	54	8.94	High	0	92.63	15
FALSE	Master Protein	AT5G18900.1	2-oxoglutarate (2OG) and Fe(II)-dependent oxygenase superfamily protein	45.6376	14	24	7	1	298	33	7.15	High	0	92.6	14
FALSE	Master Protein	AT5G43900.3	myosin 2	13.738	19	23	11	1	1565	176.8	7.84	High	0	92.49	19
FALSE	Master Protein	AT2G29690.1	anthranilate synthase 2	31.401	16	21	14	1	621	69.8	6.71	High	0	92.45	16
FALSE	Master Protein	AT1G21440.1	Phosphoenolpyruvate carboxylase family protein	42.5595	12	23	10	1	336	36.3	7.15	High	0	92.44	12
FALSE	Master Protein	AT5G42960.1	unknown protein; FUNCTIONS IN: molecular_function unknown; INVOLVED IN: biological_process unknown; LOCATED IN: mitochondrion, chloroplast, plastid, chloroplast envelope; EXPRESSED IN: 24 plant structures; EXPRESSED DURING: 13 growth stages; BEST Arabidopsis thaliana protein match is: unknown protein (TAIR:AT1G45170.1); Has 30201 Blast hits to 17322 proteins in 780 species: Archae - 12; Bacteria …	58.216	10	23	9	1	213	23.4	9.2	High	0	92.41	10
FALSE	Master Protein	AT5G23740.1	ribosomal protein S11-beta	44.0252	8	24	4	1	159	17.7	10.61	High	0	92.2	8
FALSE	Master Protein	AT3G07320.1	O-Glycosyl hydrolases family 17 protein	30.8696	11	21	11	1	460	50.6	8.6	High	0	92.18	11
FALSE	Master Protein	AT1G65010.1	Plant protein of unknown function (DUF827)	22.1561	22	22	21	1	1345	152.6	4.94	High	0	92.07	22
FALSE	Master Protein	AT5G22640.1	MORN (Membrane Occupation and Recognition Nexus) repeat-containing protein	19.403	15	25	15	1	871	99.9	4.48	High	0	91.98	15
FALSE	Master Protein	AT5G43830.1	Aluminium induced protein with YGL and LRDR motifs	41.0359	9	22	8	1	251	27.5	6.87	High	0	91.96	9
FALSE	Master Protein	AT2G19730.3	Ribosomal L28e protein family	44.0559	6	20	4	1	143	15.9	10.58	High	0	91.93	6
FALSE	Master Protein	AT1G22920.1	COP9 signalosome 5A	53.2213	14	23	10	1	357	39.7	5.27	High	0	91.81	14
FALSE	Master Protein	AT4G11290.1	Peroxidase superfamily protein	39.2638	11	22	8	1	326	35.6	6.98	High	0	91.76	11
FALSE	Master Protein	AT4G22690.1	cytochrome P450, family 706, subfamily A, polypeptide 1	33.2136	16	24	15	1	557	63.1	7.17	High	0	91.73	16
FALSE	Master Protein	AT5G09620.1	Octicosapeptide/Phox/Bem1p family protein	28.8136	10	21	9	1	531	59.6	5.38	High	0	91.68	10
FALSE	Master Protein	AT1G20920.1	P-loop containing nucleoside triphosphate hydrolases superfamily protein	21.3551	22	26	22	1	1166	133	5.87	High	0	91.49	22
FALSE	Master Protein	AT2G20610.1	Tyrosine transaminase family protein	35.7143	14	23	14	1	462	51.1	5.91	High	0	91.49	14
FALSE	Master Protein	AT3G08947.1	ARM repeat superfamily protein	21.4204	16	24	1	1	873	96.5	4.83	High	0	91.24	16
FALSE	Master Protein	AT2G32060.1	Ribosomal protein L7Ae/L30e/S12e/Gadd45 family protein	59.0278	9	24	6	1	144	15.3	5.9	High	0	91.19	9
FALSE	Master Protein	AT1G44820.1	Peptidase M20/M25/M40 family protein	33.79	13	23	7	1	438	48.9	5.97	High	0	91.17	13
FALSE	Master Protein	AT2G05840.1	20S proteasome subunit PAA2	49.187	12	24	4	1	246	27.3	6.09	High	0	91.16	12
FALSE	Master Protein	AT1G04530.1	Tetratricopeptide repeat (TPR)-like superfamily protein	54.5161	14	23	14	1	310	34.5	4.42	High	0	91.11	14
FALSE	Master Protein	AT4G31840.1	early nodulin-like protein 15	37.2881	7	20	7	1	177	19	8.84	High	0	91.04	7
FALSE	Master Protein	AT2G34300.1	S-adenosyl-L-methionine-dependent methyltransferases superfamily protein	28.961	20	22	12	1	770	86.8	5.4	High	0	90.99	20
FALSE	Master Protein	AT1G53840.1	pectin methylesterase 1	25.256	11	20	11	1	586	64.1	8.32	High	0	90.9	11
FALSE	Master Protein	AT3G55460.1	SC35-like splicing factor 30	41.2214	13	23	13	1	262	29.6	11.27	High	0	90.88	13
FALSE	Master Protein	AT4G36630.1	Vacuolar sorting protein 39	25.2	21	25	21	1	1000	110.6	6.99	High	0	90.85	21
FALSE	Master Protein	AT1G07750.1	RmlC-like cupins superfamily protein	44.382	16	24	16	1	356	38.3	6.18	High	0	90.81	16
FALSE	Master Protein	AT1G32900.1	UDP-Glycosyltransferase superfamily protein	35.2459	15	21	15	1	610	66.8	8.53	High	0	90.79	15
FALSE	Master Protein	AT5G55300.1	DNA topoisomerase I alpha	24.6725	23	24	18	1	916	102.7	9.39	High	0	90.72	23
FALSE	Master Protein	AT5G40340.1	Tudor/PWWP/MBT superfamily protein	22.619	23	25	22	1	1008	114.2	5.07	High	0	90.64	23
FALSE	Master Protein	AT2G34310.3	unknown protein; FUNCTIONS IN: molecular_function unknown; INVOLVED IN: biological_process unknown; LOCATED IN: cellular_component unknown; EXPRESSED IN: 24 plant structures; EXPRESSED DURING: 13 growth stages; BEST Arabidopsis thaliana protein match is: unknown protein (TAIR:AT1G29530.1); Has 236 Blast hits to 216 proteins in 70 species: Archae - 0; Bacteria - 10; Metazoa - 74; Fungi - 47; Plant…	57.8512	12	20	12	1	242	26.1	5.05	High	0	90.62	12
FALSE	Master Protein	AT5G58470.2	TBP-associated factor 15B	40.5213	14	23	14	1	422	42.3	8.5	High	0	90.59	14
FALSE	Master Protein	AT5G39830.1	Trypsin family protein with PDZ domain	35.4911	14	25	14	1	448	47.5	8.35	High	0	90.58	14
FALSE	Master Protein	AT5G06580.1	FAD-linked oxidases family protein	24.1623	13	25	13	1	567	62.1	6.9	High	0	90.57	13
FALSE	Master Protein	AT5G14260.2	Rubisco methyltransferase family protein	28.9883	14	23	14	1	514	57.5	6.79	High	0	90.54	14
FALSE	Master Protein	AT1G17745.2	D-3-phosphoglycerate dehydrogenase	23.5023	13	24	11	1	651	69.7	6.35	High	0	90.49	13
FALSE	Master Protein	AT3G55010.1	phosphoribosylformylglycinamidine cyclo-ligase, chloroplast / phosphoribosyl-aminoimidazole synthetase / AIR synthase (PUR5)	40.617	11	21	11	1	389	41.5	5.52	High	0	90.47	11
FALSE	Master Protein	AT1G02890.1	AAA-type ATPase family protein	20.0642	19	23	8	1	1246	135.9	5.97	High	0	90.45	19
FALSE	Master Protein	AT1G09310.1	Protein of unknown function, DUF538	45.2514	8	22	7	1	179	19.9	5.38	High	0	90.4	8
FALSE	Master Protein	AT5G64050.1	glutamate tRNA synthetase	31.4035	13	22	13	1	570	63.4	7.75	High	0	90.39	13
FALSE	Master Protein	AT1G64520.1	regulatory particle non-ATPase 12A	49.4382	12	22	12	1	267	30.7	4.91	High	0	90.36	12
FALSE	Master Protein	AT1G53830.1	pectin methylesterase 2	20.954	10	20	6	1	587	64.1	8.94	High	0	90.28	10
FALSE	Master Protein	AT1G49970.1	CLP protease proteolytic subunit 1	36.9509	12	23	12	1	387	42.6	8.63	High	0	90.28	12
FALSE	Master Protein	AT3G19960.1	myosin 1	21.6981	22	23	13	1	1166	131	8.35	High	0	90.19	22
FALSE	Master Protein	AT1G74790.1	catalytics	17.2662	11	23	10	1	695	75.2	5.52	High	0	90.14	11
FALSE	Master Protein	AT3G48060.1	BAH domain ;TFIIS helical bundle-like domain	15.4562	22	24	2	1	1611	172.1	6.38	High	0	90.13	22
FALSE	Master Protein	AT2G25430.1	epsin N-terminal homology (ENTH) domain-containing protein / clathrin assembly protein-related	26.0337	14	23	10	1	653	72	5.43	High	0	90.11	14
FALSE	Master Protein	AT4G30600.1	signal recognition particle receptor alpha subunit family protein	31.5457	19	26	19	1	634	69.5	7.47	High	0	90.05	19
FALSE	Master Protein	AT5G17000.1	Zinc-binding dehydrogenase family protein	49.5652	14	23	9	1	345	38.1	6.93	High	0	90.02	14
FALSE	Master Protein	AT1G52380.1	NUP50 (Nucleoporin 50 kDa) protein	38.1818	12	23	12	1	440	46.6	4.92	High	0	89.93	12
FALSE	Master Protein	AT1G34220.1	Regulator of Vps4 activity in the MVB pathway protein	32.5116	14	21	14	1	649	72.5	5.26	High	0	89.92	14
FALSE	Master Protein	AT4G13850.1	glycine-rich RNA-binding protein 2	65.1899	5	19	5	1	158	15.7	7.34	High	0	89.78	5
FALSE	Master Protein	AT1G72880.1	Survival protein SurE-like phosphatase/nucleotidase	31.9481	10	21	10	1	385	40.6	5.48	High	0	89.75	10
FALSE	Master Protein	AT1G09010.1	glycoside hydrolase family 2 protein	26.8008	19	23	19	1	944	107.6	6.46	High	0	89.74	19
FALSE	Master Protein	AT5G24260.1	prolyl oligopeptidase family protein	35.9249	19	22	19	1	746	83.8	6.71	High	0	89.74	19
FALSE	Master Protein	AT4G04950.1	thioredoxin family protein	42.2131	15	22	15	1	488	53.1	5.08	High	0	89.71	15
FALSE	Master Protein	AT5G09870.1	cellulose synthase 5	20.58	21	26	5	1	1069	120.8	7.33	High	0	89.59	21
FALSE	Master Protein	AT5G64580.1	AAA-type ATPase family protein	27.1345	21	26	21	1	855	96.8	5.83	High	0	89.53	21
FALSE	Master Protein	AT5G23300.1	pyrimidine d	30	14	22	14	1	460	48.5	9.2	High	0	89.51	14
FALSE	Master Protein	AT3G15670.1	Late embryogenesis abundant protein (LEA) family protein	57.7778	11	20	11	1	225	24.2	8.85	High	0	89.45	11
FALSE	Master Protein	AT1G55850.1	cellulose synthase like E1	25.9259	15	22	15	1	729	82.3	6.55	High	0	89.42	15
FALSE	Master Protein	AT2G38550.1	Transmembrane proteins 14C	28.9552	11	22	11	1	335	36.7	7.53	High	0	89.32	11
FALSE	Master Protein	AT2G21160.1	Translocon-associated protein (TRAP), alpha subunit	18.9922	4	22	4	1	258	28.2	5.21	High	0	89.31	4
FALSE	Master Protein	AT2G05170.1	vacuolar protein sorting 11	27.3605	22	25	22	1	932	105.6	5.5	High	0	89.3	22
FALSE	Master Protein	AT3G10270.1	DNA GYRASE B1	26.8135	17	25	7	1	772	85.8	8.87	High	0	89.29	17
FALSE	Master Protein	ATCG01110.1	NAD(P)H dehydrogenase subunit H	38.6768	13	22	13	1	393	45.5	5.54	High	0	89.26	13
FALSE	Master Protein	AT4G10480.1	Nascent polypeptide-associated complex (NAC), alpha subunit family protein	36.7925	6	22	6	1	212	23.2	4.42	High	0	89.22	6
FALSE	Master Protein	AT4G05020.2	NAD(P)H dehydrogenase B2	26.1712	13	21	12	1	619	69.2	8.48	High	0	89.02	13
FALSE	Master Protein	AT4G28706.4	pfkB-like carbohydrate kinase family protein	31.8182	11	21	11	1	440	47.3	7.34	High	0	88.96	11
FALSE	Master Protein	AT1G74020.1	strictosidine synthase 2	45.9701	11	21	10	1	335	35.3	5.81	High	0	88.94	11
FALSE	Master Protein	AT4G13550.1	triglyceride lipases;triglyceride lipases	27.972	17	22	17	1	715	79.3	5.2	High	0	88.88	17
FALSE	Master Protein	AT4G31210.1	DNA topoisomerase, type IA, core	15.8879	17	23	17	1	1284	141.5	9.35	High	0	88.83	17
FALSE	Master Protein	AT1G54860.1	Glycoprotein membrane precursor GPI-anchored	22.5	4	21	4	1	200	21.6	6.52	High	0	88.82	4
FALSE	Master Protein	AT4G28440.1	Nucleic acid-binding, OB-fold-like protein	65.3595	8	22	7	1	153	16.4	9.41	High	0	88.79	8
FALSE	Master Protein	AT1G73600.2	S-adenosyl-L-methionine-dependent methyltransferases superfamily protein	31.3492	15	24	10	1	504	57.8	5.64	High	0	88.79	15
FALSE	Master Protein	AT5G12040.1	Nitrilase/cyanide hydratase and apolipoprotein N-acyltransferase family protein	35.7724	13	22	13	1	369	40.3	8.56	High	0	88.77	13
FALSE	Master Protein	AT1G72970.1	Glucose-methanol-choline (GMC) oxidoreductase family protein	28.4512	15	25	15	1	594	65.3	9.72	High	0	88.77	15
FALSE	Master Protein	AT1G53580.1	glyoxalase II 3	45.5782	10	21	10	1	294	32.3	7.01	High	0	88.74	10
FALSE	Master Protein	AT1G15940.1	Tudor/PWWP/MBT superfamily protein	21.8182	17	22	17	1	990	109.5	5.39	High	0	88.69	17
FALSE	Master Protein	AT2G22480.1	phosphofructokinase 5	39.4786	15	22	14	1	537	58.6	7.25	High	0	88.6	15
FALSE	Master Protein	AT4G01610.1	Cysteine proteinases superfamily protein	30.6407	9	20	9	1	359	39.4	6.18	High	0	88.57	9
FALSE	Master Protein	AT2G10940.1	Bifunctional inhibitor/lipid-transfer protein/seed storage 2S albumin superfamily protein	50.8591	6	24	6	1	291	29.6	9.39	High	0	88.55	6
FALSE	Master Protein	AT4G25900.1	Galactose mutarotase-like superfamily protein	45.9119	14	21	14	1	318	36.2	9.66	High	0	88.5	14
FALSE	Master Protein	AT5G04280.1	RNA-binding (RRM/RBD/RNP motifs) family protein with retrovirus zinc finger-like domain	45.1613	15	25	15	1	310	33.5	9	High	0	88.44	15
FALSE	Master Protein	AT1G10840.1	translation initiation factor 3 subunit H1	38.5757	11	20	11	1	337	38.3	4.92	High	0	88.41	11
FALSE	Master Protein	AT4G39710.1	FK506-binding protein 16-2	32.7189	5	19	5	1	217	23.2	8.15	High	0	88.37	5
FALSE	Master Protein	AT3G09900.1	RAB GTPase homolog E1E	52.7523	12	24	2	1	218	24.3	8.21	High	0	88.36	12
FALSE	Master Protein	AT5G49720.1	glycosyl hydrolase 9A1	22.5443	13	21	12	1	621	69.1	8.85	High	0	88.28	13
FALSE	Master Protein	AT3G12080.1	GTP-binding family protein	20.5128	13	21	13	1	663	73.1	6.52	High	0	88.14	13
FALSE	Master Protein	AT2G29140.1	pumilio 3	17.7386	17	25	2	1	964	105.9	6.2	High	0	88.11	17
FALSE	Master Protein	AT5G25070.1	unknown protein; FUNCTIONS IN: molecular_function unknown; INVOLVED IN: biological_process unknown; LOCATED IN: cellular_component unknown; EXPRESSED IN: 23 plant structures; EXPRESSED DURING: 13 growth stages; Has 1807 Blast hits to 1807 proteins in 277 species: Archae - 0; Bacteria - 0; Metazoa - 736; Fungi - 347; Plants - 385; Viruses - 0; Other Eukaryotes - 339 (source: NCBI BLink).	27.1739	16	22	16	1	736	82.1	4.7	High	0	88.01	16
FALSE	Master Protein	AT4G14680.1	Pseudouridine synthase/archaeosine transglycosylase-like family protein	24.9462	14	26	2	1	465	52	7.4	High	0	87.95	14
FALSE	Master Protein	AT4G34660.1	SH3 domain-containing protein	41.5761	14	23	14	1	368	40.9	6.9	High	0	87.94	14
FALSE	Master Protein	AT1G01300.1	Eukaryotic aspartyl protease family protein	41.6495	16	23	15	1	485	52.1	8.98	High	0	87.94	16
FALSE	Master Protein	AT2G20450.1	Ribosomal protein L14	51.4925	8	22	3	1	134	15.5	10.13	High	0	87.88	8
FALSE	Master Protein	AT3G49470.1	nascent polypeptide-associated complex subunit alpha-like protein 2	55.2995	8	20	8	1	217	23.7	4.49	High	0	87.88	8
FALSE	Master Protein	AT1G60550.1	enoyl-CoA hydratase/isomerase D	44.2136	15	24	15	1	337	37	7.25	High	0	87.83	15
FALSE	Master Protein	AT2G04400.1	Aldolase-type TIM barrel family protein	38.5572	13	21	13	1	402	44.5	7.39	High	0	87.8	13
FALSE	Master Protein	AT3G15360.1	thioredoxin M-type 4	21.7617	5	24	5	1	193	21.2	9.57	High	0	87.75	5
FALSE	Master Protein	AT3G15970.1	NUP50 (Nucleoporin 50 kDa) protein	44.5161	16	23	16	1	465	49.1	4.84	High	0	87.75	16
FALSE	Master Protein	AT1G50450.1	Saccharopine dehydrogenase	39.7196	15	23	15	1	428	46.5	8.09	High	0	87.74	15
FALSE	Master Protein	AT5G17440.1	LUC7 related protein	43.5644	17	24	4	1	404	47.2	8.5	High	0	87.57	17
FALSE	Master Protein	AT2G31750.1	UDP-glucosyl transferase 74D1	25.2193	12	23	11	1	456	51	5.38	High	0	87.54	12
FALSE	Master Protein	AT1G14410.1	ssDNA-binding transcriptional regulator	51.3308	11	21	9	1	263	29	9.38	High	0	87.53	11
FALSE	Master Protein	AT5G23630.1	phosphate deficiency response 2	20.017	23	26	23	1	1179	131	8.5	High	0	87.47	23
FALSE	Master Protein	AT1G60200.1	splicing factor PWI domain-containing protein / RNA recognition motif (RRM)-containing protein	19.4661	17	21	17	1	899	101.4	5.71	High	0	87.47	17
FALSE	Master Protein	AT4G26500.1	chloroplast sulfur E	45.5526	13	21	13	1	371	40.8	5.64	High	0	87.35	13
FALSE	Master Protein	AT1G17840.1	white-brown complex homolog protein 11	26.3158	16	22	15	1	703	78.4	8.65	High	0	87.29	16
FALSE	Master Protein	AT3G49010.3	breast basic conserved 1	43.2039	11	22	6	1	206	23.8	11.02	High	0	87.24	11
FALSE	Master Protein	AT4G31160.1	DDB1-CUL4 associated factor 1	14.2857	21	22	21	1	1883	205.3	5.14	High	0	87.22	21
FALSE	Master Protein	AT1G78150.3	unknown protein; FUNCTIONS IN: molecular_function unknown; INVOLVED IN: biological_process unknown; EXPRESSED IN: 23 plant structures; EXPRESSED DURING: 13 growth stages; BEST Arabidopsis thaliana protein match is: unknown protein (TAIR:AT1G35780.1).	36.9637	9	19	7	1	303	33.1	6.04	High	0	87.09	9
FALSE	Master Protein	AT5G25754.1	RNA polymerase I-associated factor PAF67	31.1284	13	22	13	1	514	60.1	6.29	High	0	87.04	13
FALSE	Master Protein	AT4G27000.1	RNA-binding (RRM/RBD/RNP motifs) family protein	27.9518	8	21	8	1	415	44.9	5.9	High	0	87.03	8
FALSE	Master Protein	AT5G07120.1	sorting nexin 2B	30.0699	15	23	9	1	572	64.2	5.57	High	0	87.02	15
FALSE	Master Protein	AT1G35720.1	annexin 1	50.7886	13	23	13	1	317	36.2	5.38	High	0	86.99	13
FALSE	Master Protein	AT3G57520.1	seed imbibition 2	27.1669	16	22	14	1	773	85.1	5.73	High	0	86.97	16
FALSE	Master Protein	AT4G03550.1	glucan synthase-like 5	11.9663	19	24	17	1	1780	206.8	8.94	High	0	86.97	19
FALSE	Master Protein	AT5G38530.1	tryptophan synthase beta type 2	26.8775	10	21	10	1	506	55.7	7.24	High	0	86.91	10
FALSE	Master Protein	AT2G33120.2	synaptobrevin-related protein 1	42.7948	11	22	9	1	229	25.8	8.78	High	0	86.85	11
FALSE	Master Protein	AT3G52840.1	beta-galactosidase 2	25.7221	16	22	11	1	727	82	8.4	High	0	86.83	16
FALSE	Master Protein	AT1G74090.1	desulfo-glucosinolate sulfotransferase 18	51.7143	17	26	10	1	350	40.4	5.73	High	0	86.81	17
FALSE	Master Protein	AT1G22940.1	thiamin biosynthesis protein, putative	45.2107	17	21	17	1	522	55.8	6.55	High	0	86.78	17
FALSE	Master Protein	AT5G36230.1	ARM repeat superfamily protein	32.6034	13	22	8	1	411	47.2	5.63	High	0	86.63	13
FALSE	Master Protein	AT5G49930.1	zinc knuckle (CCHC-type) family protein	20	19	22	19	1	1080	121.4	7.27	High	0	86.62	19
FALSE	Master Protein	AT5G17790.1	zinc finger (Ran-binding) family protein	27.3087	16	23	16	1	758	85.9	8.31	High	0	86.62	16
FALSE	Master Protein	AT2G16940.2	Splicing factor, CC1-like	32.2951	18	23	18	1	610	68.9	7.05	High	0	86.61	18
FALSE	Master Protein	AT3G17940.1	Galactose mutarotase-like superfamily protein	47.2141	13	20	13	1	341	37.2	6.33	High	0	86.61	13
FALSE	Master Protein	AT5G63310.1	nucleoside diphosphate kinase 2	30.303	9	25	9	1	231	25.5	8.95	High	0	86.59	9
FALSE	Master Protein	AT4G24490.2	RAB geranylgeranyl transferase alpha subunit 1	30.531	17	24	17	1	678	76.9	5.95	High	0	86.58	17
FALSE	Master Protein	AT1G55090.1	carbon-nitrogen hydrolase family protein	26.069	12	20	12	1	725	80.8	5.85	High	0	86.46	12
FALSE	Master Protein	AT3G53650.1	Histone superfamily protein	33.3333	5	25	2	1	138	15.2	10.08	High	0	86.44	5
FALSE	Master Protein	AT5G14720.1	Protein kinase superfamily protein	27.7448	15	19	15	1	674	75.3	6.37	High	0	86.44	15
FALSE	Master Protein	AT2G06210.1	binding	20.8066	20	24	20	1	1091	124	5.33	High	0	86.41	20
FALSE	Master Protein	AT5G62630.1	hipl2 protein precursor	25	13	21	12	1	696	75.6	5.03	High	0	86.31	13
FALSE	Master Protein	AT2G31670.1	Stress responsive alpha-beta barrel domain protein	48.6692	11	24	11	1	263	28.8	6.96	High	0	86.31	11
FALSE	Master Protein	AT2G01520.1	MLP-like protein 328	52.3179	9	25	6	1	151	17.5	5.73	High	0	86.3	9
FALSE	Master Protein	AT1G69250.1	Nuclear transport factor 2 (NTF2) family protein with RNA binding (RRM-RBD-RNP motifs) domain	38.8759	14	21	14	1	427	46.6	9.03	High	0	86.26	14
FALSE	Master Protein	AT5G38990.1	Malectin/receptor-like protein kinase family protein	19.0909	13	22	11	1	880	97.9	5.78	High	0	86.14	13
FALSE	Master Protein	AT3G01510.1	like SEX4 1	28.2572	16	23	16	1	591	65.7	9.03	High	0	86.13	16
FALSE	Master Protein	AT1G75660.1	5'-3' exoribonuclease 3	23.6275	20	23	19	1	1020	116.8	7.01	High	0	86.1	20
FALSE	Master Protein	AT1G79850.1	ribosomal protein S17	42.953	8	25	8	1	149	16.3	10.56	High	0	86.09	8
FALSE	Master Protein	AT5G64860.1	disproportionating enzyme	21.875	11	22	11	1	576	64.4	5.69	High	0	86.06	11
FALSE	Master Protein	AT1G68370.1	Chaperone DnaJ-domain superfamily protein	36.5854	17	23	17	1	410	45.5	6.58	High	0	86.04	17
FALSE	Master Protein	AT1G22300.1	general regulatory factor 10	46.063	13	23	10	1	254	28.9	4.81	High	0	86.01	13
FALSE	Master Protein	AT2G43770.1	Transducin/WD40 repeat-like superfamily protein	35.8601	12	23	12	1	343	37.9	7.33	High	0	85.98	12
FALSE	Master Protein	AT2G35780.1	serine carboxypeptidase-like 26	33.8496	12	23	12	1	452	51.5	6.92	High	0	85.95	12
FALSE	Master Protein	AT1G49600.1	RNA-binding protein 47A	28.0899	10	19	6	1	445	48.5	6	High	0	85.88	10
FALSE	Master Protein	AT4G26870.1	Class II aminoacyl-tRNA and biotin synthetases superfamily protein	30.6391	17	23	11	1	532	60.3	6.62	High	0	85.85	17
FALSE	Master Protein	AT1G52280.1	RAB GTPase homolog G3D	57.767	10	23	4	1	206	23.1	5.33	High	0	85.83	10
FALSE	Master Protein	AT3G55750.1	Ribosomal protein L35Ae family protein	59.4595	6	23	1	1	111	12.8	10.68	High	0	85.82	6
FALSE	Master Protein	AT1G16920.1	RAB GTPase homolog A1B	55.0926	12	23	6	1	216	24	5.77	High	0	85.74	12
FALSE	Master Protein	AT4G25130.1	peptide met sulfoxide reductase 4	31.3953	6	22	5	1	258	28.6	8.75	High	0	85.74	6
FALSE	Master Protein	AT2G21280.1	NAD(P)-binding Rossmann-fold superfamily protein	29.9712	9	20	9	1	347	37.7	9.22	High	0	85.73	9
FALSE	Master Protein	AT4G35000.1	ascorbate peroxidase 3	49.1289	13	22	13	1	287	31.6	6.95	High	0	85.68	13
FALSE	Master Protein	AT3G27300.1	glucose-6-phosphate dehydrogenase 5	37.5969	19	24	12	1	516	59.1	8.31	High	0	85.66	19
FALSE	Master Protein	AT2G32850.2	Protein kinase superfamily protein	32.5373	17	20	2	1	670	74.5	8.05	High	0	85.62	17
FALSE	Master Protein	AT1G79940.1	DnaJ / Sec63 Brl domains-containing protein	23.8719	13	20	12	1	687	76.9	5.38	High	0	85.6	13
FALSE	Master Protein	AT4G14710.3	RmlC-like cupins superfamily protein	75	16	21	4	1	200	23.5	5.14	High	0	85.56	16
FALSE	Master Protein	AT2G22240.1	myo-inositol-1-phosphate synthase 2	23.5294	11	19	2	1	510	56.3	5.49	High	0	85.48	11
FALSE	Master Protein	AT3G47470.1	light-harvesting chlorophyll-protein complex I subunit A4	32.6693	7	20	7	1	251	27.7	6.7	High	0	85.43	7
FALSE	Master Protein	ATCG00180.1	DNA-directed RNA polymerase family protein	25.5882	15	24	15	1	680	78.5	8.48	High	0	85.39	15
FALSE	Master Protein	AT2G45240.1	methionine aminopeptidase 1A	45.7286	12	20	12	1	398	44	7.11	High	0	85.34	12
FALSE	Master Protein	AT3G05560.2	Ribosomal L22e protein family	54.8387	7	22	3	1	124	14	9.55	High	0	85.32	7
FALSE	Master Protein	AT1G66240.1	homolog of anti-oxidant 1	50	6	21	6	1	106	11.4	7.94	High	0	85.31	6
FALSE	Master Protein	AT1G06820.1	carotenoid isomerase	28.0672	15	22	14	1	595	65.4	8.12	High	0	85.29	15
FALSE	Master Protein	AT5G54960.1	pyruvate decarboxylase-2	30.6425	15	23	13	1	607	65.8	5.96	High	0	85.2	15
FALSE	Master Protein	AT3G53900.2	uracil phosphoribosyltransferase	53.7162	15	25	15	1	296	32.2	8.95	High	0	85.18	15
FALSE	Master Protein	AT1G75680.1	glycosyl hydrolase 9B7	33.1429	16	22	16	1	525	57.8	7.23	High	0	85.17	16
FALSE	Master Protein	AT1G02130.1	RAS 5	56.1576	10	24	4	1	203	22.6	5.16	High	0	85.14	10
FALSE	Master Protein	AT4G17830.1	Peptidase M20/M25/M40 family protein	40.6818	13	21	13	1	440	48.2	5.35	High	0	85.12	13
FALSE	Master Protein	AT4G14800.2	20S proteasome beta subunit D2	58.1395	11	22	5	1	215	23.8	6.11	High	0	85.1	11
FALSE	Master Protein	AT5G17530.3	phosphoglucosamine mutase family protein	28.9902	15	23	15	1	614	66.9	6.55	High	0	85.09	15
FALSE	Master Protein	AT4G17740.1	Peptidase S41 family protein	27.1845	11	20	11	1	515	55.7	8.79	High	0	85.09	11
FALSE	Master Protein	AT1G52000.1	Mannose-binding lectin superfamily protein	17.9452	11	18	11	1	730	73.9	5.16	High	0	85.08	11
FALSE	Master Protein	AT5G09900.1	26S proteasome regulatory subunit, putative (RPN5)	45.4751	18	23	18	1	442	50.8	7.4	High	0	85.05	18
FALSE	Master Protein	AT4G15560.1	Deoxyxylulose-5-phosphate synthase	22.3152	13	21	13	1	717	76.8	7.42	High	0	85.02	13
FALSE	Master Protein	AT3G14100.1	RNA-binding (RRM/RBD/RNP motifs) family protein	32.5527	10	22	4	1	427	47.1	7.64	High	0	85.01	10
FALSE	Master Protein	AT5G13110.1	glucose-6-phosphate dehydrogenase 2	30.2013	17	24	7	1	596	67.1	8.29	High	0	84.95	17
FALSE	Master Protein	AT5G64250.2	Aldolase-type TIM barrel family protein	50.1502	14	22	14	1	333	36	5.55	High	0	84.92	14
FALSE	Master Protein	AT2G26780.1	ARM repeat superfamily protein	13.7459	19	22	19	1	1826	201.1	6.64	High	0	84.89	19
FALSE	Master Protein	AT1G52690.2	Late embryogenesis abundant protein (LEA) family protein	50.2959	10	20	10	1	169	18.1	7.61	High	0	84.87	10
FALSE	Master Protein	AT2G26730.1	Leucine-rich repeat protein kinase family protein	29.7872	16	21	14	1	658	71.7	7.55	High	0	84.86	16
FALSE	Master Protein	AT5G12410.1	THUMP domain-containing protein	41.2234	12	21	12	1	376	41.9	5.31	High	0	84.85	12
FALSE	Master Protein	AT5G22830.1	magnesium (Mg) transporter 10	31.8083	14	20	14	1	459	51.1	5.36	High	0	84.65	14
FALSE	Master Protein	AT3G15000.1	cobalt ion binding	23.5443	8	21	8	1	395	42.8	9.33	High	0	84.63	8
FALSE	Master Protein	AT3G16060.1	ATP binding microtubule motor family protein	25	17	24	13	1	684	76.7	6.42	High	0	84.61	17
FALSE	Master Protein	AT2G45790.1	phosphomannomutase	49.5935	13	22	13	1	246	27.7	5.54	High	0	84.6	13
FALSE	Master Protein	AT1G58290.1	Glutamyl-tRNA reductase family protein	32.2284	17	24	10	1	543	59.5	7.84	High	0	84.59	17
FALSE	Master Protein	AT3G60820.3	N-terminal nucleophile aminohydrolases (Ntn hydrolases) superfamily protein	56.5022	10	20	10	1	223	24.6	7.4	High	0	84.54	10
FALSE	Master Protein	AT1G24706.2	THO2	13.1651	21	22	21	1	1823	206.9	7.53	High	0	84.41	21
FALSE	Master Protein	AT2G18980.1	Peroxidase superfamily protein	43.9628	12	21	9	1	323	35.8	9.55	High	0	84.38	12
FALSE	Master Protein	AT3G14010.1	CTC-interacting domain 4	31.2605	19	23	16	1	595	65.7	6.92	High	0	84.18	19
FALSE	Master Protein	AT5G39590.1	TLD-domain containing nucleolar protein	29.1513	13	20	13	1	542	59.9	5.57	High	0	84.17	13
FALSE	Master Protein	AT5G55670.1	RNA-binding (RRM/RBD/RNP motifs) family protein	19.7183	10	19	10	1	710	76.4	5.48	High	0	84.13	10
FALSE	Master Protein	AT3G62110.1	Pectin lyase-like superfamily protein	27.6008	10	22	10	1	471	52	6.47	High	0	84.12	10
FALSE	Master Protein	AT3G22310.1	putative mitochondrial RNA helicase 1	30.1639	13	20	9	1	610	63.6	9.41	High	0	84.11	13
FALSE	Master Protein	AT3G11560.4	LETM1-like protein	22.7064	16	22	13	1	872	97.7	6.87	High	0	84.01	16
FALSE	Master Protein	AT1G27450.3	adenine phosphoribosyl transferase 1	35.9155	8	20	7	1	284	31	7.96	High	0	84	8
FALSE	Master Protein	AT3G28710.1	ATPase, V0/A0 complex, subunit C/D	42.1652	12	22	1	1	351	40.8	5.16	High	0	83.99	12
FALSE	Master Protein	AT5G37360.1	unknown protein; FUNCTIONS IN: molecular_function unknown; INVOLVED IN: biological_process unknown; LOCATED IN: chloroplast thylakoid membrane, chloroplast; EXPRESSED IN: 23 plant structures; EXPRESSED DURING: 13 growth stages; Has 1807 Blast hits to 1807 proteins in 277 species: Archae - 0; Bacteria - 0; Metazoa - 736; Fungi - 347; Plants - 385; Viruses - 0; Other Eukaryotes - 339 (source: NCBI …	27.1845	7	21	7	1	309	33.4	7.84	High	0	83.98	7
FALSE	Master Protein	AT5G11490.2	adaptin family protein	19.8824	13	21	13	1	850	94.3	5.39	High	0	83.94	13
FALSE	Master Protein	AT3G55760.1	unknown protein; LOCATED IN: chloroplast stroma, chloroplast; EXPRESSED IN: 16 plant structures; EXPRESSED DURING: 10 growth stages; BEST Arabidopsis thaliana protein match is: unknown protein (TAIR:AT1G42430.2); Has 176 Blast hits to 125 proteins in 40 species: Archae - 0; Bacteria - 3; Metazoa - 19; Fungi - 9; Plants - 81; Viruses - 0; Other Eukaryotes - 64 (source: NCBI BLink).	29.0657	13	20	13	1	578	65.5	5.49	High	0	83.92	13
FALSE	Master Protein	AT5G57490.1	voltage dependent anion channel 4	48.9051	12	19	12	1	274	29.5	9.22	High	0	83.87	12
FALSE	Master Protein	AT5G16510.2	Alpha-1,4-glucan-protein synthase family protein	44.8276	12	21	12	1	348	38.6	5.21	High	0	83.85	12
FALSE	Master Protein	AT4G15545.1	unknown protein; BEST Arabidopsis thaliana protein match is: unknown protein (TAIR:AT1G16520.1); Has 30201 Blast hits to 17322 proteins in 780 species: Archae - 12; Bacteria - 1396; Metazoa - 17338; Fungi - 3422; Plants - 5037; Viruses - 0; Other Eukaryotes - 2996 (source: NCBI BLink).	34.4214	11	22	11	1	337	37.2	5.01	High	0	83.8	11
FALSE	Master Protein	AT1G56450.1	20S proteasome beta subunit G1	50	9	19	9	1	246	27.6	6.55	High	0	83.8	9
FALSE	Master Protein	AT1G43890.3	RAB GTPASE HOMOLOG B18	55.6604	11	21	9	1	212	23.5	5.81	High	0	83.69	11
FALSE	Master Protein	AT1G36310.2	S-adenosyl-L-methionine-dependent methyltransferases superfamily protein	42.8218	15	21	15	1	404	44.9	5.66	High	0	83.63	15
FALSE	Master Protein	AT3G17840.1	receptor-like kinase 902	31.9938	18	22	14	1	647	70.4	6.57	High	0	83.62	18
FALSE	Master Protein	AT1G51470.1	beta glucosidase 35	26.6145	11	19	6	1	511	57.4	8.1	High	0	83.61	11
FALSE	Master Protein	AT5G50960.1	nucleotide binding protein 35	40.5714	12	22	12	1	350	37.3	4.89	High	0	83.51	12
FALSE	Master Protein	AT4G38460.1	geranylgeranyl reductase	53.0675	14	19	14	1	326	35.2	6.13	High	0	83.49	14
FALSE	Master Protein	AT1G54500.1	Rubredoxin-like superfamily protein	50.7692	8	17	8	1	195	21.9	6.79	High	0	83.48	8
FALSE	Master Protein	AT1G15730.1	Cobalamin biosynthesis CobW-like protein	29.2411	10	20	8	1	448	50.2	5.5	High	0	83.46	10
FALSE	Master Protein	AT2G36380.1	pleiotropic drug resistance 6	12.457	16	25	13	1	1453	164.1	7.62	High	0	83.44	16
FALSE	Master Protein	AT4G33580.1	beta carbonic anhydrase 5	50.1661	13	22	13	1	301	33.4	8.41	High	0	83.38	13
FALSE	Master Protein	AT4G23940.1	FtsH extracellular protease family	23.5729	17	20	17	1	946	105.5	7.83	High	0	83.37	17
FALSE	Master Protein	AT3G60830.1	actin-related protein 7	44.6281	12	17	12	1	363	39.9	4.89	High	0	83.33	12
FALSE	Master Protein	AT1G22450.1	cytochrome C oxidase 6B	41.3613	9	20	9	1	191	21.2	4.34	High	0	83.33	9
FALSE	Master Protein	AT3G16910.1	acyl-activating enzyme 7	27.4165	14	22	14	1	569	62.9	8.12	High	0	83.32	14
FALSE	Master Protein	AT2G06990.1	RNA helicase, ATP-dependent, SK12/DOB1 protein	19.4975	17	22	16	1	995	111.8	6.44	High	0	83.29	17
FALSE	Master Protein	AT3G59990.4	methionine aminopeptidase 2B	36.6743	13	21	13	1	439	49	5.69	High	0	83.26	13
FALSE	Master Protein	AT2G26890.1	DNAJ heat shock N-terminal domain-containing protein	11.0807	18	21	18	1	2554	278.9	6.11	High	0	83.25	18
FALSE	Master Protein	AT4G16180.2	unknown protein; FUNCTIONS IN: molecular_function unknown; INVOLVED IN: biological_process unknown; LOCATED IN: plasma membrane; BEST Arabidopsis thaliana protein match is: unknown protein (TAIR:AT3G28720.1); Has 5 Blast hits to 5 proteins in 3 species: Archae - 0; Bacteria - 0; Metazoa - 0; Fungi - 0; Plants - 4; Viruses - 0; Other Eukaryotes - 1 (source: NCBI BLink).	24.0244	15	21	15	1	820	92.3	6.61	High	0	83.22	15
FALSE	Master Protein	AT4G04460.1	Saposin-like aspartyl protease family protein	21.8504	9	21	9	1	508	55.5	7.14	High	0	83.21	9
FALSE	Master Protein	AT5G03880.1	Thioredoxin family protein	27.1386	8	22	8	1	339	37	8.88	High	0	83.16	8
FALSE	Master Protein	AT5G18620.2	chromatin remodeling factor17	17.9104	19	23	4	1	1072	124.1	5.9	High	0	83.09	19
FALSE	Master Protein	AT2G18710.1	SECY homolog 1	24.1379	11	20	11	1	551	59.5	9.48	High	0	83.02	11
FALSE	Master Protein	AT5G13410.1	FKBP-like peptidyl-prolyl cis-trans isomerase family protein	40.2344	11	23	11	1	256	27.8	7.69	High	0	82.98	11
FALSE	Master Protein	AT1G19580.1	gamma carbonic anhydrase 1	48.7273	10	19	7	1	275	30	7.59	High	0	82.97	10
FALSE	Master Protein	AT3G47930.1	L-galactono-1,4-lactone dehydrogenase	29.0164	17	22	17	1	610	68.5	8.56	High	0	82.95	17
FALSE	Master Protein	AT2G39080.1	NAD(P)-binding Rossmann-fold superfamily protein	35.6125	12	24	12	1	351	38.2	8.02	High	0	82.92	12
FALSE	Master Protein	AT2G35500.1	shikimate kinase like 2	32.2997	11	21	11	1	387	42.7	6.28	High	0	82.91	11
FALSE	Master Protein	AT3G46830.1	RAB GTPase homolog A2C	60.8295	11	19	6	1	217	23.8	6.23	High	0	82.9	11
FALSE	Master Protein	AT5G64370.1	beta-ureidopropionase	28.6765	11	21	11	1	408	45.5	6.35	High	0	82.81	11
FALSE	Master Protein	AT5G16780.1	SART-1 family	21.5854	15	21	15	1	820	94.1	6.27	High	0	82.79	15
FALSE	Master Protein	AT5G64440.1	fatty acid amide hydrolase	33.7727	15	19	15	1	607	66	6.61	High	0	82.76	15
FALSE	Master Protein	AT3G22060.1	Receptor-like protein kinase-related family protein	59.5238	13	20	13	1	252	27.8	8.75	High	0	82.75	13
[truncated: 7,119 more rows]
