# Supplementary material for: Arabidopsis LSH8 Positively Regulates ABA Signaling by Changing the Expression Pattern of ABA-Responsive Proteins
Source: Int J Mol Sci. 2021 Sep 25;22(19):10314. doi: 10.3390/ijms221910314 (PMC8508927; doi:10.3390/ijms221910314)
Supplement: Supplementary file 1 [file ijms-22-10314-s001.zip › Table S4.xlsx]

## Sheet: Sheet1
Supplemental Table S4
Protein change pattern analysis of wild type Col4 under ABA treatment.
gene	Col4-fold change ratio	Mann-Whitney Test (p-value)	Log2Abundance-Col4-mock-1	Log2Abundance-Col4-mock-2	Log2Abundance-Col4-mock-3	Log2Abundance-Col4-ABA-1	Log2Abundance-Col4-ABA-2	Log2Abundance-Col4-ABA-3
AT1G01080	1.02177	0.098	17.11	17.01	17.05	17.1	17.1	17.05
AT1G01090	0.929952	1e-05	16.89	16.9	16.91	16.79	16.79	16.8
AT1G01120	2.28305	1e-05	16.82	16.84	16.83	16.79	16.82	16.84
AT1G01140	1.00093	1	17.24	17.36	17.29	17.5	17.64	17.66
AT1G01170	1.04755	0.07	17.9	17.91	17.91	17.96	17.96	17.99
AT1G01220	0.928464	0.00098	18.22	18.18	18.21	18.25	18.27	18.3
AT1G01260	1.06507	0.11	15.48	15.49	15.51	15.85	15.87	15.83
AT1G01300	0.990853	0.18	16.24	16.17	16.28	16.3	16.31	16.31
AT1G01320	0.913029	1e-05	16.25	16.2	16.25	16.12	16.12	16.08
AT1G01350	1.01772	0.27	17	16.99	17	17.02	16.98	16.99
AT1G01370	1.01836	0.87	17.1	17.1	17.07	17.1	17.24	17.13
AT1G01390	0.983463	0.6	15.08	15.03	15.04	15.13	15.17	15.17
AT1G01420	1.04564	0.015	14.63	14.61	14.48	14.34	14.53	14.66
AT1G01430	0.540526	1e-05	16.37	16.35	16.26	16.19	16.33	16.31
AT1G01440	1.03688	0.22	16.76	16.72	16.73	16.68	16.75	16.73
AT1G01470	1.89396	1e-05	13.71	13.89	13.96	14.33	14.62	14.44
AT1G01490	1.29442	0.00035	17.57	17.55	17.48	17.46	17.45	17.47
AT1G01510	0.959285	0.0099	16.3	16.22	16.35	16.22	16.22	16.16
AT1G01540	0.957186	0.51	15.88	15.87	15.86	15.88	15.82	15.87
AT1G01610	1.07588	0.0079	16.82	16.79	16.8	16.91	16.96	16.81
AT1G01620	1.05734	0.047	16.45	16.45	16.43	16.34	16.3	16.29
AT1G01630	1.01808	0.87	16.92	16.97	16.95	16.95	17.15	17.22
AT1G01710	0.94974	0.11	15.1	15.04	14.97	14.92	15.11	14.94
AT1G01730	1.08172	0.085	16.07	15.99	16.1	16.23	16.26	16.17
AT1G01750	1.00759	0.87	16.55	16.56	16.5	16.41	16.45	16.45
AT1G01790	1.02045	0.017	16.65	16.62	16.66	16.68	16.7	16.63
AT1G01800	0.966993	0.0078	16.53	16.5	16.47	16.41	16.42	16.38
AT1G01900	1.05241	0.0031	15.83	15.77	15.78	15.78	15.72	15.8
AT1G01910	1.02043	0.27	15.93	15.95	15.95	16.09	16.02	16.04
AT1G01920	1.09167	0.15	15.43	15.4	15.41	15.4	15.47	15.51
AT1G01930	1.10262	0.065	16.87	16.88	16.93	16.94	16.92	16.9
AT1G01940	0.996815	0.86	15.86	15.75	15.69	15.68	15.61	15.54
AT1G01950	0.955616	0.026	16.73	16.71	16.7	16.7	16.71	16.67
AT1G01960	0.934327	1e-05	16.41	16.36	16.4	16.27	16.31	16.3
AT1G02020	1.05126	0.0011	16.61	16.54	16.54	15.79	15.88	15.87
AT1G02070	1.25102	0.016	16.22	16.11	16.2	16.18	16.24	16.29
AT1G02080	0.963963	1e-05	15.94	15.94	15.96	15.88	15.91	15.89
AT1G02100	0.975486	0.49	14.8	15.56	14.76	14.9	14.8	15.07
AT1G02120	1.00277	0.57	14.59	14.55	14.56	14.81	14.65	14.67
AT1G02130	0.922664	0.00017	16.51	16.52	16.53	16.46	16.44	16.38
AT1G02140	0.921054	0.2	15.52	15.43	15.44	15.28	15.29	15.28
AT1G02150	0.857742	1e-05	14.92	14.92	14.91	14.79	14.85	14.79
AT1G02170	1.02043	0.37	16.01	16	15.93	15.97	16.02	16.02
AT1G02180	0.906309	0.037	15.77	15.88	15.85	15.85	15.67	15.77
AT1G02205	1.06663	0.34	15.82	15.87	15.83	15.95	16.04	15.99
AT1G02280	0.962841	0.0012	16.87	16.84	16.82	16.78	16.84	16.86
AT1G02305	1.04755	0.0081	16.77	16.76	16.8	16.63	16.65	16.67
AT1G02330	1.02458	0.34	15.85	15.83	15.78	15.81	15.89	15.82
AT1G02335	0.950002	0.13	16.35	16.3	16.32	16.31	16.37	16.29
AT1G02360	1.01465	0.31	15.9	15.89	15.74	15.73	15.88	15.84
AT1G02370	0.990757	0.63	11.19	11.14	11.14	11.04	11.3	10.81
AT1G02410	0.787975	0.0039	15.51	15.53	15.53	15.41	15.43	15.36
AT1G02475	0.90545	0.00035	16.44	16.55	16.48	16.37	16.51	16.49
AT1G02500	1.0097	0.43	17	16.86	17.07	16.98	16.96	17.07
AT1G02560	1.00741	0.68	16.9	16.86	16.79	16.89	16.87	16.96
AT1G02580	0.971706	0.52	16.31	16.27	16.3	16.24	16.27	16.24
AT1G02640	0.989025	0.75	17.12	17.14	17.04	17.02	16.98	16.92
AT1G02690	0.966883	0.42	15.07	15	14.9	15.01	14.85	14.97
AT1G02780	0.79409	0.00035	16.89	16.88	16.86	16.89	16.88	16.9
AT1G02816	1.00582	0.51	14.82	14.84	14.9	14.72	14.72	14.64
AT1G02840	1.00013	0.89	16.87	16.87	16.84	16.86	16.91	16.81
AT1G02880	0.982757	0.56	16.91	16.79	16.84	16.84	16.86	16.74
AT1G02890	1.03504	0.028	17.55	17.62	17.59	17.62	17.66	17.62
AT1G02910	0.954154	0.05	14.55	14.6	14.5	14.37	14.79	15.06
AT1G02920	1.10316	0.025	14.03	14.34	14.34	14.27	14.17	14.38
AT1G02930	1.31893	0.0039	16.23	16.58	16.19	16.26	16.25	16.27
AT1G03000	0.989695	0.97	16.12	16.15	16.17	16.28	16.29	16.27
AT1G03030	1.08412	0.0054	16.47	16.52	16.54	16.31	16.33	16.5
AT1G03060	0.953139	0.031	15.91	15.95	15.92	15.85	15.85	15.88
AT1G03090	1.03101	0.0058	16.37	16.42	16.35	16.41	16.43	16.43
AT1G03110	0.980562	0.36	14.02	14.31	14.26	14.39	14.33	14.31
AT1G03150	1.04903	0.35	15.27	15.42	15.42	16.77	16.91	16.84
AT1G03160	0.964155	0.013	16.33	16.33	16.37	16.31	16.28	16.31
AT1G03190	1.02884	0.63	16.53	16.44	16.42	16.28	16.24	16.16
AT1G03220	1.00914	0.51	16.68	16.69	16.72	16.71	16.72	16.71
AT1G03230	0.975929	0.0085	17.03	17	17.02	16.96	17.02	16.96
AT1G03280	1.08666	0.00068	14.93	14.98	14.92	15.01	15.05	15.03
AT1G03290	1.31412	1e-05	16.25	16.26	16.23	16.08	16.2	16.18
AT1G03310	0.950743	0.0023	14.08	13.72	13.63	13.77	14	13.76
AT1G03330	1.08139	0.085	17.83	17.77	17.65	17.48	17.56	17.45
AT1G03350	1.05713	1e-05	16.71	16.67	16.72	16.73	16.69	16.75
AT1G03360	0.96475	0.13	16.69	16.66	16.65	16.68	16.7	16.59
AT1G03370	0.983531	0.84	16.38	16.4	16.36	16.37	16.35	16.34
AT1G03400	0.979618	0.57	14.34	14.32	14.57	14.82	14.44	14.04
AT1G03475	1.0033	0.66	17.63	17.61	17.61	17.62	17.62	17.61
AT1G03530	1.06608	0.63	0	0	0	0	0	0
AT1G03590	1.16858	0.0015	15.88	15.77	15.86	15.77	15.77	15.78
AT1G03600	1.03516	0.1	14.97	14.96	14.93	14.72	14.78	14.72
AT1G03630	0.979262	0.15	16.3	16.27	16.28	16.26	16.27	16.24
AT1G03680	1.0388	0.11	16.94	17.02	16.93	16.91	17.02	16.98
AT1G03760	1.02024	0.19	15.02	15.1	15.02	15.06	15.02	14.93
AT1G03860	0.998966	0.95	15.86	15.82	15.85	16.03	15.92	15.94
AT1G03870	0.987373	0.14	16.72	16.7	16.72	16.68	16.71	16.69
AT1G03880	1.21002	1e-05	15.85	15.94	15.89	16.12	16.12	16.26
AT1G03890	1.17201	1e-05	17.04	17.01	17.02	16.92	17	16.97
AT1G03900	1.02215	0.53	13.1	13.01	12.82	12.88	13.07	12.82
AT1G03910	0.956632	0.034	16.62	16.62	16.66	16.39	16.36	16.32
AT1G04040	1.02644	0.21	17.01	16.93	16.93	16.94	16.97	16.93
AT1G04080	1.05903	1e-05	16.26	16.19	16.21	16.32	16.29	16.29
AT1G04110	0.98061	0.4	16.5	16.49	16.6	16.43	16.38	16.43
AT1G04120	0.959816	0.26	16.39	16.41	16.41	16.37	16.41	16.45
AT1G04130	0.986279	0.51	16.64	16.57	16.6	16.43	16.5	16.55
AT1G04140	1.04095	0.52	17.02	16.99	17.01	16.91	16.9	16.91
AT1G04170	0.922759	1e-05	17.25	17.19	17.25	17.1	17.12	17.12
AT1G04190	0.965514	0.24	14.33	14.39	14.6	14.34	14.26	14.26
AT1G04220	4.94847	0.00035	17.53	17.53	17.59	17.56	17.62	17.48
AT1G04270	0.876077	0.0094	15.7	15.68	15.92	15.45	15.71	15.68
AT1G04280	1.14615	0.07	17.47	17.42	17.4	17.38	17.45	17.47
AT1G04300	1.00884	0.47	16.73	16.7	16.81	16.74	16.69	16.74
AT1G04350	0.937192	0.012	16.55	16.69	16.68	16.65	16.67	16.82
AT1G04400	1.15831	1e-05	15.1	14.97	15.06	15.01	15	14.91
AT1G04410	1.0381	0.0011	16.86	16.84	16.86	16.9	16.9	16.92
AT1G04420	0.966098	0.0016	15.29	15.32	15.33	17.04	16.94	17.05
AT1G04430	0.967029	0.048	17.01	16.99	16.96	16.87	16.86	16.8
AT1G04440	1.08448	0.2	16.15	16.24	16.23	16.1	16.08	16.08
AT1G04480	0.969483	0.0027	16.89	16.96	16.88	16.86	16.87	16.86
AT1G04510	0.997762	0.73	16.95	16.99	16.91	16.99	16.99	16.94
AT1G04520	0.921877	0.2	17.13	17.4	17.3	17.29	17.34	17.45
AT1G04530	1.02286	0.059	16.38	16.36	16.29	16.26	16.3	16.3
AT1G04580	1.08698	0.0014	19.11	19.19	19.19	19.21	19.25	19.32
AT1G04620	1.01568	0.99	16.41	16.36	16.38	16.41	16.43	16.22
AT1G04640	0.985412	0.54	17.7	17.66	17.71	17.51	17.53	17.5
AT1G04680	1.03947	0.085	15.62	15.75	15.54	15.62	15.7	15.7
AT1G04690	1.00133	0.83	16.94	16.94	16.96	16.96	17	16.97
AT1G04710	0.990019	0.69	17.05	17.04	16.99	18.15	18.26	18.21
AT1G04780	1.11722	1e-05	16.18	16.19	16.18	16.08	16.03	16.1
AT1G04800	0.838886	0.00035	16.91	16.75	17.01	16.8	16.77	16.89
AT1G04810	1.08789	0.00012	17.11	17.11	17.07	17.14	17.15	17.14
AT1G04820	1.03002	0.19	15.82	15.85	15.88	15.97	15.85	15.85
AT1G04850	0.94119	0.0023	16.03	16.18	15.99	15.85	16.04	16.11
AT1G04860	0.954981	0.0017	17.46	17.41	17.48	17.14	17.17	17.15
AT1G04870	0.979763	0.1	17.58	17.53	17.7	17.25	17.33	17.33
AT1G04910	0.933703	0.021	17.26	17.29	17.34	17.12	17.18	17.14
AT1G04970	1.09787	0.0023	16.34	16.38	16.33	16.36	16.43	16.39
AT1G04980	1.04501	0.025	16.91	16.96	16.87	16.81	16.78	16.79
AT1G04990	1.00546	0.41	15.95	15.94	15.98	16.02	16.08	16.01
AT1G05010	0.995758	0.14	16.29	16.24	16.31	16.3	16.24	16.27
AT1G05140	0.972443	0.39	13.21	13.02	13.1	12.68	12.57	12.55
AT1G05150	1.06001	0.22	15.77	15.84	15.83	15.89	15.86	15.9
AT1G05180	0.963213	0.029	16.57	16.74	16.64	16.67	16.68	16.78
AT1G05190	0.957295	1e-05	17.08	17.12	17.09	17.02	17.05	17.04
AT1G05230	1.04389	0.75	16.59	16.57	16.49	16.54	16.57	16.64
AT1G05250	1.0205	0.024	14.98	15.51	15.14	15.36	14.96	15.33
AT1G05260	0.962788	0.012	15.96	15.96	15.96	15.93	15.9	15.89
AT1G05270	1.00047	0.66	16.16	16.23	16.15	16.26	16.32	16.18
AT1G05320	0.884988	0.00035	13.51	13.53	13.31	13.69	13.72	13.22
AT1G05350	0.978222	0.045	14.47	14.42	14.4	14.62	14.42	14.32
AT1G05380	1.01048	0.87	16	15.95	16.03	15.67	15.73	15.6
AT1G05430	1.00331	0.63	15.16	15.12	15.33	15.02	14.99	15.02
AT1G05460	0.914821	0.00071	17.18	17.24	17.24	17.19	17.3	17.31
AT1G05500	0.947089	0.0055	17.57	17.55	17.56	17.42	17.48	17.43
AT1G05510	1.0647	0.00014	16.34	16.3	16.35	16.23	16.26	16.23
AT1G05520	1.00852	0.51	15.72	15.83	15.75	15.93	15.88	15.86
AT1G05560	1.25994	1e-05	15.33	15.3	15.38	15.44	15.44	15.41
AT1G05590	0.946926	0.055	16.34	16.36	16.38	16.32	16.31	16.34
AT1G05620	0.951142	0.0019	18.08	17.93	17.98	17.82	17.78	17.75
AT1G05680	2.81118	1e-05	16.53	16.65	16.55	16.58	16.64	16.68
AT1G05805	1.02454	0.076	15.97	16.03	15.95	16.07	16.09	16.07
AT1G05810	0.997732	0.4	16.25	16.19	16.27	16.41	16.18	16.4
AT1G05840	1.026	0.44	18.06	18.08	18.09	18.19	18.09	18.07
AT1G05850	0.87507	1e-05	15.6	15.59	15.56	15.67	15.63	15.67
AT1G05890	1.12743	0.00066	16.09	16.1	15.97	16.04	16.05	16.09
AT1G05910	0.961396	0.19	16.79	16.77	16.78	16.69	16.65	16.65
AT1G06000	0.925214	1e-05	16.1	16.03	16.16	16.23	16.21	16.21
AT1G06070	1.07751	0.00026	15.53	15.55	15.52	15.67	15.49	15.57
AT1G06110	0.981778	0.64	10.92	10.62	11.18	10.8	10.53	10.81
AT1G06130	1.06578	0.0017	16.43	16.32	16.36	16.27	16.28	16.28
AT1G06190	1.01067	0.21	16.57	16.54	16.6	16.58	16.61	16.56
AT1G06210	1.21506	0.00034	15.74	15.62	15.7	15.55	15.6	15.66
AT1G06220	1.01277	0.23	15.87	15.87	15.85	15.87	15.91	15.86
AT1G06230	1.03916	0.0014	16.74	16.74	16.75	16.78	16.8	16.82
AT1G06290	0.9696	0.011	16.49	16.5	16.48	16.44	16.44	16.46
AT1G06400	0.978775	0.39	16.41	16.46	16.38	16.47	16.52	16.45
AT1G06410	1.01791	0.031	16.68	16.66	16.68	16.68	16.72	16.7
AT1G06430	1.08097	1e-05	17.08	17.07	17.14	17.1	17.05	17.06
AT1G06460	0.94338	1e-05	16.5	16.38	16.36	16.44	16.57	16.46
AT1G06530	1.10469	1e-05	15.89	15.84	15.88	15.98	15.9	15.94
AT1G06550	0.964828	0.0028	15.83	15.83	15.85	15.9	15.91	15.9
AT1G06560	0.986782	0.25	18.33	18.33	18.26	18.45	18.46	18.45
AT1G06570	1.22363	1e-05	15.64	15.63	15.61	15.62	15.64	15.65
AT1G06620	0.920968	0.024	19.99	20	19.98	19.77	19.86	19.85
AT1G06640	0.85605	0.037	14.14	14.31	14.34	14.44	14.5	14.32
AT1G06650	0.978138	0.13	17.25	17.17	17.17	17.13	17.26	17.2
AT1G06670	0.813426	1e-05	16.67	16.62	16.59	16.6	16.59	16.54
AT1G06680	1.04639	0.0023	16.26	16.2	16.27	16.32	16.24	16.33
AT1G06690	1.00905	0.37	17.26	17.23	17.22	17.38	17.37	17.4
AT1G06700	0.99462	0.82	14.64	14.49	14.69	14.86	14.78	14.77
AT1G06720	0.765839	1e-05	16.73	16.7	16.73	16.73	16.7	16.68
AT1G06730	0.910567	0.019	15.42	15.46	15.49	15.83	15.97	15.92
AT1G06760	0.929455	0.016	16	16	15.96	15.98	15.98	16
AT1G06780	1.14206	0.12	16.05	15.99	15.95	16.05	16.12	16.09
AT1G06820	0.953473	1e-05	16.28	16.27	16.3	16.25	16.24	16.26
AT1G06840	1.08083	0.00082	15.35	15.64	15.57	15.85	15.52	15.57
AT1G06890	0.920824	0.00053	15.91	16.33	16.03	15.95	15.96	16.23
AT1G06900	0.983234	0.023	16.25	16.18	16.26	16.2	16.21	16.2
AT1G06950	0.950443	1e-05	16.8	16.78	16.78	16.71	16.73	16.7
AT1G07010	0.975407	0.47	16.63	16.57	16.56	16.42	16.45	16.47
AT1G07040	1.14734	1e-05	16.4	16.42	16.46	16.72	16.72	16.73
AT1G07080	1.11959	0.078	15.86	15.88	15.94	16.07	16.15	16.1
AT1G07110	0.949211	1e-05	16.7	16.67	16.69	16.6	16.62	16.61
AT1G07140	1.01477	0.53	16.49	16.49	16.5	16.31	16.37	16.33
AT1G07170	1.02134	0.31	12.1	11.58	11.89	12.08	11.59	11.72
AT1G07210	1.17252	1e-05	16.25	16.28	16.2	16.2	16.3	16.19
AT1G07230	1.0496	0.52	17.26	17.47	17.27	17.34	17.33	17.32
AT1G07240	0.998835	0.61	16.44	16.37	16.39	16.22	16.3	16.32
AT1G07250	0.958271	0.0035	16.89	16.85	16.8	16.61	16.66	16.61
AT1G07320	1.01498	0.1	17.36	17.36	17.34	17.37	17.4	17.35
AT1G07360	1.09379	0.00039	16.71	16.66	16.7	16.52	16.48	16.48
AT1G07370	1.03235	0.12	15.34	15.34	15.42	15.35	15.25	15.13
AT1G07440	0.966959	0.063	14.58	14.62	14.63	14.53	14.67	14.61
AT1G07510	1.03968	0.026	16.69	16.69	16.64	16.72	16.71	16.67
AT1G07530	1.01376	0.2	14.44	14.54	14.47	14.54	14.38	14.35
AT1G07630	1.05027	0.42	16.22	16.32	16.24	16.33	16.31	16.15
AT1G07640	1.20468	0.05	16.12	16.05	15.98	16.18	16.33	16.32
AT1G07650	0.967643	0.043	16.92	16.89	16.95	16.88	16.85	16.83
AT1G07660	0.99197	0.73	15.9	15.94	15.87	15.84	15.81	15.74
AT1G07670	0.979309	0.49	16.86	16.86	16.85	16.77	16.74	16.76
AT1G07700	1.01336	0.63	15.93	16.06	15.9	15.95	16.1	16.16
AT1G07705	0.94713	0.1	16.3	16.22	16.25	16.21	16.17	16.25
AT1G07720	2.61774	1e-05	12.93	12.66	13.22	13.19	12.85	13
AT1G07750	1.03883	0.0029	15.84	15.9	15.81	15.87	15.96	15.87
AT1G07770	0.965037	0.63	18.45	18.31	18.19	18.41	18.52	18.43
AT1G07790	0.983251	1	16.37	16.49	16.44	16.47	16.6	16.7
AT1G07810	1.00571	0.76	14.66	14.64	14.59	14.67	14.62	14.62
AT1G07830	0.939218	0.34	14.86	14.84	14.96	14.95	14.85	14.93
AT1G07870	1.20983	1e-05	16.04	15.88	16.04	16.58	16.66	16.54
AT1G07890	1.00897	0.81	17.07	17.07	17.09	17.08	17.08	17.09
AT1G07910	0.969804	0.24	16.46	16.57	16.46	16.41	16.45	16.42
AT1G07940	0.913032	1e-05	17.19	17.16	17.22	17.06	17.05	17.07
AT1G07980	0.993751	0.89	17.25	17.33	17.36	17.25	17.4	17.33
AT1G07990	1.03432	0.0023	15.74	15.76	15.71	15.79	15.8	15.76
AT1G08030	0.912672	0.055	15.8	15.79	15.73	15.76	15.78	15.65
AT1G08050	1.31425	1e-05	16.8	16.91	16.85	16.93	16.89	16.93
AT1G08110	1.04342	0.0023	0	0	0	0	0	0
AT1G08130	0.968001	0.0016	16.49	16.5	16.45	16.5	16.53	16.5
AT1G08160	0.991764	0.95	15.59	15.7	15.66	15.67	15.67	15.53
AT1G08190	0.952389	0.0017	15.64	15.65	15.61	15.56	15.59	15.54
AT1G08200	1.06774	0.012	15.94	16.31	15.98	17.45	17.99	17.9
AT1G08250	1.08805	0.2	15.93	15.85	15.92	15.87	16.01	16
AT1G08360	0.973927	0.4	14.56	14.45	14.43	14.37	14.35	14.27
AT1G08370	1.08252	0.018	16.69	16.65	16.75	16.66	16.71	16.67
AT1G08410	0.902734	1e-05	16.99	16.96	16.93	16.87	16.86	16.9
AT1G08420	0.97973	0.82	16.89	16.76	16.88	16.78	16.83	16.86
AT1G08450	0.974796	0.026	15.9	15.95	15.89	16.15	16.14	16.14
AT1G08470	0.98273	0.17	16.3	16.27	16.27	16.28	16.28	16.33
AT1G08480	1.07809	0.15	16.35	16.39	16.34	16.33	16.4	16.33
AT1G08490	0.950135	0.00028	17.07	17.03	17.05	16.99	16.97	16.98
AT1G08500	1.01138	0.52	16.15	16.36	16.27	16.28	16.14	16.28
AT1G08520	0.939037	1e-05	17.48	17.44	17.42	17.35	17.37	17.35
AT1G08550	1.03034	0.031	17.25	17.23	17.27	17.24	17.36	17.27
AT1G08600	0.952797	0.073	15.97	16.02	16.01	16.13	16.06	16.06
AT1G08630	1.36466	0.0039	15.88	15.83	15.79	15.98	16	15.95
AT1G08640	0.901666	0.0065	17.97	17.92	17.96	17.96	18.06	17.91
AT1G08660	0.91593	1e-05	16.54	16.54	16.54	16.48	16.49	16.49
AT1G08680	1.08914	1e-05	16.24	16.26	16.24	16.29	16.28	16.28
AT1G08720	1.04706	0.0039	15.73	15.64	15.63	15.76	15.8	15.72
AT1G08750	1.03616	0.2	15.62	15.5	15.62	15.6	15.67	15.62
AT1G08800	1.07286	0.18	16.6	16.63	16.68	16.67	16.68	16.65
AT1G08820	1.04083	0.11	15.28	15.35	15.33	15.3	15.41	15.5
AT1G08830	1.07198	0.028	18.29	18.35	18.21	18.32	18.27	18.28
AT1G08930	0.575938	1e-05	15.73	15.89	15.87	16	15.99	15.88
AT1G08940	1.17697	0.01	15.53	15.54	15.53	15.3	15.29	15.16
AT1G08980	1.01977	0.18	16.14	16.09	16.12	16.16	16.31	16.27
AT1G09010	0.996631	0.67	15.81	15.87	15.83	15.81	15.74	15.78
AT1G09020	0.992134	0.57	18.82	18.81	18.82	18.74	18.73	18.76
AT1G09060	0.971115	0.26	14.71	14.61	14.69	14.64	14.66	14.59
AT1G09070	1.47857	1e-05	16.37	16.34	16.41	16.31	16.22	16.27
AT1G09080	3.27365	1e-05	15.88	15.98	15.95	16.03	15.99	16.01
AT1G09100	0.807307	0.15	16.39	16.55	16.54	16.49	16.53	16.56
AT1G09130	1.0333	0.0068	16.46	16.4	16.44	16.38	16.37	16.39
AT1G09140	0.935053	0.0017	17.02	17.03	17.01	16.93	16.98	16.93
AT1G09150	0.946132	0.057	15.74	15.77	15.84	15.77	15.9	15.9
AT1G09160	0.958598	0.1	15.63	15.72	15.78	15.67	15.72	15.73
AT1G09210	1.04164	0.00022	17.46	17.4	17.44	17.46	17.55	17.47
AT1G09270	0.947001	0.011	16.68	16.62	16.63	16.66	16.68	16.7
AT1G09290	0.972412	0.63	15.15	15.45	15.17	15.56	15.5	15.21
AT1G09310	1.15	1e-05	16.69	16.67	16.72	16.92	16.87	16.88
AT1G09330	1.00203	0.86	17.6	17.53	17.51	17.59	17.57	17.52
AT1G09340	0.926335	1e-05	16.68	16.68	16.68	16.57	16.59	16.56
AT1G09390	1.04146	0.15	16.33	16.5	16.49	16	15.93	15.98
AT1G09430	0.987484	0.065	16.3	16.32	16.32	16.24	16.27	16.32
AT1G09490	0.993865	1	9.99	10.11	10.34	10.1	9.98	10.05
AT1G09500	1.3444	0.0039	15.64	15.68	15.58	15.75	15.85	15.82
AT1G09520	1.11645	0.0039	16.69	16.68	16.73	16.55	16.64	16.71
AT1G09580	0.944367	0.42	17.44	17.27	17.38	17.27	17.23	17.41
AT1G09590	0.868142	1e-05	13.85	13.63	13.81	13.86	13.75	13.55
AT1G09620	0.944428	1e-05	16.66	16.63	16.62	16.56	16.55	16.56
AT1G09630	0.92835	0.0074	14.51	14.55	14.59	14.45	14.48	14.53
AT1G09640	0.91283	0.00019	17.11	17.21	17.15	17.09	17.09	17.11
AT1G09700	0.967086	0.057	17.07	17.08	17.07	17	17.05	16.98
AT1G09730	1.03237	0.11	16.06	16.07	16.03	16.05	16.04	15.99
AT1G09740	0.813332	0.00049	13.8	13.75	13.85	13.77	13.81	13.66
AT1G09750	0.975464	0.058	16.94	16.93	16.98	17.01	17.02	17.01
AT1G09760	0.97193	0.23	14.05	14.19	14.22	14.19	14.06	14.02
AT1G09770	0.969817	0.14	16.17	16.14	16.16	16.31	16.31	16.32
AT1G09780	1.00197	0.44	17.01	16.93	17.07	17.05	16.99	16.96
AT1G09795	0.986623	0.25	16.85	16.85	16.81	16.87	16.89	16.85
AT1G09810	0.816674	1e-05	17.46	17.36	17.45	17.41	17.33	17.3
AT1G09830	1.01196	0.48	16.87	16.88	16.89	16.99	17	16.97
AT1G09850	0.993938	0.71	16.19	16.22	16.25	16.3	16.23	16.26
AT1G09870	1.04805	0.031	15.89	15.89	15.86	15.84	15.82	15.83
AT1G09900	0.96091	0.12	16.98	17.02	16.9	16.93	17.06	16.8
AT1G09910	1.00145	0.87	18.31	18.23	18.25	18.29	18.28	18.27
AT1G09920	0.945035	0.63	16.43	16.6	16.23	16.58	16.4	16.28
AT1G09970	0.934196	0.047	16.68	16.8	16.68	16.73	16.8	16.74
AT1G10050	1.12113	0.0071	16.32	16.29	16.29	16.33	16.33	16.32
AT1G10060	1.09808	0.024	12.82	12.93	12.69	12.74	12.75	12.76
AT1G10070	1.25295	1e-05	17.02	17.08	16.93	16.98	17.06	17.01
AT1G10130	0.938988	0.015	16.26	16.22	16.25	16.11	16.15	16.13
AT1G10140	0.949654	0.2	18.48	18.43	18.48	18.29	18.32	18.36
AT1G10170	1.57492	1e-05	15.24	15.26	15.22	15.91	15.89	15.89
AT1G10180	0.475889	0.037	17.17	17.18	17.17	17.08	17.15	17.15
AT1G10200	0.961672	0.024	18.29	18.33	18.29	18.25	18.38	18.37
AT1G10270	0.949968	0.0011	16.75	16.69	16.72	16.75	16.73	16.7
AT1G10290	0.990483	0.13	16.42	16.35	16.36	16.38	16.37	16.34
AT1G10310	0.992166	0.72	16.59	16.56	16.66	16.61	16.71	16.59
AT1G10350	0.991811	1	16.05	16.04	16.06	16.06	16.1	16.05
AT1G10360	0.936118	0.11	16.28	16.4	16.27	16.41	16.5	16.4
AT1G10370	1.63689	0.00035	14.59	14.94	14.48	14.76	14.5	14.7
AT1G10390	0.9967	0.61	15.87	15.9	15.93	16.13	16.07	16.08
AT1G10430	0.953178	0.049	14.57	14.68	14.63	14.82	14.64	14.77
AT1G10490	0.862401	0.00067	15.95	15.94	15.93	16.25	16.33	16.33
AT1G10500	1.0172	0.63	15.7	15.61	15.61	15.83	15.73	15.64
AT1G10510	0.953143	1e-05	17.05	17.06	17.04	16.96	17	16.99
AT1G10580	0.994062	0.77	17.06	17	16.99	16.96	17	16.95
AT1G10590	0.985122	0.42	16.48	16.57	16.45	16.5	16.42	16.5
AT1G10657	1.04006	0.52	15.72	15.77	15.73	15.63	15.61	15.74
AT1G10670	0.968078	0.16	16.77	16.72	16.82	16.77	16.73	16.67
AT1G10700	0.970493	0.29	17.22	17.11	17.12	17.08	17.1	17.15
AT1G10760	0.984297	0.013	16.9	16.88	16.89	16.87	16.87	16.86
AT1G10830	0.926612	0.058	15.62	15.6	15.54	15.52	15.46	15.48
AT1G10840	0.988582	0.45	16.4	16.42	16.43	16.38	16.43	16.36
AT1G10850	1.01303	0.89	15.25	15.27	15.17	15.53	15.46	15.36
AT1G10870	1.12697	0.26	16.61	16.56	16.59	16.57	16.5	16.46
AT1G10900	0.939324	0.2	16.21	16.12	16.18	16.47	16.55	16.49
AT1G10940	0.948091	0.2	15.34	15.24	15.34	15.32	15.26	15.16
AT1G10950	0.921348	1e-05	16.85	16.89	16.92	16.86	16.9	16.9
AT1G11130	0.897194	0.15	15.46	15.47	15.52	15.51	15.5	15.52
AT1G11190	0.994539	0.96	16.08	16.04	16.02	16.11	16.14	16.15
AT1G11200	0.982237	0.34	15.7	15.77	15.74	15.82	15.56	15.63
AT1G11240	0.648935	0.0039	14.92	14.92	15.01	14.84	14.88	14.82
AT1G11260	1.01304	1	16.61	16.58	16.67	16.71	16.63	16.66
AT1G11320	1.05064	0.047	14.2	14.44	14.39	14.63	14.58	14.25
AT1G11330	1.00782	0.66	16.47	16.46	16.45	16.43	16.46	16.39
AT1G11340		--	15.71	15.71	15.76	15.61	15.56	15.57
AT1G11350	0.871789	0.015	17.06	17.03	17.08	17.13	17.12	17.11
AT1G11360	1.10918	1e-05	15.67	15.82	15.7	15.72	15.67	15.61
AT1G11410	0.990966	0.76	15.22	15.13	15.02	15.16	15.12	15.15
AT1G11430	1.06617	0.0043	15.7	15.83	15.8	15.7	15.82	15.83
AT1G11480	1.03021	0.034	16.62	16.62	16.59	16.59	16.6	16.56
AT1G11530	0.978144	0.72	15.72	15.76	15.86	15.74	15.82	15.8
AT1G11545	0.962508	0.12	15.71	15.61	15.6	15.3	15.51	15.35
AT1G11580	0.981786	0.18	17.03	17.02	17.03	16.97	17	17.02
AT1G11650	0.96751	0.044	17.26	17.25	17.25	17.22	17.22	17.18
AT1G11660	0.948386	1e-05	16.26	16.26	16.24	16.17	16.21	16.15
AT1G11680	0.951857	0.0052	16.22	16.28	16.18	16.27	16.34	16.34
AT1G11720	0.923941	1e-05	16.5	16.48	16.46	16.38	16.38	16.34
AT1G11750	0.966621	0.041	17.12	17.05	17.02	16.92	16.93	16.93
AT1G11780	1.02752	0.26	16.2	16.28	16.31	16.16	16.23	16.21
AT1G11790	1.00863	0.87	15.79	15.75	16	15.9	15.83	15.97
AT1G11820	1.00543	0.37	17.09	17.13	17.03	17.13	17.2	17.19
AT1G11840	1.02536	0.0028	16.79	16.76	16.8	16.8	16.83	16.83
AT1G11860	0.976663	0.0003	17	16.96	17	16.96	16.95	16.95
AT1G11870	1.02289	0.11	17.13	17.08	17.1	17.04	17.11	17.06
AT1G11890	1.08314	0.64	12.17	12.07	12	12.26	12.06	12.04
AT1G11910	1.1709	1e-05	16.4	16.37	16.43	16.6	16.64	16.63
AT1G11930	1.03647	0.033	16.99	16.99	16.98	17.04	17.04	17.05
AT1G12000	0.960116	0.00034	16.62	16.57	16.6	16.5	16.56	16.56
AT1G12050	1.0107	0.22	17.09	17.08	17.06	17.06	17.13	17.09
AT1G12080	1.24824	1e-05	17	16.97	16.96	17.01	17.05	16.93
AT1G12110	0.927334	0.019	16.32	16.36	16.3	16.45	16.36	16.36
AT1G12140	1.01309	0.68	17.65	17.69	17.71	17.79	17.79	17.78
AT1G12200	1.23422	1e-05	15.7	15.87	15.9	16.09	16.08	16
AT1G12230	0.970017	0.03	17.19	17.16	17.1	17	17.05	17.01
AT1G12240	1.00434	0.86	16.77	16.71	16.76	16.76	16.73	16.75
AT1G12250	1.02623	0.17	15.08	15.14	15.11	15.14	15.13	15.17
AT1G12270	1.06587	1e-05	15.96	15.94	15.91	15.99	16.08	16.01
AT1G12310	1.02712	0.45	16.61	16.48	16.53	16.63	16.57	16.64
AT1G12330	0.862623	0.037	16.62	16.63	16.59	16.66	16.62	16.62
AT1G12350	1.01542	0.59	17.51	17.58	17.55	17.43	17.52	17.41
AT1G12360	1.00433	0.86	16.43	16.38	16.49	17.1	17.03	17.12
AT1G12410	1.01562	0.69	17.58	17.56	17.53	17.55	17.51	17.51
AT1G12430	0.901844	1e-05	16.85	16.87	16.81	16.92	16.93	16.86
AT1G12440	1.04975	0.51	16.32	16.5	16.36	16.66	16.58	16.46
AT1G12460	0.994784	0.96	15.89	15.75	15.85	15.04	14.97	15.05
AT1G12470	0.992327	0.6	15.93	15.94	15.99	15.97	15.97	15.94
AT1G12520	0.858647	0.037	16.1	16.02	16.1	16.01	16	16.02
AT1G12550	0.934425	0.015	14.35	14.53	14.4	14.59	14.64	14.67
AT1G12640	1.01528	0.33	18.19	18.13	18.16	17.94	17.97	17.95
AT1G12650	0.875917	0.00011	13.57	13.54	13.57	13.63	13.69	13.68
AT1G12770	0.911889	0.001	16.44	16.34	16.41	16.39	16.39	16.36
AT1G12780	1.02026	0.35	16.25	16.27	16.26	16.29	16.32	16.27
AT1G12800	0.977047	0.018	16.23	16.23	16.26	16.2	16.22	16.2
AT1G12820	1.04882	0.015	12.54	12.43	12.74	12.75	12.86	12.2
AT1G12830	1.00223	0.45	18.05	18.29	18.15	18.07	18.32	18.15
AT1G12840	0.947233	1e-05	17.21	17.23	17.2	17.13	17.14	17.14
AT1G12850	1.00998	0.49	16.19	16.12	16.2	15.99	16.08	15.94
AT1G12900	0.963944	0.13	15.52	15.51	15.51	15.4	15.52	15.47
AT1G12910	1.04229	0.45	12.78	12.96	13.01	12.88	12.56	12.64
AT1G12920	0.973776	0.27	15.88	15.99	15.98	15.86	15.83	15.78
AT1G12930	0.954951	0.23	16.21	16.38	16.22	16.5	16.48	16.33
AT1G13020	1.01288	0.71	17.51	17.52	17.54	17.54	17.58	17.5
AT1G13030	0.938673	0.043	15.22	15.41	15.27	15.37	15.35	15.36
AT1G13060	1.11461	0.0047	15.88	15.81	15.87	15.95	15.99	15.98
AT1G13080	1.04774	0.002	15.89	15.96	15.9	15.93	16	15.97
AT1G13110	0.95407	0.023	15.67	15.73	15.68	15.73	15.69	15.71
AT1G13160	0.794237	0.0039	16.1	16.08	16.17	16.33	16.32	16.19
AT1G13170	1.03473	0.63	15.59	15.55	15.59	15.58	15.6	15.68
AT1G13180	1.10078	0.0079	13.46	13.15	13.14	13.24	13.11	13.21
AT1G13190	1.01723	0.27	16.62	16.63	16.63	16.54	16.6	16.55
AT1G13220	0.988801	0.85	16.75	16.73	16.72	16.69	16.74	16.72
AT1G13270	0.975637	0.14	15.22	15.25	15.15	15.27	15.14	15.26
AT1G13280	1.0331	0.049	15.89	15.84	15.86	15.84	15.8	15.82
AT1G13320	0.978118	0.35	16.01	16.03	15.97	15.96	15.91	15.85
AT1G13440	1.04233	0.3	15.59	15.48	15.73	15.66	15.59	15.73
AT1G13450	1.05463	0.31	15.33	15.39	15.31	15.39	15.3	15.24
AT1G13690	0.979504	0.63	18.79	18.92	18.93	18.69	18.8	18.83
AT1G13730	0.868045	1e-05	0	0	0	0	0	0
AT1G13740	1.42325	0.0039	17.31	17.28	17.27	17.16	17.17	17.14
AT1G13750	1.03482	0.094	16.65	16.68	16.69	16.7	16.71	16.72
AT1G13820	0.957658	0.23	16	16.06	16.07	16.14	16.06	16.1
AT1G13870	0.981306	0.44	16.29	16.76	16.33	16.37	16.49	16.24
AT1G13900	1.04605	0.0016	16.74	16.7	16.75	16.78	16.73	16.67
AT1G13920	1.01066	0.63	16.33	16.21	16.29	16.19	16.27	16.23
AT1G13930	1.24657	1e-05	16.55	16.55	16.51	16.47	16.47	16.54
AT1G13950	0.93682	0.15	17.01	16.89	16.9	16.97	16.95	16.89
AT1G13960	1.03671	0.11	15.44	15.44	15.47	15.75	15.81	15.9
AT1G13980	0.962112	0.2	15.04	15.17	15.1	15.09	15.07	15.1
AT1G14000	1.07122	0.0056	16.01	15.9	15.91	15.83	15.89	15.94
AT1G14010	1.03364	0.27	15.86	15.92	15.9	15.97	15.84	15.78
AT1G14030	0.918261	1e-05	14.83	14.79	14.9	14.57	14.54	14.52
AT1G14060	1.16593	1e-05	17.93	17.96	17.99	17.97	18.02	17.96
AT1G14140	0.978319	0.52	17.09	17.01	17.04	17.13	17.09	17.06
AT1G14150	1.02401	0.6	17.8	17.7	17.78	17.7	17.68	17.65
AT1G14170	1.00453	0.83	15.76	15.79	15.9	15.9	15.87	15.91
AT1G14210	1.01672	0.42	16.99	17.06	17.05	17.05	17.04	17.03
AT1G14300	0.959468	0.12	17.94	17.89	17.9	17.77	17.82	17.78
AT1G14320	0.935901	0.024	17.63	17.59	17.63	17.42	17.56	17.55
AT1G14345	0.929332	0.0065	17.43	17.39	17.46	17.43	17.46	17.68
AT1G14380	0.921531	1e-05	16.32	16.29	16.31	16.17	16.23	16.15
AT1G14400	1.06672	0.07	16.1	16.32	16.04	16.28	16.21	16.13
AT1G14410	0.977799	0.09	17.05	17.05	17.03	17	16.97	17.02
AT1G14430	0.993109	0.63	16.99	16.97	17.01	17.02	16.93	17.02
AT1G14440	0.981558	0.91	19.18	19.11	19.06	19	19.13	19.11
AT1G14510	0.964226	0.33	17.46	17.39	17.45	17.4	17.41	17.41
AT1G14540	1.15653	0.00049	16.47	16.24	16.14	16	15.94	15.92
AT1G14570	1.12639	1e-05	16.26	16.23	16.28	16.44	16.41	16.42
AT1G14580	0.993734	0.63	15.66	15.64	15.57	15.75	15.61	15.7
AT1G14610	0.92127	1e-05	16.96	16.93	16.95	16.81	16.85	16.82
AT1G14620	0.944642	0.42	15.45	15.49	15.51	15.6	15.49	15.52
AT1G14650	1.05854	0.00011	15.98	15.97	15.99	15.98	15.94	15.96
AT1G14670	0.902929	1e-05	16.04	15.98	16.04	15.93	15.96	15.96
AT1G14685	1.15791	0.0013	15.72	15.64	15.74	15.88	15.97	15.93
AT1G14710	0.99843	0.48	15.49	15.39	15.46	15.51	15.39	15.5
AT1G14740	1.08522	0.0026	15.8	15.85	15.87	15.8	15.85	15.84
AT1G14810	1.00383	0.32	15.63	15.65	15.62	15.64	15.64	15.63
AT1G14830	0.963287	0.0053	15.86	15.91	15.87	15.85	15.84	15.79
AT1G14840	1.0201	0.4	16.02	16.15	16.18	16.04	16.03	16.09
AT1G14850	0.955895	1e-05	16.72	16.72	16.73	16.65	16.69	16.65
AT1G14870	1.03744	0.18	16.75	16.8	16.77	16.8	16.83	16.88
AT1G14900	0.949279	0.083	16.55	16.44	16.41	16.29	16.25	16.24
AT1G14910	1.12892	0.26	16.17	16.09	16.18	15.33	15.24	15.19
AT1G14930	1.03793	0.2	16.14	16.22	16.15	16.21	16.23	16.26
AT1G14950	1.06239	0.00028	15.4	15.43	15.32	15.64	15.68	15.64
AT1G14960	0.807006	0.00028	10.72	10.14	10.38	9.57	9.85	10.07
AT1G14980	1.07943	0.014	15.9	16	15.91	16.08	16.1	16.11
AT1G15000	1.0625	0.0005	16.26	16.12	16.2	16.18	16.19	16.06
AT1G15020	0.91438	0.024	14.58	14.44	14.4	14.28	14.32	14.3
AT1G15060	0.994062	0.52	16.75	16.74	16.85	17.24	17.15	17.15
AT1G15125	0.712575	0.0017	16.86	16.87	16.79	16.73	16.78	16.8
AT1G15130	1.06595	1e-05	16.46	16.52	16.5	16.43	16.49	16.4
AT1G15140	1.00768	0.3	17.85	17.89	17.89	17.86	17.88	17.92
AT1G15200	1.02059	0.51	16.73	16.78	16.71	16.77	16.85	16.88
AT1G15210	0.955282	0.00093	16.84	16.85	16.86	16.83	16.85	16.82
AT1G15270	1.14041	0.0039	16.5	16.61	16.57	16.53	16.58	16.67
AT1G15280	1.0175	0.19	16.21	16.17	16.25	16.26	16.25	16.19
AT1G15290	0.883107	1e-05	16.85	16.81	16.82	16.81	16.85	16.88
AT1G15340	1.10149	1e-05	16.95	16.87	16.91	17.03	17.1	17
AT1G15350	1.0087	0.75	16.21	16.26	16.19	16.19	16.22	16.16
AT1G15400	1.04101	0.078	15.68	15.66	15.76	15.95	15.74	15.69
AT1G15420	0.932161	0.025	18.61	18.56	18.56	18.34	18.29	18.25
AT1G15440	0.959345	0.57	17.41	17.36	17.41	17.32	17.33	17.32
AT1G15470	0.936061	0.0089	16.29	16.27	16.22	16.17	16.21	16.19
AT1G15480	0.911521	0.033	17.46	17.44	17.47	17.45	17.53	17.55
AT1G15500	0.921144	0.036	15.83	15.74	15.78	15.83	15.78	15.8
AT1G15530	0.97461	0.39	16.42	16.31	16.4	16.38	16.41	16.37
AT1G15690	0.964063	0.0023	17.15	17.06	17.1	17.04	17.06	17.05
AT1G15710	0.931349	1e-05	14.92	14.9	14.91	15.27	15.32	15.32
AT1G15730	0.922869	0.00014	16.46	16.44	16.44	16.4	16.37	16.42
AT1G15750	1.03743	0.18	16.63	16.66	16.65	16.67	16.69	16.73
AT1G15780	1.16796	1e-05	17	16.94	16.97	16.92	16.99	16.98
AT1G15810	1.06763	1e-05	16.31	16.34	16.32	16.47	16.43	16.43
AT1G15820	0.96724	0.0034	17.3	17.32	17.38	17.27	17.28	17.3
AT1G15910	0.89977	0.0039	15.76	15.62	15.72	15.67	15.68	15.59
AT1G15930	0.947412	0.0035	16.62	16.61	16.56	16.59	16.58	16.5
AT1G15940	0.932857	1e-05	16.32	16.23	16.27	16.17	16.22	16.13
AT1G15950	0.940643	0.00021	17.53	17.53	17.58	17.51	17.56	17.53
AT1G15980	0.924429	1e-05	15.7	15.76	15.67	15.87	15.85	15.86
AT1G16020	1.00895	0.69	16.26	16.32	16.33	16.86	16.91	16.85
AT1G16030	1.95632	1e-05	14	14.05	14.05	16.42	16.42	16.37
AT1G16080	0.907749	1e-05	16.85	16.9	16.93	15.63	15.75	15.58
AT1G16190	0.981355	0.47	13.85	13.67	13.67	14.02	14	13.81
AT1G16210	1.04614	0.1	15.29	15.12	15.21	15.32	15.33	15.26
AT1G16240	0.993102	0.75	14.05	14.25	14.26	14.44	14.26	14.39
AT1G16260	1.00967	0.63	16.35	16.36	16.34	16.57	16.56	16.54
AT1G16270	1.01945	0.9	14.58	14.53	14.61	14.57	14.57	14.54
AT1G16300	1.01649	0.31	15.89	15.86	15.84	15.89	15.86	15.82
AT1G16340	1.01851	0.026	14.82	15.05	14.9	14.98	14.92	14.91
AT1G16350	0.995797	0.53	16.37	16.35	16.37	16.39	16.35	16.32
AT1G16445	0.946534	0.0039	16.35	16.15	16.28	16.58	16.56	16.48
AT1G16460	1.03717	0.011	17.89	17.87	17.9	17.83	17.77	17.83
AT1G16470	1.11617	1e-05	16.06	16.03	16.1	16.1	16.07	16.03
AT1G16520	1.09497	0.0094	16.69	16.74	16.67	16.7	16.69	16.72
AT1G16560	1.00979	0.51	16.37	16.32	16.32	16.49	16.52	16.46
AT1G16570	0.965164	0.75	17.72	17.74	17.77	17.63	17.61	17.56
AT1G16610	1.00559	0.51	17.19	17.23	17.19	17.18	17.26	17.2
AT1G16670	1.07618	0.11	15.37	15.39	15.34	16.89	16.85	16.81
AT1G16720	0.951271	1e-05	17	16.95	16.97	16.88	16.92	16.9
AT1G16790	1.04031	0.0088	16.27	16.39	16.2	16.14	16.16	16.03
AT1G16860	1.07479	0.065	17.2	17.08	17.12	17.8	17.9	17.84
AT1G16870	0.968791	0.16	16.65	16.68	16.6	16.66	16.65	16.66
AT1G16880	0.987078	0.62	16.26	16.2	16.23	16.13	16.23	16.16
AT1G16890	0.928413	0.11	13.96	13.93	13.96	14.52	14.47	14.59
AT1G16900	0.989665	0.56	17.84	17.78	17.78	17.62	17.66	17.69
AT1G16920	0.906834	1e-05	15.9	15.97	16.01	16.03	15.92	15.99
AT1G17050	0.99542	0.82	15.82	15.87	15.87	15.97	16.05	15.97
AT1G17070	1.02056	0.16	17.05	17.01	17	17	17.06	17.06
AT1G17100	1.01681	0.094	16.05	16.01	16.02	15.9	15.86	15.86
AT1G17130	1.07565	0.031	15.85	15.82	15.87	15.98	15.9	15.94
AT1G17160	1.04001	0.012	16.55	16.54	16.53	16.51	16.48	16.55
AT1G17170	1.16779	0.00049	15.57	15.58	15.61	15.67	15.69	15.71
AT1G17180	1.33886	0.0039	15.78	15.74	15.72	15.84	15.81	15.77
AT1G17200	0.97889	0.63	14.79	14.87	14.75	14.62	14.83	14.74
AT1G17210	1.04131	0.085	16.04	16.1	16.04	16.13	16.11	16.08
AT1G17220	0.876962	1e-05	16.64	16.64	16.61	16.42	16.49	16.41
AT1G17290	1.0727	1e-05	16.48	16.49	16.48	16.56	16.6	16.59
AT1G17340	1.0358	0.53	15.74	15.76	15.72	15.66	15.72	15.63
AT1G17350	1.05702	0.11	14.44	14.87	14.56	14.87	14.72	14.47
AT1G17360	1.03878	0.19	16.37	16.36	16.32	16.26	16.27	16.31
AT1G17370	0.984139	0.85	16.07	16.05	16.07	16.1	16.09	16.12
AT1G17440	1.09194	0.002	17.17	17.12	17.14	16.99	17.08	17.07
AT1G17470	0.949556	1e-05	16.73	16.68	16.74	16.64	16.64	16.65
AT1G17550	1.18909	0.00067	16.76	16.71	16.84	16.9	16.89	16.81
AT1G17580	0.966141	0.013	16.22	16.1	16.2	16.11	16.1	16.11
AT1G17620	1.0163	0.33	17.89	17.89	17.86	17.81	17.81	17.85
AT1G17650	1.03979	0.0041	18.74	18.71	18.73	18.58	18.62	18.68
AT1G17690	0.924705	0.0051	13.04	13.04	13.22	13.55	13.52	13.56
AT1G17720	0.960407	0.0005	15.35	15.38	15.3	15.4	15.38	15.43
AT1G17745	1.20567	1e-05	16.41	16.22	16.31	16.2	16.27	16.19
AT1G17760	0.931815	0.00054	16.58	16.64	16.62	16.57	16.51	16.51
AT1G17840	1.11209	1e-05	17.17	17.13	17.15	17.01	17.05	17.04
AT1G17850	0.940798	0.054	16.12	16.17	16.19	16.18	16.2	16.17
AT1G17860	1.06088	1e-05	16.39	16.4	16.39	16.25	16.23	16.24
AT1G17880	1.05767	0.088	16.06	16.06	16.01	16.03	15.99	16.04
AT1G17890	0.951927	0.00044	17.4	17.33	17.35	17.22	17.25	17.17
AT1G17980	0.992396	0.82	16.87	16.89	16.88	17	16.97	16.99
AT1G18030	0.984759	1	16.25	16.46	16.2	15.97	15.97	16.21
AT1G18060	0.925156	1e-05	16.32	16.38	16.41	16.23	16.19	16.3
AT1G18070	0.965151	1e-05	17.28	17.23	17.27	17.22	17.22	17.19
AT1G18080	0.989197	0.17	16.48	16.51	16.6	16.54	16.47	16.55
AT1G18150	0.947325	0.023	16.85	16.84	16.86	16.87	16.9	16.86
AT1G18160	0.954254	0.015	16.73	16.73	16.73	16.77	16.77	16.74
AT1G18170	1.01786	0.16	15.88	15.82	15.81	16.16	16.25	16.06
AT1G18190	0.894247	1e-05	15.79	15.76	15.75	15.74	15.69	15.69
AT1G18210	1.06488	1e-05	16.7	16.69	16.68	16.67	16.66	16.62
AT1G18260	1.02146	0.049	16.28	16.32	16.3	16.37	16.33	16.25
AT1G18270	1.0207	0.0064	16.5	16.46	16.48	16.49	16.52	16.53
AT1G18320	0.949638	0.42	15.19	15.31	15.27	15.29	15.28	15.24
AT1G18360	1.10742	0.0039	17.43	17.38	17.44	17.29	17.32	17.25
AT1G18390	1.13104	0.058	16.59	16.52	16.51	16.3	16.46	16.29
AT1G18440	0.930565	0.0041	16.69	16.75	16.7	16.75	16.74	16.86
AT1G18450	1.03101	0.029	17	16.99	16.96	17.03	17.04	16.99
AT1G18480	0.957666	0.15	16.22	16.25	16.28	16.29	16.23	16.29
AT1G18490	0.980344	0.16	15.07	15.04	15.23	15.35	15.24	15.39
AT1G18500	0.958008	0.046	16.41	16.44	16.47	16.44	16.25	16.42
AT1G18540	0.90011	1e-05	18.31	18.32	18.28	18.12	18.19	18.14
AT1G18590	1.02138	0.13	15	14.93	14.83	14.73	14.75	14.69
AT1G18610	0.963238	0.04	16.01	16.01	15.97	16.09	16.06	16.11
AT1G18620	0.885131	0.28	16.21	16.35	16.28	16.32	16.23	16.17
AT1G18630	1.01812	0.56	17.63	17.5	17.59	17.36	17.39	17.33
AT1G18640	0.97998	0.33	15.7	15.68	15.81	15.86	15.89	15.83
AT1G18660	0.956887	0.036	16.37	16.34	16.28	16.33	16.34	16.34
AT1G18700	0.968784	0.049	17.11	17.01	17.02	17	17.04	17.04
AT1G18730	1.04588	0.3	16.09	16.43	16.06	16.32	16.19	16.1
AT1G18800	1.06125	0.2	15.53	15.08	15.41	15.05	14.95	15.06
AT1G18830	3.50055	0.00035	16.91	16.86	16.88	16.96	16.99	16.91
AT1G18840	0.985439	0.42	15.54	15.56	15.43	15.37	15.31	15.3
AT1G18880	0.956481	0.35	16.21	16.29	16.23	16.23	16.14	16.2
AT1G18890	1.15687	0.05	17.21	17.17	17.25	17.22	17.29	17.26
AT1G18950	0.973577	0.42	16.49	16.5	16.55	16.34	16.31	16.28
AT1G18980	1.00531	1	16.8	17.16	16.63	16.79	16.85	16.94
AT1G19020	2.03119	0.0039	16.68	16.74	16.72	17.01	17.02	17.03
AT1G19110	0.993532	0.83	17.07	17.09	17.09	17.04	17.02	17.05
AT1G19130	1.08229	0.028	16.52	16.46	16.55	16.43	16.43	16.45
AT1G19140	0.998179	0.87	17.06	17.17	17.13	17.37	17.37	17.55
AT1G19150	0.974487	0.27	15.68	15.71	15.65	15.46	15.38	15.43
AT1G19170	0.945456	0.17	15.95	16.05	16	16.12	16.05	16.03
AT1G19220	1.08353	0.13	16.44	16.48	16.44	16.5	16.55	16.56
AT1G19320	1.10234	0.078	13.55	13.66	13.56	13.47	13.5	13.45
AT1G19360	0.970801	0.0065	14.71	14.83	14.75	14.83	14.9	14.88
AT1G19370	0.932794	1e-05	15.52	15.57	15.44	15.59	15.58	15.6
AT1G19430	0.981012	0.2	16.78	16.77	16.83	17.06	17.08	17.09
AT1G19440	0.857204	0.15	17.04	17.07	16.94	16.89	16.86	16.9
AT1G19450	0.957034	0.57	14.99	15.01	14.85	16.67	16.66	16.58
AT1G19520	0.923559	1e-05	15.45	15.49	15.47	15.42	15.44	15.46
AT1G19570	1.04286	0.017	17.24	17.25	17.27	17.3	17.3	17.32
AT1G19580	1.05878	0.04	14.76	14.94	14.77	15	14.82	14.97
AT1G19600	0.905621	1e-05	17.55	17.51	17.5	17.5	17.53	17.49
AT1G19660	1.25408	0.0039	16.7	16.71	16.65	16.6	16.52	16.47
AT1G19670	0.918543	0.0041	16.23	16.28	16.25	16.17	16.1	16.15
AT1G19690	1.00533	0.42	13.44	14.47	13.82	14.38	13.89	14.18
AT1G19700	1.31529	1e-05	14.9	14.81	14.71	14.35	14.79	14.97
AT1G19720	0.957063	0.0022	12.5	12.1	12.38	12.12	12.38	11.96
AT1G19740	0.795906	0.05	16.71	16.72	16.68	16.71	16.79	16.8
AT1G19800	0.970775	0.073	16	15.99	16.09	16.24	16.21	16.15
AT1G19835	0.980886	0.28	15.69	15.75	15.7	15.92	15.96	15.93
AT1G19870	1.0045	0.76	16.4	16.37	16.38	16.37	16.41	16.39
AT1G19880	0.970326	0.018	16.21	16.28	16.26	16.32	16.27	16.25
AT1G19900	1.00383	0.92	16.27	16.25	16.29	16.17	16.2	16.27
AT1G19920	0.983147	0.0031	15.79	15.74	15.72	15.79	15.77	15.79
AT1G19990	0.931243	0.024	17.5	17.43	17.4	17.44	17.44	17.43
AT1G20010	1.05761	0.0006	16.62	16.62	16.61	16.73	16.68	16.68
AT1G20020	0.969313	0.0018	16.6	16.59	16.61	16.54	16.58	16.55
AT1G20050	0.9076	0.0012	17.28	17.27	17.32	17.18	17.2	17.18
AT1G20110	1.13979	1e-05	16.76	16.75	16.72	16.9	16.95	16.94
AT1G20160	1.20417	0.00049	17.97	17.92	17.98	17.88	17.85	17.85
AT1G20190	1.06353	0.043	14.85	14.82	14.77	14.92	14.82	14.79
AT1G20200	0.988741	0.83	17.58	17.63	17.53	17.54	17.6	17.57
AT1G20220	0.897472	0.0095	15.62	15.59	15.57	15.6	15.56	15.59
AT1G20225	1.23914	0.025	16.36	16.36	16.29	16.27	16.2	16.19
AT1G20260	1.01018	0.31	17.08	17.07	17.06	17.12	17.15	17.13
AT1G20270	1.00799	0.58	15.61	15.72	15.68	15.59	15.65	15.63
AT1G20330	0.893774	1e-05	16.86	16.83	16.89	16.91	16.94	16.92
AT1G20370	0.976583	0.19	16.69	16.71	16.63	16.24	16.32	16.33
AT1G20410	0.993896	0.49	17	16.89	16.92	16.93	16.9	16.96
AT1G20440	2.25381	1e-05	16.13	16.05	16.13	17.28	17.34	17.18
AT1G20450	2.86276	1e-05	15.9	15.84	15.88	17.37	17.44	17.35
AT1G20510	1.00214	0.93	15.92	15.98	15.97	16.03	15.8	15.83
AT1G20540	0.987193	0.25	16.84	16.88	16.82	16.87	16.99	16.95
AT1G20560	1.00769	0.84	16.59	16.55	16.54	16.79	16.82	16.74
AT1G20575	0.973329	0.52	16.66	16.64	16.61	16.8	16.77	16.67
AT1G20580	0.950642	0.085	16.63	16.61	16.58	16.48	16.53	16.49
AT1G20620	1.00173	0.96	16.86	16.85	16.86	16.87	16.86	16.86
AT1G20630	1.1113	1e-05	16.29	16.38	16.32	16.44	16.5	16.51
AT1G20670	0.953887	0.07	16.89	16.84	16.82	16.87	16.87	16.85
AT1G20696	1.01783	0.49	15.49	15.48	15.47	15.45	15.44	15.43
AT1G20760	1.05428	1e-05	17.16	17.11	17.13	17.19	17.21	17.24
AT1G20780	1.00972	0.51	17.04	16.95	16.95	16.86	16.92	16.85
AT1G20810	0.999102	0.52	17.23	17.27	17.21	17.24	17.3	17.29
AT1G20816	0.942362	0.07	16.21	16.69	16.34	16.77	16.32	16.61
AT1G20830	0.982354	0.18	16.62	16.59	16.53	16.61	16.55	16.58
AT1G20840	0.950488	0.094	15.45	15.42	15.55	15.47	15.47	15.46
AT1G20850	0.991501	0.95	16.14	16.19	16.13	16.02	16.03	16.12
AT1G20880	1.04417	0.12	16.7	16.71	16.68	17.02	17.03	17.07
AT1G20910	0.992133	0.69	16.04	16.12	16.08	16.03	16.01	16.09
AT1G20920	0.990619	0.53	16.06	15.94	15.98	16	15.97	15.96
AT1G20950	0.919854	1e-05	16.61	16.49	16.56	16.42	16.44	16.44
AT1G20960	0.977592	0.00074	16.54	16.5	16.51	16.48	16.48	16.48
AT1G20970	1.04656	1e-05	16.4	16.39	16.39	16.46	16.49	16.42
AT1G20980	1.1057	0.2	16.77	16.75	16.74	16.67	16.7	16.68
AT1G21065	0.997233	0.95	16.5	16.51	16.45	16.37	16.43	16.44
AT1G21080	1.10006	1e-05	15.61	15.47	15.41	15.26	15.15	15.2
AT1G21100	0.990388	0.25	16.42	16.36	16.38	16.22	16.3	16.31
AT1G21120	1.1359	0.037	15.27	15.47	15.39	15.44	15.4	15.31
AT1G21130	1.15122	1e-05	16.19	16.14	16.17	16.15	16.18	16.14
AT1G21170	1.0124	0.63	14.13	14.24	14.25	14.27	14.22	14.21
AT1G21350	1.07285	0.0031	16.05	16.12	16.07	15.96	16.07	15.91
AT1G21370	0.938718	0.00072	14.92	14.84	14.84	14.96	15	15.04
AT1G21380	1.07451	0.037	16.85	16.82	16.81	16.87	16.9	16.87
AT1G21400	1.43817	1e-05	15.67	15.72	15.62	15.67	15.8	15.79
AT1G21440	0.952994	0.0071	16.41	16.43	16.44	16.37	16.36	16.34
AT1G21480	0.951378	0.057	16.57	16.57	16.59	16.57	16.6	16.63
AT1G21580	1.11094	0.00063	16.38	16.39	16.35	16.26	16.26	16.24
AT1G21600	0.966012	0.0051	16.16	16.17	16.12	16.25	16.19	16.17
AT1G21610	0.984632	0.13	16.56	16.52	16.5	16.52	16.49	16.47
AT1G21630	1.0548	1e-05	16.25	16.22	16.24	16.31	16.31	16.31
AT1G21640	0.995234	0.89	16.56	16.53	16.5	16.55	16.56	16.47
AT1G21650	0.927616	0.019	15.73	15.72	15.71	15.85	15.8	15.76
AT1G21660	1.08548	1e-05	15.53	15.55	15.52	15.49	15.49	15.49
AT1G21670	1.11833	1e-05	16.6	16.56	16.55	16.72	16.74	16.72
AT1G21680	0.978419	0.066	16.84	16.87	16.88	16.85	16.82	16.83
AT1G21690	0.963072	0.17	15.58	15.5	15.49	15.49	15.48	15.57
AT1G21700	1.0079	0.7	15.66	15.76	15.75	15.8	15.76	15.7
AT1G21730	0.976752	0.35	17.99	18	18.01	17.96	17.98	17.99
AT1G21750	1.07127	1e-05	17.03	17.03	17.03	17.1	17.16	17.11
AT1G21880	1.01127	0.51	15.37	15.38	15.43	15.38	15.37	15.4
AT1G21900	0.966928	0.015	16.58	16.62	16.67	16.59	16.82	16.78
AT1G22060	0.990664	0.87	15.36	15.41	15.4	15.4	15.34	15.39
AT1G22200	0.978145	0.083	15.21	15.32	15.33	15.29	15.23	15.27
AT1G22250	1.11921	0.037	16.37	16.48	16.31	16.34	16.39	16.58
AT1G22270	0.970314	0.69	16.81	16.63	16.76	16.77	16.81	16.83
AT1G22280	1.05615	0.00082	16.52	16.51	16.51	16.56	16.57	16.57
AT1G22300	1.09921	1e-05	15.02	15.12	15.08	15.03	15.09	14.98
AT1G22330	1.00273	0.76	16.08	15.97	15.86	16.29	16.09	16.15
AT1G22360	0.911303	0.00063	16.25	16.23	16.25	16.48	16.48	16.52
AT1G22400	1.13105	1e-05	15.94	15.96	15.88	15.85	15.95	15.95
AT1G22410	1.00434	0.95	16.66	16.63	16.72	16.55	16.63	16.59
AT1G22430	0.960963	0.0028	15.88	15.94	15.89	15.98	15.93	15.84
AT1G22440	0.891642	1e-05	17.87	17.84	17.86	17.83	17.92	17.88
AT1G22450	1.15689	1e-05	16.56	16.64	16.57	16.54	16.53	16.51
AT1G22520	0.959892	0.11	17.31	17.28	17.35	17.29	17.28	17.28
AT1G22530	0.946654	1e-05	16.72	16.66	16.67	16.59	16.64	16.59
AT1G22610	1.05085	0.034	16.06	16.07	16.12	16.23	16.2	16.16
AT1G22620	0.99185	0.81	17.02	16.96	16.99	16.91	16.91	16.89
AT1G22630	1.05862	0.033	16.43	16.45	16.46	16.4	16.46	16.39
AT1G22690	0.836049	0.00035	15.35	15.33	15.43	15.25	15.31	15.34
AT1G22700	0.900574	0.044	15.38	15.4	15.38	15.28	15.33	15.25
AT1G22710	1.04409	0.27	15.83	15.91	15.9	15.72	15.75	15.78
AT1G22730	0.967361	0.16	16.03	15.91	15.88	15.78	15.85	15.73
AT1G22740	1.04091	0.14	16.59	16.52	16.55	16.52	16.58	16.47
AT1G22770	1.19855	1e-05	16.73	16.74	16.72	16.69	16.54	16.6
AT1G22780	0.925295	0.036	15.14	15.15	15.09	15.26	15.15	15.13
AT1G22800	0.945063	0.1	18.04	18.02	18.04	17.92	18.03	17.96
AT1G22840	1.25811	0.0039	15.19	15.28	15.23	15.2	15.21	15.29
AT1G22850	0.963998	0.2	15.98	16.15	16.04	16.12	16.21	16.27
AT1G22860	0.97691	0.83	15.18	15.2	15.12	15.05	15.07	15.11
AT1G22870	1.03762	0.27	15.07	15.11	15.13	15.28	15.16	15.11
AT1G22880	1.18652	0.0039	15.89	15.92	15.88	15.88	15.85	15.79
AT1G22882	0.982859	0.87	16.99	17.02	17	17.05	17.09	17.12
AT1G22920	1.02037	0.16	17.42	17.38	17.43	17.26	17.27	17.28
AT1G22940	1.02715	0.012	17.56	17.53	17.52	17.48	17.52	17.48
AT1G22970	0.951543	0.11	15.12	15.22	15.29	15.33	15.27	15.19
AT1G23080	0.991139	0.89	16.55	16.59	16.6	16.59	16.67	16.62
AT1G23090	1.0021	0.96	15.75	15.78	15.75	15.79	15.69	15.78
AT1G23130	1.11233	0.011	15.36	15.38	15.39	15.35	15.32	15.16
AT1G23180	0.949651	0.0013	15.87	15.83	15.85	15.76	15.77	15.85
AT1G23190	1.04628	1e-05	16.57	16.55	16.63	16.68	16.63	16.63
AT1G23220	0.910273	0.055	13.52	13.48	13.55	13.75	13.61	13.6
AT1G23230	1.06966	0.73	16.71	16.67	16.7	16.58	16.6	16.57
AT1G23290	0.807746	1e-05	15.6	15.61	15.64	15.78	15.81	15.87
AT1G23310	1.02139	0.23	16.29	16.32	16.35	16.38	16.31	16.35
AT1G23390	0.837113	0.0039	15.87	15.81	15.86	15.89	15.82	15.86
AT1G23400	0.890881	0.0013	16.91	16.81	16.85	16.9	16.92	16.91
AT1G23440	1.09684	1e-05	16.76	16.69	16.67	16.58	16.63	16.58
AT1G23460	0.910286	0.0056	15.94	16.12	16.14	16.27	16.27	16.27
AT1G23740	0.978288	0.022	16.74	16.67	16.69	16.68	16.67	16.65
AT1G23800	1.06973	1e-05	16.56	16.52	16.53	16.39	16.39	16.34
AT1G23820	0.994589	0.67	16.53	16.55	16.55	16.54	16.52	16.54
AT1G23860	1.04309	0.07	14.92	14.96	14.99	14.9	14.83	14.76
AT1G23870	1.02529	0.079	16.24	16.23	16.26	16.23	16.25	16.25
AT1G23900	0.982885	0.31	17.2	17.22	17.14	17.26	17.29	17.29
AT1G24020	0.999066	0.73	16.52	16.51	16.49	16.47	16.51	16.53
AT1G24040	0.971605	0.14	16.65	16.71	16.67	16.74	16.74	16.76
AT1G24050	0.986409	0.53	16.67	16.6	16.67	16.68	16.67	16.69
AT1G24100	1.02114	0.094	16.38	16.37	16.38	16.38	16.35	16.36
AT1G24160	1.03011	0.046	16.92	16.89	16.91	16.88	17	16.9
AT1G24180	1.02917	0.0027	17.02	17.01	17.05	17.05	17.08	17.07
AT1G24190	1.03168	0.13	16.52	16.59	16.57	16.66	16.61	16.57
AT1G24267	1.11419	0.055	15.84	15.82	15.84	15.9	15.92	15.93
AT1G24280	0.893863	1e-05	18	18.01	17.9	17.83	17.98	17.95
AT1G24300	1.23093	1e-05	15.92	15.91	15.94	16.22	16.23	16.22
AT1G24340	1.02837	0.45	15.67	15.67	15.61	15.63	15.57	15.54
AT1G24360	0.986316	0.1	16.82	16.79	16.83	16.79	16.8	16.8
AT1G24460	1.01311	0.28	16.36	16.36	16.4	16.4	16.37	16.4
AT1G24490	1.04658	0.08	16	16	15.97	15.97	15.95	15.94
AT1G24510	0.953887	1e-05	16.55	16.54	16.53	16.45	16.44	16.52
AT1G24610	1.02919	0.17	15.55	15.56	15.57	15.52	15.5	15.52
AT1G24706	0.943685	1e-05	16.79	16.72	16.8	16.71	16.69	16.66
AT1G24764	1.06245	0.0065	15.44	15.47	15.68	15.63	15.53	15.56
AT1G24800	0.944461	0.036	15.68	15.62	15.57	15.65	15.76	15.63
AT1G25220	1.06752	0.00057	15.63	15.73	15.69	15.85	15.8	15.75
AT1G25230	1.0715	0.0032	15.18	15.33	15.22	15.24	15.28	15.31
AT1G25260	0.873057	0.2	15.93	16.05	15.91	15.86	15.93	15.86
AT1G25350	0.921661	1e-05	16.62	16.62	16.59	16.48	16.5	16.48
AT1G25375	1.04396	0.18	15.97	16.04	16	16.06	16.01	15.96
AT1G25380	0.981882	0.42	14.48	14.58	14.48	14.57	14.4	14.59
AT1G25490	0.984098	0.14	15.88	15.88	15.94	15.95	15.86	15.75
AT1G25520	1.07749	0.15	16.74	16.77	16.67	16.9	16.84	16.98
AT1G25540	1.02994	0.27	13.73	13.81	13.77	13.75	13.76	13.71
AT1G25570	0.987352	0.45	16.3	16.19	16.28	16.29	16.22	16.24
AT1G26090	1.00183	0.92	15.4	15.39	15.25	15.54	15.4	15.45
AT1G26110	1.03522	0.015	17.25	17.23	17.2	17.28	17.33	17.21
AT1G26120	0.943133	0.038	14.88	14.94	14.92	15.01	14.98	14.91
AT1G26150	0.927327	0.52	16.55	16.61	16.58	16.54	16.54	16.58
AT1G26170	0.850723	0.00044	15.82	15.83	15.85	15.95	15.79	15.89
AT1G26190	1.02839	0.51	15.4	15.43	15.53	15.41	15.4	15.41
AT1G26230	0.958147	0.0093	17.16	17.23	17.27	17.23	17.31	17.27
AT1G26300	1.00437	0.88	15.85	15.82	15.97	15.83	15.75	15.67
AT1G26450	1.33877	0.0039	15.7	15.67	15.74	15.72	15.71	15.73
AT1G26460	0.985996	0.19	16.89	16.86	16.88	16.98	16.99	17.07
AT1G26520	0.985478	0.63	12.92	12.89	12.63	13.04	12.75	13.16
AT1G26550	1.02325	0.061	16.53	16.48	16.51	16.4	16.51	16.5
AT1G26560	1.02155	0.72	14.99	14.68	14.72	14.8	14.78	14.61
AT1G26570	0.972682	0.17	16.72	16.71	16.77	16.85	16.79	16.81
AT1G26630	1.01714	0.43	17.11	17.12	17.08	17.09	17.18	17.11
AT1G26640	0.963813	0.014	15.95	15.91	15.86	16.01	15.98	16.03
AT1G26665	0.96426	0.26	17.01	17.15	17.03	16.97	16.87	16.9
AT1G26670	1.00563	1	16.18	16.19	16.09	16.56	16.49	16.49
AT1G26761	0.965855	0.068	14.38	14.61	14.68	14.69	14.49	14.47
AT1G26830	1.03376	0.0059	17.07	17.04	17.04	17.05	17.1	17.03
AT1G26850	0.932518	1e-05	16.53	16.55	16.52	16.43	16.44	16.43
AT1G26870	1.07171	0.57	15.49	15.65	15.55	15.59	15.42	15.5
AT1G26940	0.953794	0.15	16.47	16.38	16.42	16.28	16.23	16.37
AT1G27020	1.06177	0.019	17.41	17.47	17.45	17.45	17.47	17.49
AT1G27030	0.933723	0.11	16.6	16.56	16.52	16.87	16.91	16.84
AT1G27050	1.0135	0.75	16.96	16.88	16.97	16.89	16.82	16.82
AT1G27070	1.10514	0.037	16.48	16.45	16.35	16.05	15.91	15.81
AT1G27090	0.985619	0.11	15.82	15.77	15.82	15.79	15.82	15.74
AT1G27100	0.997371	0.76	14.87	15.12	14.91	15.1	15.06	15.07
AT1G27130	0.972434	0.55	16.98	16.98	16.93	16.88	16.86	16.85
AT1G27150	1.03138	0.44	17.18	17.11	17.15	17.35	17.34	17.38
AT1G27190	1.0491	0.0055	15.88	15.78	15.88	15.87	15.76	15.89
AT1G27210	0.705402	0.0039	15.71	15.77	15.7	15.69	15.76	15.7
AT1G27310	0.980474	0.45	19.4	19.29	19.34	19.28	19.38	19.41
AT1G27330	0.960428	0.63	17.1	17.08	17.12	17.05	17.11	17.07
AT1G27385	0.977888	0.26	15.53	15.78	15.54	15.8	15.82	15.75
AT1G27390	1.02609	0.17	17.23	17.17	17.15	17.05	17.07	17.09
AT1G27430	1.20102	1e-05	15.71	15.74	15.77	16.04	16.02	15.97
AT1G27450	0.950975	0.0019	16.54	16.45	16.5	16.5	16.51	16.51
AT1G27480	1.07383	0.018	15.17	15.16	15.24	15.2	15.25	15.22
AT1G27500	1.04976	0.078	15.64	15.67	15.73	15.26	15.44	15.34
AT1G27510	0.927622	1e-05	14.38	14.36	14.41	16.26	16.16	16.21
AT1G27530	1.01065	0.95	15.13	15.06	15.16	15.12	15.06	14.97
AT1G27540	1.06914	0.05	16.2	16.34	16.28	16.29	16.25	16.33
AT1G27595	0.995267	0.87	16.17	16.14	16.2	16.13	16.2	16.2
AT1G27600	0.838597	0.0065	16.32	16.18	16.16	16.14	16.17	16.16
AT1G27650	0.947118	0.07	15.11	15.15	15.12	15.4	15.41	15.36
AT1G27680	1.00003	0.75	14.97	15.13	14.9	15.09	15.08	15.06
AT1G27700	0.906903	0.51	15.99	15.73	16.09	16.09	15.85	16
AT1G27750	0.996468	0.91	16.95	16.84	16.93	16.96	17.08	16.91
AT1G27752	0.963453	0.0067	15.62	15.5	15.58	15.75	15.76	15.71
AT1G27770	1.1144	1e-05	15.89	15.86	15.87	16.05	16.01	16.02
AT1G27850	1.02037	0.63	13.97	14.13	13.97	14.2	14.21	14.1
AT1G27900	0.983919	0.19	15.99	15.94	15.95	15.93	15.9	15.92
AT1G27930	0.927999	0.078	17.23	17.24	17.21	17.28	17.23	17.24
AT1G27950	1.07921	0.031	16.5	16.42	16.48	16.5	16.5	16.42
AT1G27970	0.996725	0.91	17.43	17.56	17.59	18.51	18.55	18.58
AT1G27980	1.09875	1e-05	15.69	15.59	15.65	15.52	15.5	15.49
AT1G28010	1.13756	0.00046	16.82	16.85	16.86	16.85	16.9	16.88
AT1G28060	0.954588	0.00021	15.92	15.94	15.93	15.86	15.9	15.93
AT1G28100	0.961624	0.26	16.09	16.26	16.17	16.23	16.27	16.21
AT1G28110	0.977674	0.41	16.4	16.55	16.47	16.8	16.75	16.67
AT1G28120	1.08436	0.025	17.18	17.01	17.11	17.04	17.08	17.04
AT1G28130	0.898253	1e-05	15.13	15.08	15.13	15.13	15.11	15.09
AT1G28140	0.978621	0.89	16.08	16.14	16.08	16.15	16.06	15.98
AT1G28200	1.07796	1e-05	16.09	16.12	16.1	16.07	16.11	16.03
AT1G28210	1.00933	0.63	16.02	15.84	16	16.31	16.42	16.39
AT1G28240	0.930111	0.15	15.55	15.62	15.55	15.57	15.51	15.56
AT1G28280	1.06487	0.34	16.21	16.37	16.42	16.43	16.46	16.34
AT1G28290	0.845779	0.00013	17.66	17.73	17.68	17.68	17.66	17.72
AT1G28320	0.941266	0.12	16.79	16.87	16.74	16.91	16.8	16.96
AT1G28330	0.94024	0.016	16.01	15.95	15.94	15.93	15.96	15.88
AT1G28340	0.979265	0.15	16.56	16.49	16.57	16.55	16.59	16.56
AT1G28350	0.926781	0.0081	15.4	15.38	15.41	15.36	15.34	15.34
AT1G28380	1.13071	0.0039	16.81	16.7	16.71	16.92	17.01	16.96
AT1G28420	0.928062	0.0019	16.99	17.01	16.95	16.86	16.85	16.92
AT1G28440	0.856562	1e-05	16.1	16.09	16.03	16.06	16.05	16.08
AT1G28490	0.984989	0.76	16.34	16.41	16.34	16.21	16.33	16.34
AT1G28540	1.10525	0.016	14.92	14.91	14.9	14.96	14.88	14.82
AT1G28580	1.1122	0.00071	12.81	12.81	12.79	12.69	12.73	12.55
AT1G28600	1.22768	1e-05	16	16.01	16.07	16.09	16.09	16.09
AT1G28660	1.0218	0.51	17.82	17.83	17.77	18.62	18.78	18.77
AT1G28670	0.951193	0.078	15.32	15.12	15.14	15.22	15.36	15.32
AT1G28680	0.987194	0.98	16.65	16.68	16.65	16.52	16.52	16.47
AT1G28960	1.20832	0.00011	15.46	15.42	15.36	15.55	15.54	15.51
AT1G29030	1.01665	0.73	15.95	15.98	15.95	16.24	16.2	16.25
AT1G29040	1.03531	0.31	16.31	16.21	16.27	16.26	16.21	16.23
AT1G29050	1.06142	0.64	17.84	17.81	17.83	17.84	17.75	17.82
AT1G29090	1.04599	0.05	15.6	15.57	15.6	15.56	15.52	15.58
AT1G29150	0.971378	0.017	16.16	16.15	16.13	16.2	16.18	16.15
AT1G29220	1.05818	0.04	16.26	16.27	16.23	16.36	16.32	16.32
AT1G29250	1.03957	0.15	16.05	16.02	16.08	16.17	16.1	16.21
AT1G29260	0.978127	0.36	16.78	16.78	16.75	16.88	16.93	16.89
AT1G29310	0.938152	0.015	16.36	16.29	16.39	16.28	16.33	16.2
AT1G29320	0.902952	1e-05	16.62	16.55	16.62	16.65	16.61	16.61
AT1G29350	0.955849	0.094	16.6	16.61	16.63	16.63	16.55	16.47
AT1G29370	1.03782	0.57	17.41	17.54	17.3	18.06	18.11	18.22
AT1G29400	1.44272	1e-05	17.49	17.47	17.49	17.43	17.47	17.38
AT1G29470	0.85052	1e-05	16.52	16.47	16.51	16.26	16.3	16.23
AT1G29530	0.91119	0.0058	14.13	14.16	14.12	14.19	14.07	14.06
AT1G29660	1.07484	1e-05	15.71	15.69	15.69	15.76	15.81	15.82
AT1G29670	1.0909	1e-05	15.96	15.91	15.98	16.1	16.06	16.07
AT1G29690	1.08997	1e-05	16.36	16.29	16.34	16.44	16.41	16.47
AT1G29700	0.992846	0.85	15.08	15.38	15.07	14.86	15.02	15
AT1G29750	1.01099	0.51	15.41	15.56	15.53	15.62	15.45	15.4
AT1G29790	0.951279	0.085	16.16	16.11	16.17	16.05	16.11	16.08
AT1G29840	0.980355	0.75	15.78	15.72	15.76	15.82	15.79	15.8
AT1G29880	0.927418	1e-05	17.02	17.01	17.02	16.9	16.92	16.9
AT1G29900	0.955178	1e-05	16.67	16.66	16.68	16.6	16.63	16.6
AT1G29930	1.02618	0.83	16.94	16.82	16.94	16.91	16.98	16.91
AT1G29940	0.961059	0.028	16.01	15.99	16.01	16.09	16.08	16.11
AT1G29980	0.91859	0.012	16.56	16.58	16.61	16.49	16.5	16.55
AT1G30000	0.991114	0.59	13.61	13.79	13.58	13.73	13.59	13.6
AT1G30120	0.934009	0.28	16.75	16.74	16.7	16.72	16.84	16.74
AT1G30130	1.028	0.72	15.13	15.25	15.08	15.14	15.14	15.23
AT1G30230	1.07641	0.011	16.16	16.02	16.14	16.22	16.29	16.13
AT1G30240	0.936475	0.013	17.98	17.96	17.99	17.78	17.8	17.84
AT1G30270	0.902208	0.0027	17.54	17.52	17.55	17.56	17.62	17.57
AT1G30320	1.25992	0.15	16.82	16.82	16.81	16.93	16.94	16.87
AT1G30360	1.03892	1e-05	17.01	16.97	16.95	17	17.06	17.03
AT1G30400	0.949026	1e-05	16.03	16	16.01	15.95	15.91	15.93
AT1G30440	0.994598	0.95	15.34	15.28	15.34	15.27	15.23	15.27
AT1G30450	0.918411	0.0021	15.78	15.68	15.81	15.81	15.74	15.69
AT1G30460	0.98754	0.34	15.4	15.5	15.52	16.47	16.42	16.53
AT1G30470	0.953429	0.0011	15.76	15.75	15.75	15.77	15.68	15.72
AT1G30480	1.01563	0.7	15.85	15.88	15.88	15.87	15.8	15.92
AT1G30510	0.964043	0.064	15.77	15.81	15.61	15.55	15.67	15.65
AT1G30530	0.938767	0.0016	16.51	16.58	16.54	16.48	16.47	16.48
AT1G30540	1.0398	0.27	12.94	12.73	12.49	12.76	12.54	12.44
AT1G30570	1.01626	0.22	15.7	15.57	15.59	15.51	15.55	15.46
AT1G30580	0.91303	1e-05	16.78	16.76	16.76	16.65	16.65	16.61
AT1G30600	0.981587	0.69	15.51	15.81	15.61	15.76	15.88	15.76
AT1G30630	1.01671	0.23	17.98	17.98	17.95	17.91	17.94	17.93
AT1G30680	0.93277	0.0031	14.5	14.59	14.52	14.56	14.52	14.56
AT1G30690	1.0042	0.59	16.96	16.88	16.9	16.92	16.96	16.88
AT1G30700	1.19811	1e-05	16.37	16.32	16.29	16.28	16.33	16.28
AT1G30720	1.02704	0.21	15.06	15.01	15.15	15.05	15.06	15.08
AT1G30730	0.970872	0.2	15.04	14.98	15.2	15.26	15.19	15.05
AT1G30820	0.863097	1e-05	15.89	15.77	15.79	15.84	15.83	15.81
AT1G30870	1.02416	0.2	15.19	15.2	15.22	15.62	15.71	15.68
AT1G30890	0.960001	0.05	16.21	15.99	15.98	16.19	16.27	16.14
AT1G30900	0.941253	0.043	16.56	16.55	16.52	17.04	17.06	17.11
AT1G30910	0.975614	0.046	16.15	16.33	16.88	17.12	16.76	16.5
AT1G31010	1.07796	0.1	17.08	17.08	17.08	16.84	16.92	16.91
AT1G31070	0.996231	0.77	14.97	14.94	14.99	14.98	14.94	14.93
AT1G31160	0.975863	0.42	12.88	12.83	12.95	12.86	12.96	13.12
AT1G31180	1.0055	0.82	15.21	15.31	15.26	15.3	15.28	15.13
AT1G31190	0.991243	0.4	16.7	16.7	16.74	16.67	16.68	16.72
AT1G31220	0.999101	0.69	16	15.65	15.98	15.96	15.66	15.66
AT1G31230	0.9332	1e-05	17.06	17.05	17.05	16.94	16.97	16.97
AT1G31280	1.03808	0.13	15.85	15.85	15.78	15.9	15.86	15.86
AT1G31330	0.923573	0.00078	16.85	16.82	16.79	16.77	16.75	16.72
AT1G31340	1.15088	0.0065	14.19	14.44	14.28	15.57	15.53	15.52
AT1G31410	1.00374	0.73	16.52	16.61	16.55	16.54	16.49	16.5
AT1G31440	1.10124	1e-05	16.84	16.77	16.79	16.96	16.95	16.96
AT1G31500	0.916847	0.037	16.1	16.28	16.12	16.12	16.13	16.21
AT1G31690	0.926301	0.0013	19.6	19.74	19.65	19.71	19.76	19.7
AT1G31710	0.927953	0.11	16.65	16.59	16.72	16.6	16.62	16.62
AT1G31730	0.964462	0.0018	16.53	16.51	16.49	16.47	16.46	16.45
AT1G31780	0.944862	0.029	14.14	14.2	14.24	14.56	14.35	14.41
AT1G31800	0.911587	1e-05	16	15.99	15.9	15.96	15.96	15.92
AT1G31810	0.940313	0.085	16.44	16.39	16.39	16.43	16.43	16.37
AT1G31812	1.00873	0.63	13.85	13.85	13.75	13.8	13.84	13.8
AT1G31817	1.01087	0.52	16.19	16.14	16.16	16.15	16.15	16.18
AT1G31830	0.984726	0.51	12.51	12.68	12.6	12.83	12.86	13.07
AT1G31850	0.873374	1e-05	15.95	16.15	16.01	16.09	16.04	16.1
AT1G31860	0.965153	0.065	16.39	16.33	16.36	16.41	16.37	16.36
AT1G31870	1.08511	0.055	16.42	16.41	16.39	16.41	16.47	16.46
AT1G31910	0.995882	0.37	15.83	15.76	15.8	15.75	15.76	15.84
AT1G31930	0.889422	0.00035	16.35	16.36	16.37	16.36	16.35	16.37
AT1G31970	0.87034	1e-05	16.61	16.56	16.59	16.55	16.6	16.56
AT1G32050	1.10212	0.26	15.98	16.06	15.95	16.11	15.98	16.16
AT1G32060	1.01115	0.59	16.61	16.59	16.63	16.64	16.63	16.6
AT1G32070	1.06289	0.2	15.56	15.54	15.54	17.04	17.15	17.16
AT1G32080	0.95571	0.059	15.45	15.29	15.35	15.32	15.51	15.26
AT1G32090	1.06163	0.2	16.46	16.4	16.4	16.4	16.45	16.42
AT1G32100	1.1596	0.0039	16.02	15.89	16.06	16.02	16.04	15.99
AT1G32130	1.03634	0.013	16.64	16.74	16.67	16.67	16.64	16.67
AT1G32150	1.12697	0.0039	14.07	14.13	14.1	13.93	14.02	14.14
AT1G32160	0.950445	0.15	18.11	17.99	18.06	17.93	18.07	17.93
AT1G32200	1.00693	0.99	16.85	16.84	16.88	16.84	16.88	16.88
AT1G32220	0.977068	0.19	15.3	15.37	15.38	15.43	15.42	15.42
AT1G32330	0.986614	0.96	16.33	16.4	16.34	16.35	16.36	16.42
AT1G32360	1.08374	0.0039	16.34	16.42	16.37	16.25	16.24	16.27
AT1G32380	0.932487	0.05	17.13	17.13	17.17	17.12	17.16	17.04
AT1G32400	0.995898	0.75	14.79	14.76	14.82	14.9	14.87	14.65
AT1G32440	0.978909	0.062	16.12	16.1	16.09	16.14	16.17	16.16
AT1G32470	1.18133	0.15	17.33	17.42	17.62	17.83	17.71	17.54
AT1G32490	0.988602	0.71	15.8	15.84	15.82	15.86	15.78	15.78
AT1G32500	0.968391	0.0014	17.8	17.84	17.76	17.81	17.98	17.91
AT1G32520	1.0409	0.11	14.72	14.85	14.78	14.66	14.63	14.85
AT1G32530	1.10202	0.87	17.23	17.12	17.2	17.19	17.2	17.26
AT1G32550	1.04781	0.043	16.26	16.43	16.36	16.14	16.05	16.1
AT1G32580	0.963477	0.057	16.88	16.92	16.88	16.75	16.77	16.74
AT1G32640	1.36342	0.016	16.01	15.93	16.03	16.43	16.33	16.39
AT1G32730	1.17906	1e-05	17.66	17.63	17.65	17.73	17.67	17.71
AT1G32750	1.00507	0.4	16.53	16.52	16.53	16.49	16.52	16.49
AT1G32780	0.957064	0.15	18.06	18.03	18.05	17.91	17.95	17.96
AT1G32790	0.901692	0.0094	16.58	16.63	16.66	16.64	16.76	16.77
AT1G32810	1.021	0.66	15.21	15.17	15.23	15.22	15.23	15.26
AT1G32900	0.829854	1e-05	16.13	16.09	16.12	15.88	15.86	15.79
AT1G32940	1.40132	0.0039	16.8	16.87	16.97	16.87	16.88	16.93
AT1G32990	0.936605	0.00015	16.45	16.48	16.47	16.54	16.48	16.49
AT1G33040	0.969631	0.23	12.74	12.83	12.87	13.17	13.17	13.05
AT1G33050	1.05813	0.01	16.14	16.13	16.1	16.07	16.03	16.05
AT1G33140	0.947475	1e-05	16.94	16.91	16.97	16.85	16.87	16.87
AT1G33170	0.820134	1e-05	16.4	16.41	16.41	16.43	16.47	16.45
AT1G33240	0.940626	0.0038	16.91	16.92	16.91	16.99	17.02	17.05
AT1G33270	1.02488	0.28	15.92	15.87	15.91	15.77	15.82	15.76
AT1G33330	1.02862	0.2	15.43	15.57	15.51	15.64	15.52	15.61
AT1G33360	1.05295	0.15	17.21	17.21	17.21	17.25	17.22	17.32
AT1G33410	0.989902	0.51	16.29	16.29	16.32	16.24	16.22	16.24
AT1G33470	0.824901	0.0039	15.94	16	16.07	16.05	16.25	16.32
AT1G33490	0.959453	0.11	14.72	14.83	14.77	14.86	14.84	14.68
AT1G33520	1.03318	0.15	16.74	16.71	16.73	16.8	16.82	16.74
AT1G33590	1.08728	1e-05	17.49	17.41	17.46	17.6	17.55	17.58
AT1G33600	1.06766	1e-05	17.27	17.28	17.24	17.27	17.26	17.24
AT1G33610	1.01562	0.099	16.9	16.89	16.78	16.73	16.86	16.86
AT1G33680	1.0427	0.045	18.73	18.5	18.76	18.69	18.49	18.51
AT1G33780	0.953746	0.45	14.8	14.56	14.76	14.5	14.45	14.79
AT1G33790	1.02819	0.027	15.8	15.81	15.79	15.83	15.8	15.81
AT1G33810	1.0808	0.0071	15.42	15.52	15.48	15.39	15.42	15.46
AT1G33811	0.897401	1e-05	16.96	17.01	16.96	16.87	16.97	16.91
AT1G33980	0.949373	0.0015	17.07	17.05	17.08	16.99	17.03	17.02
AT1G33990	0.981154	0.64	15.8	15.76	15.8	15.75	15.75	15.78
AT1G34000	1.09341	0.016	16.11	16.05	16.09	16.13	16.15	16.05
AT1G34130	0.932844	0.0021	15.85	15.82	15.9	16.38	16.4	16.37
AT1G34220	1.12687	1e-05	15.87	15.87	15.88	15.8	15.8	15.69
AT1G34260	1.12286	0.00017	15.32	15.48	15.43	15.33	15.29	15.15
AT1G34300	1.0803	0.0031	16.41	16.44	16.41	16.37	16.34	16.36
AT1G34320	0.954897	0.085	16.87	16.84	16.87	16.68	16.75	16.71
AT1G34360	0.948101	0.022	16.05	16.02	15.99	16.07	16.02	16.09
AT1G34430	1.00533	0.36	16.41	16.42	16.4	16.42	16.45	16.4
AT1G34510	1.00247	1	16.9	16.91	16.93	17.09	17.05	17.08
AT1G34540	0.984728	0.42	15.29	15.29	15.35	15.25	15.18	15.15
AT1G34550	0.901792	0.0067	17.07	17.07	17.01	17.24	17.27	17.26
AT1G34750	0.929832	0.055	15.77	15.91	15.72	15.81	15.79	15.76
AT1G35140	0.991952	1	17.67	17.7	17.67	17.62	17.67	17.63
AT1G35160	1.06889	0.0035	15.54	15.58	15.59	15.85	15.82	15.73
AT1G35220	0.951641	0.023	16.79	16.88	16.83	16.8	16.76	16.76
AT1G35340	0.93519	0.065	15.75	15.83	15.76	15.75	15.73	15.87
AT1G35420	0.993064	1	17.25	17.22	17.24	17.45	17.48	17.55
AT1G35460	0.936267	0.52	15.9	15.94	15.91	15.89	15.94	15.93
AT1G35470	1.02088	0.22	15.7	15.83	15.7	15.61	15.46	15.48
AT1G35580	1.01061	0.39	16.29	16.29	16.28	16.26	16.29	16.34
AT1G35620	0.970138	0.29	16.76	16.79	16.84	16.31	16.29	16.29
AT1G35670	0.995465	0.92	16.73	16.64	16.74	16.62	16.65	16.64
AT1G35680	1.01555	0.18	18.39	18.4	18.41	18.1	18.09	18.1
AT1G35720	1.02742	0.066	16.96	16.92	16.97	16.91	16.89	16.91
AT1G35780	1.07046	0.001	16.16	16.2	16.16	16.18	16.16	16.13
AT1G36160	1.01627	0.0037	16.68	16.66	16.65	16.69	16.69	16.68
AT1G36310	0.982091	0.29	17	17.05	17.01	16.98	17.03	17.01
AT1G36320	0.821144	0.016	15.22	15.26	15.28	15.16	15.23	15.26
AT1G36370	1.20844	1e-05	16.27	16.28	16.24	16.17	16.18	16.17
AT1G36390	1.02968	0.63	17.36	17.41	17.32	17.31	17.36	17.41
AT1G36730	1.14385	1e-05	16.76	16.7	16.71	16.71	16.76	16.66
AT1G36990	1.06004	0.015	16.34	16.21	16.27	16.22	16.2	16.28
AT1G37130	0.884076	1e-05	16.81	16.75	16.76	16.58	16.63	16.58
AT1G41830	0.959365	0.041	17.39	17.44	17.41	17.55	17.5	17.47
AT1G42430	1.0021	0.75	16.46	16.42	16.32	16.53	16.59	16.62
AT1G42440	0.945824	0.00021	15.3	15.37	15.37	15.25	15.28	15.24
AT1G42470	0.965036	0.35	18.19	18.02	18.16	17.87	17.84	17.93
AT1G42550	1.03583	0.00054	16.49	16.46	16.45	16.52	16.54	16.48
AT1G42960	1.0901	0.34	17.61	17.63	17.46	17.43	17.51	17.39
AT1G42970	0.929362	1e-05	16.74	16.72	16.78	16.65	16.62	16.66
AT1G43130	0.987714	0.4	15.6	15.63	15.69	15.7	15.56	15.61
AT1G43160	1.74009	1e-05	15.6	15.84	15.7	15.67	15.65	15.64
AT1G43170	0.871561	1e-05	17.61	17.59	17.6	17.37	17.42	17.41
AT1G43190	0.959817	0.16	16.59	16.47	16.55	16.61	16.66	16.51
AT1G43620	1.00583	0.83	15.95	15.95	15.99	16.02	16	16.04
AT1G43670	0.967908	0.00071	17.13	17.11	17.15	17.08	17.1	17.07
AT1G43690	0.978406	0.13	15.08	15.13	15.25	15.22	15.32	15.16
AT1G43700	1.16759	1e-05	15.74	15.73	15.75	15.54	15.49	15.52
AT1G43710	0.947055	0.0024	17.26	17.22	17.24	17.11	17.12	17.07
AT1G43850	0.970836	0.17	16.4	16.34	16.38	16.21	16.16	16.16
AT1G43860	0.99576	0.42	14.69	14.73	14.79	14.8	14.67	14.72
AT1G43890	1.02495	0.21	16.84	16.79	16.84	16.79	16.8	16.76
AT1G43900	1.0032	0.54	16.84	16.85	16.89	16.98	17.02	16.98
AT1G44170	0.993072	0.9	15.97	15.87	15.92	15.82	15.82	15.82
AT1G44350	0.834952	0.016	17.48	17.41	17.35	17.3	17.23	17.23
AT1G44446	0.902586	1e-05	16.16	16.22	16.26	16.31	16.29	16.28
AT1G44575	0.943334	0.00034	17.75	17.78	17.78	17.69	17.68	17.7
AT1G44770	0.994473	0.75	17.43	17.41	17.48	17.4	17.45	17.42
AT1G44790	1.01382	0.92	16.2	16.19	16.21	16.29	16.28	16.28
AT1G44810	0.952647	0.27	18.65	18.55	18.63	18.68	18.67	18.65
AT1G44820	1.05501	0.00048	15.88	15.92	15.87	15.89	15.85	15.87
AT1G44835	0.92088	0.0016	16.02	15.97	15.94	15.94	15.97	15.94
AT1G44900	0.943702	0.0028	15.25	15.29	15.29	15.26	15.28	15.26
AT1G44910	1.00347	0.97	16.13	16.15	16.09	16.11	16.14	16.14
AT1G44920	0.975119	0.42	12.49	12.32	12.34	12.52	12.29	12.35
AT1G45000	0.964479	0.004	16.82	16.79	16.8	16.75	16.76	16.75
AT1G45110	1.02095	0.86	16.92	16.93	16.86	16.99	16.97	17.03
AT1G45130	0.911802	0.0011	15.98	16.05	15.92	15.86	15.95	15.89
AT1G45145	0.951726	0.0084	16.61	16.55	16.59	16.67	16.66	16.72
AT1G45150	1.0026	0.55	14.95	15.2	15.05	15.54	14.86	14.97
AT1G45170	1.02786	0.14	16.48	16.46	16.46	16.31	16.31	16.28
AT1G45201	0.888378	1e-05	16.11	16.15	16.11	16.12	16.05	16.06
AT1G45230	0.968465	0.42	17.01	17.07	16.99	16.94	16.95	16.87
AT1G45249	1.37568	0.00034	15.99	16.01	15.97	16.11	16.11	16.12
AT1G45474	0.976562	0.31	16.08	15.99	15.99	16.02	16.05	15.93
AT1G45688	0.961349	0.027	16.69	16.67	16.69	16.65	16.64	16.66
AT1G47128	1.31271	1e-05	16.66	16.72	16.69	17.03	17.05	17.08
AT1G47200	1.17202	0.0013	17.2	17.2	17.13	16.95	17.03	17.04
AT1G47250	1.09364	0.0071	16.28	16.29	16.19	16.05	16.36	16.33
AT1G47260	1.06002	1e-05	16.9	16.92	16.88	17.03	16.97	16.93
AT1G47290	0.954474	0.25	15.52	15.66	15.74	15.49	15.68	15.64
AT1G47330	1.13048	0.038	16.34	16.35	16.4	16.31	16.33	16.38
AT1G47380	0.989852	0.85	16.27	16.29	16.33	16.29	16.43	16.32
AT1G47420	1.10067	1e-05	16.51	16.56	16.4	16.42	16.4	16.36
AT1G47480	1.01329	0.83	16.04	16.17	16.16	16.28	16.11	16.08
AT1G47490	0.878127	0.00062	16.14	16.1	16.2	16.29	16.25	16.16
AT1G47530	0.893061	0.0039	16.65	16.64	16.6	16.54	16.59	16.59
AT1G47540	1.16297	0.0039	17.48	17.38	17.37	17.42	17.53	17.46
AT1G47550	0.96527	0.12	15.77	15.81	15.71	15.74	15.71	15.7
AT1G47600	0.955662	0.015	15.85	15.88	15.87	15.78	15.72	15.78
AT1G47710	1.07331	1e-05	14.79	14.79	14.79	14.95	14.94	14.93
AT1G47750	0.964755	0.63	16.72	16.75	16.52	16.81	16.91	16.89
AT1G47840	0.875327	0.00022	16.78	16.94	16.85	16.93	16.99	16.95
AT1G47900	0.962245	0.0017	15.72	15.76	15.73	15.67	15.72	15.67
AT1G47980	1.06571	0.078	15.95	15.94	16.04	16.04	16.13	15.98
AT1G48030	0.979937	0.026	16.22	16.21	16.2	16.19	16.18	16.18
AT1G48050	0.945768	0.043	17.53	17.56	17.55	17.42	17.4	17.46
AT1G48090	0.980279	0.084	16.06	16.05	16.1	16.06	16.03	16.03
AT1G48110	0.948603	0.00028	17.04	16.96	17	17.16	17.17	17.13
AT1G48120	0.943572	0.07	15.79	15.82	15.77	16.1	16.04	16.05
AT1G48160	0.977985	0.29	18.06	18.07	18.04	18.02	18.01	17.93
AT1G48210	1.04198	0.1	15.92	15.96	15.95	15.56	15.57	15.45
AT1G48230	0.927246	0.0041	16.88	16.9	16.8	16.88	16.82	16.83
AT1G48300	0.807548	0.0039	17.04	17.03	17.09	17.09	17.04	16.97
AT1G48320	1.01559	0.42	16.96	16.98	16.96	17.05	17.02	17.01
AT1G48350	0.972815	0.076	16.82	16.83	16.84	16.77	16.82	16.88
AT1G48410	0.949293	1e-05	16.53	16.51	16.49	16.42	16.42	16.47
AT1G48420	0.991062	0.49	14.71	14.74	14.78	14.69	14.7	14.62
AT1G48460	0.948839	0.031	14.9	14.88	14.9	14.8	14.86	14.85
AT1G48470	1.08515	1e-05	16.45	16.58	16.51	16.73	16.62	16.62
AT1G48480	1.00354	0.82	16.1	16.15	16.08	16.24	16.28	16.23
AT1G48520	1.00306	0.49	16.71	16.68	16.66	16.69	16.7	16.68
AT1G48570	0.801488	1e-05	17.47	17.49	17.37	17.47	17.38	17.42
AT1G48600	0.964977	0.0051	16.4	16.39	16.4	16.3	16.4	16.33
AT1G48610	0.880887	1e-05	16.54	16.49	16.55	16.47	16.51	16.42
AT1G48620	1.00414	0.77	17.21	17.2	17.19	17.21	17.25	17.23
AT1G48630	0.943848	0.023	15.88	15.84	15.81	15.67	15.59	15.67
AT1G48650	0.817345	0.00081	16.98	17.02	17	17.06	17.1	17.1
AT1G48660	0.925767	0.078	16.24	16.26	16.23	16.38	16.36	16.37
AT1G48760	0.940552	0.015	18.31	18.25	18.25	18.34	18.4	18.35
AT1G48830	0.967654	0.04	16.42	16.43	16.44	16.46	16.49	16.41
AT1G48850	1.02097	0.062	17.35	17.31	17.32	17.33	17.37	17.36
AT1G48860	0.948385	0.0017	15.13	15.19	15.18	15.18	15.11	15.15
AT1G48900	0.941601	1e-05	17.25	17.2	17.2	17.13	17.15	17.12
AT1G48920	0.960897	0.0027	17.1	17.13	17.16	17.08	17.04	17.06
AT1G48950	0.978259	0.16	15.06	15.22	15.25	15.25	15.21	15.15
AT1G48970	0.94538	0.04	16.93	16.8	16.94	16.85	16.89	16.87
AT1G49040	0.976433	0.13	16.48	16.47	16.47	16.47	16.45	16.47
AT1G49300	1.00876	0.63	15.16	15.14	15.11	15.2	15.37	15.2
AT1G49340	0.963659	0.00025	16.19	16.17	16.2	16.13	16.14	16.13
AT1G49380	0.792234	0.00015	17.05	17.01	17.01	16.79	16.83	16.82
AT1G49430	1.02313	0.047	16.91	16.9	16.88	16.96	16.91	16.92
AT1G49480	0.874096	0.00011	16.23	16.16	16.11	16.07	16.1	16.11
AT1G49540	0.916311	1e-05	16.64	16.6	16.63	16.91	16.92	16.95
AT1G49580	0.909867	0.28	15.97	16.02	16.08	16.16	16.1	16.12
AT1G49590	1.01325	0.83	15.95	16.11	15.99	15.47	15.21	15.18
AT1G49600	0.917993	0.0044	16.32	16.33	16.32	16.31	16.38	16.37
AT1G49630	0.997694	0.72	16.13	16.19	16.16	16.13	16.09	16.09
AT1G49650	1.00562	0.97	14.85	15.69	15.34	15.71	15.2	15.56
AT1G49660	1.02426	0.52	15.66	15.66	15.66	15.72	15.83	15.89
AT1G49670	0.96966	0.0056	18.1	17.99	18.07	18	17.91	17.92
AT1G49710	1.07601	0.031	16.18	16.23	16.16	16.14	16.08	16.07
AT1G49730	1.01633	0.16	16.74	16.75	16.73	16.59	16.64	16.61
AT1G49740	0.960393	0.04	17.11	17.31	17.09	17.13	17.14	17.17
AT1G49750	0.982047	0.12	15.88	15.84	15.83	15.84	15.84	15.76
AT1G49760	0.951492	1e-05	16.56	16.52	16.55	16.46	16.47	16.49
AT1G49820	0.918165	1e-05	15.19	15.14	15.15	15.03	15.01	14.97
AT1G49950	0.97856	0.57	15.22	15.21	15.29	15.32	15.16	15.26
AT1G49970	0.956399	0.0013	16.6	16.59	16.64	16.65	16.67	16.62
AT1G50030	0.915143	0.2	15.46	15.55	15.52	15.54	15.46	15.48
AT1G50110	0.895546	0.0013	16.61	16.67	16.6	16.57	16.52	16.55
AT1G50120	0.974979	0.2	15.37	15.42	15.4	15.32	15.35	15.27
AT1G50140	1.07128	0.085	16.03	16.16	16.16	16.28	16.2	16.16
AT1G50170	0.970811	0.6	16.19	16.18	16.16	16.15	16.12	16.02
AT1G50200	0.95033	1e-05	16.82	16.77	16.78	16.73	16.73	16.69
AT1G50240	0.826838	0.0065	16.18	15.94	16.16	16.12	15.96	16.11
AT1G50250	1.01903	0.04	15.59	15.6	15.6	15.65	15.61	15.6
AT1G50300	1.02057	0.44	16.07	16.1	16.09	16.04	15.99	15.99
AT1G50320	1.00457	0.95	16.63	16.73	16.71	16.71	16.63	16.75
AT1G50370	0.929684	0.00079	15.26	15.18	15.29	15.35	15.31	15.32
AT1G50380	0.98491	0.45	16.17	16.15	16.15	16.12	16.16	16.13
AT1G50430	0.908561	0.01	17.38	17.28	17.39	17.31	17.3	17.45
AT1G50450	0.960537	0.00072	16.75	16.73	16.72	16.88	16.92	16.9
AT1G50460	0.971277	0.42	15.31	15.32	15.28	15.22	15.2	15.23
AT1G50480	0.998435	0.66	16.91	16.91	16.93	16.9	16.92	16.92
AT1G50500	0.928421	1e-05	15.51	15.65	15.52	15.43	15.53	15.45
AT1G50510	0.993757	0.47	16.19	16.12	16.08	16.26	16.28	16.27
AT1G50570	1.02058	0.24	15.7	15.7	15.8	16.12	15.95	15.94
AT1G50575	1.00272	0.49	15.52	15.46	15.51	15.73	15.64	15.58
AT1G50600	1.05932	0.001	16.95	16.91	16.88	16.8	16.76	16.73
AT1G50620	1.06281	0.031	16.88	16.88	16.81	16.79	16.88	16.79
AT1G50660	0.907918	0.28	13.07	12.97	12.74	12.96	13.16	12.95
AT1G50670	0.961174	0.034	17.06	16.97	17.01	17.01	17.17	17.01
AT1G50710	0.989938	0.85	15.27	15.13	15.22	15.23	15.2	15.03
AT1G50840	0.836187	1e-05	15.94	15.85	15.9	15.76	15.76	15.73
AT1G50890	1.0477	0.42	16.41	16.37	16.34	16.53	16.61	16.57
AT1G50900	1.11969	0.26	15.98	16	15.92	16.02	16.05	16.02
AT1G50920	0.841107	1e-05	16.15	16.18	16.14	15.87	15.95	15.91
AT1G50940	1.13811	1e-05	16.89	16.84	16.83	16.76	16.89	16.78
AT1G50950	0.906718	0.055	15.29	15.27	15.24	15.43	15.55	15.34
AT1G51110	0.968961	0.066	15.59	15.6	15.44	15.67	15.55	15.64
AT1G51160	1.00523	0.73	16.46	16.47	16.49	16.53	16.53	16.53
AT1G51200	1.79752	0.0039	15.42	15.44	15.3	15.4	15.43	15.43
AT1G51310	0.969736	0.52	15.86	15.8	16.03	16.01	15.85	15.7
AT1G51360	0.979922	0.36	17.41	17.5	17.46	17.38	17.4	17.49
AT1G51390	1.12022	0.047	16.64	16.71	16.63	16.7	16.65	16.6
AT1G51450	1.01055	0.76	15.81	15.86	15.89	15.8	15.72	15.84
AT1G51470	0.982498	0.37	16.77	16.67	16.74	16.7	16.71	16.68
AT1G51500	1.0852	1e-05	16.63	16.65	16.58	16.7	16.72	16.74
AT1G51510	1.1805	1e-05	15.62	15.56	15.69	15.7	15.68	15.6
AT1G51540	0.946392	0.055	15.33	15.48	15.42	15.33	15.29	15.37
AT1G51560	1.01939	0.39	17.29	17.28	17.3	17.37	17.33	17.35
AT1G51570	0.935362	1e-05	16.13	16.03	16.15	16.11	15.98	15.97
AT1G51580	0.957684	0.14	16.58	16.61	16.59	16.6	16.54	16.57
AT1G51590	1.00916	0.4	17.11	17.12	17.08	17.08	17.14	17.24
AT1G51600	1.03949	0.52	15.51	15.62	15.54	15.47	15.55	15.52
AT1G51610	0.950003	0.12	15.32	15.27	15.33	15.82	15.84	15.64
AT1G51630	0.892026	1e-05	14.19	14.17	14.17	14.15	14.21	14.22
AT1G51680	1.01845	0.17	16.25	16.28	16.27	16.3	16.36	16.36
AT1G51690	1.00293	0.8	16.45	16.51	16.52	16.17	16.18	16.27
AT1G51700	1.77105	0.0039	15.93	15.91	15.99	16.14	16.06	15.95
AT1G51710	0.985069	0.23	16.86	16.83	16.87	16.85	16.86	16.78
AT1G51760	1.11447	1e-05	16.08	16.07	16.07	16.09	16.12	16.04
AT1G51800	1.15327	1e-05	16.94	16.95	16.94	16.87	16.91	16.89
AT1G51805	0.988065	0.062	17.02	17.01	17.03	17.05	16.97	16.99
AT1G51830	0.956163	0.065	16.09	16.09	15.98	16.1	16.13	16.16
AT1G51840	1.00487	0.87	13.77	13.83	13.79	14.05	14.07	14.17
AT1G51850	1.01828	0.42	15.92	16.01	15.95	15.88	15.83	15.92
AT1G51980	1.06627	1e-05	17.04	17.04	17.06	17.15	17.14	17.13
AT1G52000	1.06435	1e-05	16.44	16.47	16.44	16.58	16.56	16.58
AT1G52030	0.983889	0.1	16.83	16.85	16.81	17.1	17.08	16.98
AT1G52040	0.913493	0.12	16.68	16.67	16.66	16.64	16.61	16.72
AT1G52050	0.979663	0.66	14.55	14.52	14.46	14.58	14.56	14.58
AT1G52060	0.972282	0.37	17.38	17.18	17.33	17.29	17.18	17.24
AT1G52070	1.00157	0.92	16.02	16.06	16.09	16.03	16.1	16.06
AT1G52100	0.98129	0.057	16.87	16.84	16.86	16.84	16.82	16.82
AT1G52160	0.928753	0.63	16.07	16	16.06	16.05	16.12	16.04
AT1G52200	0.958911	0.42	18.4	18.46	18.5	18.58	18.7	18.72
AT1G52220	1.04093	0.26	17.59	17.61	17.51	17.52	17.63	17.64
AT1G52230	1.06725	0.025	16.67	16.71	16.7	16.69	16.66	16.66
AT1G52260	0.938002	0.05	16.53	16.54	16.48	16.52	16.51	16.56
AT1G52280	1.00722	0.73	15.85	15.76	15.74	17.15	17.23	17.14
AT1G52300	0.690794	0.0039	16.06	16.04	16.07	15.96	15.99	15.99
AT1G52320	1.08327	0.00062	15.63	15.61	15.59	15.46	15.4	15.47
AT1G52340	0.952627	0.0036	16.37	16.41	16.33	16.45	16.43	16.56
AT1G52360	0.916831	1e-05	16.71	16.7	16.71	16.59	16.59	16.56
AT1G52380	1.05411	0.00064	16.87	16.83	16.86	16.9	16.88	16.87
AT1G52400	0.975854	0.081	17.03	17.07	17.05	17.02	17.01	17.01
AT1G52410	1.02768	0.025	16.4	16.4	16.39	16.44	16.45	16.41
AT1G52420	1.05783	0.63	15.62	15.54	15.69	15.74	15.69	15.52
AT1G52510	1.02107	0.023	16.33	16.3	16.33	16.35	16.38	16.33
AT1G52540	0.990878	0.57	15.32	15.22	15.27	15.16	15.14	15.27
AT1G52600	0.944994	0.058	15.82	15.83	15.83	15.74	15.78	15.82
AT1G52670	1.07404	0.0029	16.33	16.27	16.34	16.12	16.21	16.2
AT1G52690	6.04374	1e-05	14.5	14.58	14.49	16.98	17.06	17.27
AT1G52730	1.00007	0.75	16.23	16.13	16.23	16.06	15.99	16.07
AT1G52760	0.96576	0.025	17.91	17.9	17.84	17.78	17.82	17.82
AT1G52780	0.94677	1e-05	16.69	16.64	16.68	16.59	16.59	16.6
AT1G52870	0.749246	0.016	16.43	16.59	16.36	16.58	16.65	16.51
AT1G52930	0.861934	0.0015	17.37	17.37	17.38	17.07	17.11	17.05
AT1G52980	0.837295	1e-05	15.45	15.53	15.41	15.41	15.33	15.38
AT1G53000	1.03155	0.13	17.54	17.55	17.62	17.53	17.51	17.46
AT1G53050	1.11629	0.1	16.14	16.11	16.1	16.15	16.13	16.14
AT1G53070	1.04767	0.0094	17	16.94	16.96	16.88	16.95	17
AT1G53120	0.95507	0.065	17.12	17.13	17.14	17.07	17.08	17.08
AT1G53165	0.989268	0.31	16.02	16.06	16.08	15.95	15.99	15.93
AT1G53210	1.05806	0.011	17.32	17.25	17.24	17.1	17.11	17.09
AT1G53240	0.999733	0.89	16.12	16.04	16.03	16.08	16.05	16.06
AT1G53280	0.995468	0.53	16.12	16.09	16.12	16.06	15.99	16
AT1G53290	0.913126	0.11	14.88	14.84	14.78	14.79	14.8	14.73
AT1G53300	0.950035	0.15	15.77	15.64	15.72	15.37	15.4	15.54
AT1G53310	0.946637	0.0021	16.64	16.61	16.64	16.56	16.52	16.57
AT1G53345	0.901627	0.037	17.18	17.06	17.14	17.04	17.04	17.05
AT1G53390	0.95962	0.6	15.31	15.27	15.32	15.32	15.26	15.32
AT1G53430	1.01885	0.076	15.84	15.86	15.84	15.86	15.86	15.9
AT1G53440	0.983492	0.49	17.85	17.87	17.89	17.8	17.86	17.75
AT1G53500	1.01267	0.78	14.23	14.39	14.42	14.32	14.28	14.11
AT1G53520	0.991866	0.49	16.14	16.13	16.11	16.31	16.47	16.27
AT1G53570	1.03302	0.2	14.69	14.76	14.72	14.82	14.82	14.78
AT1G53580	1.21708	1e-05	16.3	16.29	16.34	16.35	16.34	16.26
AT1G53590	1.03658	0.2	15.44	15.49	15.43	15.44	15.47	15.46
AT1G53645	1.04422	0.012	16.53	16.6	16.53	16.47	16.5	16.49
AT1G53650	0.951852	0.63	16.83	16.84	16.77	16.62	16.82	16.75
AT1G53670	1.07851	0.018	15.51	15.57	15.59	15.56	15.64	15.61
AT1G53710	0.953396	0.058	16.77	16.74	16.78	16.76	16.74	16.78
AT1G53720	0.928486	0.00016	16.49	16.54	16.55	16.51	16.47	16.46
AT1G53730	1.05835	0.0023	16.84	16.85	16.79	16.78	16.89	16.89
AT1G53750	1.03646	1e-05	16.33	16.27	16.31	16.36	16.36	16.35
AT1G53760	1.04789	0.45	16.25	16.33	16.21	16.41	16.36	16.33
AT1G53800	0.862159	1e-05	16.57	16.58	16.55	16.51	16.55	16.56
AT1G53830	1.02742	0.24	16.41	16.43	16.48	16.31	16.32	16.19
AT1G53840	1.00576	0.91	17.02	17.01	17.03	16.83	16.91	16.76
AT1G53880	0.942834	0.055	15.57	15.43	15.53	15.58	15.55	15.51
AT1G54000	1.06297	1e-05	16.34	16.34	16.39	16.43	16.44	16.46
AT1G54010	1.10712	1e-05	16.17	16.15	16.21	16.31	16.31	16.38
AT1G54030	1.03785	0.001	16.62	16.62	16.59	16.62	16.65	16.61
AT1G54060	0.947628	0.00045	15.81	15.81	15.71	15.71	15.81	15.87
AT1G54080	1.13173	0.0036	16.42	16.4	16.36	16.24	16.26	16.25
AT1G54090	0.979121	0.36	17.45	17.38	17.35	17.27	17.33	17.29
AT1G54100	1.28189	1e-05	16.54	16.52	16.51	16.86	16.9	16.88
AT1G54150	0.96725	0.42	15.7	15.83	15.67	15.85	15.98	15.85
AT1G54170	1.13194	1e-05	17.01	16.95	17.01	16.97	17	16.98
AT1G54220	1.03779	0.0097	16.92	16.86	16.85	16.89	16.91	16.92
AT1G54270	0.970126	0.13	15.86	15.76	15.81	15.89	15.83	15.78
AT1G54310	0.945396	0.17	14.14	14.22	14.09	14.27	14.32	14.37
AT1G54320	0.975795	0.51	17.4	17.39	17.34	17.34	17.4	17.4
AT1G54340	0.986957	0.36	16.59	16.56	16.53	16.53	16.56	16.59
AT1G54350	0.936812	1e-05	15.66	15.66	15.71	15.71	15.71	15.56
AT1G54410	1.08916	0.036	18.09	18.44	18.33	18.28	18.39	18.56
AT1G54460	0.851928	0.00081	13.98	14.17	13.88	14.46	14.36	14.53
AT1G54490	0.960353	0.0017	15.81	15.77	15.8	15.86	15.87	15.9
AT1G54500	1.01455	0.4	16	16.04	16	15.91	15.9	15.93
AT1G54520	0.935176	0.0025	15.58	15.62	15.66	15.59	15.52	15.51
AT1G54570	0.962453	0.041	15.39	15.4	15.38	15.36	15.27	15.33
AT1G54610	0.937796	0.0047	16.45	16.45	16.41	16.37	16.36	16.38
AT1G54690	0.95534	0.26	13.51	13.45	13.73	15.07	15.04	14.95
AT1G54710	1.09406	0.029	15.35	15.41	15.41	15.12	15.04	15.13
AT1G54780	1.00483	0.51	17.05	17.04	16.99	17.03	17.06	17.02
AT1G54850	0.970089	0.31	15.04	15.23	15.14	15	15.09	15.25
AT1G54860	1.01823	0.25	16.56	16.51	16.49	16.54	16.51	16.5
AT1G54870	1.01889	0.52	15.21	15.06	15.32	15.29	15.06	14.95
AT1G54920	1.00309	0.75	16.84	16.49	16.77	17.35	17.22	16.98
AT1G54990	0.928526	1e-05	15.87	15.82	15.94	16.09	16.03	16.04
AT1G55010	0.867515	0.11	16.84	16.99	16.98	17.1	16.99	17.01
AT1G55020	0.99149	0.64	16.57	16.51	16.54	16.53	16.54	16.51
AT1G55090	0.983191	0.27	14.99	14.94	14.92	14.94	14.96	14.88
AT1G55120	1.05381	0.073	16.2	16.12	16.19	16.17	16.21	16.21
AT1G55150	0.998933	0.99	16.69	16.65	16.68	16.6	16.61	16.58
AT1G55160	1.0154	0.56	16.5	16.59	16.5	16.58	16.62	16.58
AT1G55210	1.01593	0.96	15.62	15.69	15.64	15.76	15.71	15.64
AT1G55260	0.952007	0.17	16.32	16.27	16.35	16.36	16.29	16.25
AT1G55265	1.01488	0.76	16.96	16.96	17.07	17.33	17.26	17.2
AT1G55280	0.993209	0.87	16.41	16.44	16.3	16.4	16.4	16.42
AT1G55310	0.993502	1	15.24	15.26	15.19	15.22	15.27	15.15
AT1G55320	0.943769	0.031	16.06	15.95	16.06	15.93	15.84	15.92
AT1G55325	0.9933	0.66	16.69	16.7	16.66	16.75	16.83	16.68
AT1G55370	0.905223	0.019	17.3	17.24	17.26	17.24	17.29	17.17
AT1G55450	1.08086	1e-05	16.57	16.55	16.54	16.52	16.53	16.5
AT1G55480	1.05393	1e-05	17.11	17.06	17.07	17.15	17.17	17.16
AT1G55490	0.969099	0.012	16.12	16.18	16.23	16.12	16.11	16.17
AT1G55500	1.07134	1e-05	16.31	16.24	16.26	16.24	16.29	16.24
AT1G55510	1.06553	0.029	15.96	16.04	16.02	15.88	15.8	15.87
AT1G55530	1.02233	0.31	16.28	16.33	16.26	16.45	16.32	16.32
AT1G55540	0.997202	0.9	16.06	16.06	16.07	16.08	16.05	16.05
AT1G55670	0.967056	0.12	17.73	17.7	17.68	17.67	17.74	17.71
AT1G55680	1.25402	0.0039	16.27	16.33	16.32	16.19	16.28	16.21
AT1G55740	1.00901	0.87	16.13	16.14	16.12	16.14	16.15	16.12
AT1G55805	1.04226	0.33	15.78	15.86	15.85	16	15.94	15.88
AT1G55810	0.951461	0.0075	17.16	17.14	17.1	17.09	17.07	17.05
AT1G55820	0.972042	0.093	15.29	15.26	15.23	15.35	15.37	15.52
AT1G55850	0.972277	0.0091	16.65	16.56	16.59	16.53	16.58	16.5
AT1G55860	1.03676	0.032	15.51	15.48	15.51	15.6	15.56	15.51
AT1G55880	0.957353	0.2	16.15	16.09	16.18	16.1	16.11	16.03
AT1G55890	0.984951	0.63	16.26	16.26	16.24	16.38	16.33	16.33
AT1G55900	0.96008	0.12	15.98	15.91	15.94	16.02	16.08	16.06
AT1G55930	0.945021	0.31	14.77	14.69	14.65	14.84	14.68	14.62
AT1G55940	0.947772	0.42	16.13	16.02	16.22	16.18	16.23	16.12
AT1G56000	0.961578	0.028	16.75	16.73	16.68	16.66	16.69	16.71
AT1G56050	0.962563	0.05	15.2	15.14	15.27	15.45	15.34	15.34
AT1G56070	0.944437	1e-05	16.71	16.73	16.77	16.65	16.65	16.67
AT1G56110	0.879681	1e-05	17.3	17.24	17.31	17.07	17.13	17.08
AT1G56140	0.971082	0.25	16.1	16.07	16.14	15.99	15.97	16.12
AT1G56145	1.05304	0.031	15.9	16.07	15.97	15.88	15.79	16.05
AT1G56190	0.990532	0.3	15.33	15.28	15.35	15.33	15.31	15.28
AT1G56220	0.780756	0.00035	16.21	15.97	16.22	15.85	15.97	15.89
AT1G56290	1.034	0.037	17.24	17.2	17.26	17.33	17.37	17.3
AT1G56330	0.979176	0.2	16.34	16.36	16.34	16.25	16.24	16.22
AT1G56340	1.02035	0.07	17.22	17.23	17.2	17.23	17.29	17.22
AT1G56423	1.02369	0.36	15.02	15.13	15.07	15.06	15.01	14.85
AT1G56450	0.972936	0.11	16.13	16.12	16.15	16.11	16.13	16.15
AT1G56460	1.01872	0.63	16.85	16.85	16.76	16.74	16.77	16.78
AT1G56500	0.977081	0.0032	16.46	16.44	16.47	16.41	16.42	16.43
AT1G56550	0.898034	0.15	16.99	16.71	16.68	16.63	16.65	16.64
AT1G56580	1.34566	0.00067	16.55	16.63	16.61	16.49	16.51	16.51
AT1G56590	1.00583	0.69	16.8	16.89	16.81	16.85	16.92	16.93
AT1G56660	1.14359	1e-05	17.03	17.02	16.98	16.94	16.96	16.97
AT1G56700	0.994957	0.14	16.47	16.49	16.44	16.45	16.43	16.41
AT1G57600	0.956341	0.15	16.87	16.91	16.85	16.84	16.92	16.85
AT1G57720	0.922703	1e-05	17.01	16.91	16.96	16.85	16.85	16.85
AT1G57770	0.979501	0.037	17.03	17.02	17.01	16.86	16.93	16.89
AT1G57990	1.1657	0.00093	18.3	18.39	18.32	18.39	18.32	18.34
AT1G58025	0.978955	0.052	14.41	14.61	14.48	14.59	14.43	14.68
AT1G58060	0.940628	0.083	16.07	16.07	16.14	15.87	15.83	15.81
AT1G58080	0.925022	1e-05	15.93	15.94	15.91	15.95	16	15.99
AT1G58100	1.02142	0.47	17.06	17.06	17	16.94	16.87	16.87
AT1G58110	0.843028	0.0039	14.42	14.33	14.59	14.27	14.14	13.94
AT1G58180	1.09095	0.078	16.7	16.8	16.75	16.75	16.75	16.68
AT1G58200	1.11436	1e-05	16.46	16.4	16.39	16.3	16.35	16.26
AT1G58220	1.03413	0.15	15.98	15.9	15.95	16.05	16.05	16.06
AT1G58230	0.927849	0.0024	16.98	16.98	16.96	16.99	16.97	17.01
AT1G58250	0.99616	0.52	16.23	16.19	16.21	16.26	16.1	16.24
AT1G58270	1.14464	1e-05	16.3	16.27	16.28	16.48	16.45	16.45
AT1G58290	0.856033	1e-05	16.24	16.17	16.27	16.28	16.27	16.23
AT1G58360	1.33936	0.00035	15.61	15.55	15.63	15.64	15.69	15.58
AT1G58370	0.937304	0.2	16.3	16.27	16.34	16.18	16.26	16.24
AT1G59218	1.22296	0.0039	14.48	14.83	14.46	14.41	14.57	14.4
AT1G59359	0.935746	0.0017	17.38	17.39	17.31	17.29	17.36	17.31
AT1G59520	0.994031	0.63	14.75	14.65	14.83	14.78	14.66	14.62
AT1G59610	1.00888	0.22	16.42	16.41	16.39	16.43	16.41	16.42
AT1G59700	0.991425	0.45	15.21	15.28	15.25	15.47	15.39	15.39
AT1G59710	1.03081	0.2	16.53	16.73	16.6	16.66	16.54	16.66
AT1G59760	0.922002	1e-05	18.96	19.11	18.88	18.34	18.54	18.5
AT1G59820	1.03453	0.0065	16.46	16.41	16.42	16.36	16.4	16.3
AT1G59840	0.939098	0.00029	16.75	16.81	16.76	16.83	16.84	16.86
AT1G59870	1.08129	1e-05	17.15	17.13	17.13	17.23	17.26	17.25
AT1G59890	0.973293	0.28	16.98	16.89	16.95	16.89	16.93	16.86
AT1G59900	1.03667	0.00057	17.63	17.6	17.59	17.65	17.68	17.64
AT1G59910	1.075	1e-05	18.35	18.32	18.29	18.28	18.31	18.28
AT1G59960	1.09704	0.05	16.03	15.91	15.94	15.97	15.95	15.97
AT1G59990	0.951887	0.0019	15.44	15.39	15.38	15.33	15.28	15.29
AT1G60000	0.898758	0.00013	16.4	16.43	16.43	16.45	16.49	16.47
AT1G60070	0.927661	1e-05	16.05	16.11	16.14	15.99	15.96	16.03
AT1G60080	0.986946	0.75	16.21	16.4	16.32	16.47	16.29	16.35
AT1G60095	0.980848	0.42	15.99	16.01	16.01	16.3	16.42	16.44
AT1G60140	1.18372	1e-05	17.7	17.63	17.68	17.54	17.49	17.48
AT1G60160	0.958679	0.21	16.24	16.21	16.23	16.15	16.11	16.21
AT1G60170	1.0084	0.39	16.46	16.49	16.44	16.39	16.41	16.41
AT1G60200	1.01616	0.74	16.61	16.59	16.6	16.62	16.63	16.61
AT1G60420	1.03557	0.0031	16.06	16.05	16.05	15.91	15.87	15.85
AT1G60440	1.0651	0.12	14.55	14.52	14.58	14.29	14.17	14.32
AT1G60490	0.8855	1e-05	16.54	16.5	16.58	16.62	16.58	16.53
AT1G60550	0.961628	0.015	16.38	16.36	16.36	16.29	16.33	16.31
AT1G60620	0.977289	0.42	14.58	14.76	14.56	14.76	14.68	14.79
AT1G60640	0.805171	0.00035	16.54	16.57	16.57	16.59	16.62	16.59
AT1G60650	0.927204	0.0015	15.93	15.97	16.01	16.02	15.98	15.98
AT1G60680	1.04089	0.34	16.19	16.18	16.24	17.02	17.06	17.01
AT1G60690	0.942387	0.078	15.38	15.43	15.38	15.26	15.45	15.41
AT1G60710	0.96053	0.00019	17.31	17.29	17.3	17.23	17.25	17.25
AT1G60730	1.01662	0.51	16.25	16.21	16.22	16.09	16.12	16.03
AT1G60780	0.965053	0.00071	16.79	16.79	16.74	16.86	16.89	16.89
AT1G60810	1.01447	0.51	18.17	18.28	18.13	18.16	18.31	18.35
AT1G60850	0.920457	0.42	15.53	15.58	15.56	15.23	15.21	15.3
AT1G60900	0.97754	0.23	15.01	14.96	15	14.99	14.93	14.89
AT1G60940	1.02999	0.26	15.04	15.13	15.09	15.14	15.06	15.11
AT1G60990	1.00638	0.73	16.66	16.78	16.74	16.9	16.9	16.84
AT1G60995	0.89513	0.038	17.8	17.82	17.86	17.75	17.81	17.8
AT1G61010	1.0026	0.89	17.69	17.74	17.62	17.54	17.58	17.61
AT1G61040	0.9971	0.73	15.9	15.86	15.91	15.88	15.85	15.89
AT1G61100	1.12604	1e-05	18.43	18.28	18.12	18.16	18.21	18.08
AT1G61210	1.1216	0.0018	17.25	17.24	17.28	17.42	17.48	17.47
AT1G61250	1.00124	0.57	16.46	16.53	16.42	16.13	16.15	16.21
AT1G61360	1.02225	0.83	16.96	17	16.89	16.48	16.6	16.55
AT1G61380	0.988865	0.6	17.01	17.07	17.06	16.9	16.98	17.04
AT1G61520	1.02452	0.058	17.45	17.42	17.43	17.45	17.47	17.48
AT1G61570	1.04198	0.75	16.44	16.65	16.59	17.05	17	17.16
AT1G61580	0.907496	1e-05	16.65	16.59	16.6	16.49	16.56	16.47
AT1G61620	0.924464	0.0039	16.57	16.63	16.54	16.58	16.65	16.52
AT1G61670	0.929104	0.019	14.85	14.86	14.83	14.96	14.96	14.97
AT1G61690	1.12553	1e-05	16.23	16.25	16.24	16.4	16.44	16.4
AT1G61730	0.991942	0.67	17.03	17.03	17.02	17	17.06	17.01
AT1G61770	1.05006	0.046	15.51	15.43	15.52	15.53	15.55	15.51
AT1G61790	0.928754	0.0026	16.38	16.42	16.35	16.08	16.06	16.05
AT1G61820	1.05161	0.043	16.56	16.56	16.64	16.57	16.56	16.55
AT1G61850	1.08641	0.11	17.42	17.44	17.4	17.56	17.5	17.56
AT1G61870	0.936081	0.043	16.17	16.15	16.15	16.36	16.34	16.33
AT1G61900	0.9978	0.77	15.79	15.88	15.74	16.06	16.01	16.04
AT1G61990	0.987623	0.95	14.85	14.95	14.84	15.64	15.72	15.7
AT1G62000	1.28413	0.0065	15.23	15.18	15.18	15.07	15.11	14.99
AT1G62020	0.978948	0.06	16.49	16.45	16.45	16.43	16.44	16.43
AT1G62180	0.848749	0.00093	15.05	14.99	15.07	14.7	14.77	14.69
AT1G62290	1.0163	0.85	16.53	16.48	16.49	16.46	16.46	16.47
AT1G62300	2.05274	1e-05	16.3	16.31	16.37	16.36	16.23	16.28
AT1G62330	0.860277	1e-05	17.22	17.17	17.23	16.97	16.94	16.95
AT1G62380	1.0239	0.094	15.63	15.6	15.6	15.64	15.64	15.66
AT1G62390	0.945169	1e-05	16.61	16.54	16.61	16.49	16.51	16.51
AT1G62430	1.07576	0.18	15.72	16.05	15.89	15.97	15.69	15.7
AT1G62480	1.26411	1e-05	16.98	16.96	16.96	17.15	17.12	17.16
AT1G62560	0.98439	0.43	16.65	16.67	16.64	16.51	16.41	16.41
AT1G62570	2.54118	1e-05	16.66	16.62	16.67	16.61	16.66	16.58
AT1G62600	1.04209	0.31	15.55	15.58	15.55	15.6	15.63	15.6
AT1G62630	1.01181	0.76	15.56	15.58	15.58	15.5	15.54	15.6
AT1G62640	1.03707	0.0019	15.93	15.94	15.95	15.88	15.96	15.95
AT1G62660	1.09209	1e-05	16.88	16.77	16.81	16.95	16.92	16.95
AT1G62740	1.16449	1e-05	16.05	16.08	16.04	16.25	16.32	16.25
AT1G62750	0.937571	1e-05	16.86	16.86	16.87	16.79	16.77	16.75
AT1G62760	1.114	0.037	14.51	14.8	14.59	14.72	14.77	14.65
AT1G62780	0.93658	0.0021	16.98	16.93	16.87	16.78	16.82	16.82
AT1G62800	1.02849	0.27	16.88	16.98	16.99	17.05	17.09	17.03
AT1G62810	1.05483	0.15	17.72	17.71	17.66	17.72	17.61	17.64
AT1G62820	1.02466	0.31	16.86	16.87	16.84	16.81	16.89	16.83
AT1G62830	0.979241	0.23	17.16	17.07	17.22	17.01	17.16	17.07
AT1G62960	0.904946	1e-05	15.38	15.27	15.3	15.41	15.43	15.26
AT1G63000	0.945877	1e-05	16.82	16.81	16.82	16.73	16.73	16.75
AT1G63010	1.05708	0.0079	16.65	16.7	16.6	16.53	16.46	16.54
AT1G63050	0.943895	0.038	15.79	15.73	15.85	15.88	15.83	15.7
AT1G63160	0.988812	0.51	16.23	16.35	16.2	16.23	16.23	16.12
AT1G63180	0.994898	0.45	16.53	16.49	16.5	16.41	16.44	16.43
AT1G63220	0.980919	0.42	15.32	15.41	15.25	15.02	15.05	15.19
AT1G63310	1.11124	0.01	15.73	16.33	16.35	16.02	16.03	15.91
AT1G63460	0.960958	0.2	16.13	16.09	16.15	16.02	16.03	15.93
AT1G63470	1.02046	1	13.59	13.84	13.51	13.7	13.63	13.68
AT1G63480	1.0383	0.75	15.55	15.45	15.4	15.6	15.61	15.55
AT1G63500	0.980373	0.68	16.37	16.34	16.32	16.33	16.35	16.36
AT1G63640	0.888066	1e-05	16.89	16.86	16.87	16.81	16.82	16.82
AT1G63660	0.931247	1e-05	16.78	16.76	16.77	16.67	16.68	16.64
AT1G63680	0.987585	0.24	16.66	16.65	16.67	16.65	16.65	16.63
AT1G63770	0.994342	0.81	16.43	16.44	16.44	16.42	16.44	16.44
AT1G63780	0.954267	0.52	15.8	15.79	15.77	15.74	15.82	15.7
AT1G63810	0.871715	1e-05	17.13	17.15	17.13	17.16	17.16	17.17
AT1G63830	1.03269	0.73	16.15	16.07	16.12	16	16.03	16.05
AT1G63850	1.00061	0.95	16.7	16.81	16.79	16.75	16.65	16.64
AT1G63870	1.00093	0.87	16.59	16.53	16.57	16.6	16.57	16.58
AT1G63940	1.02028	0.015	16.6	16.58	16.58	16.6	16.63	16.61
AT1G63970	0.955091	0.05	16.38	16.33	16.32	16.25	16.21	16.2
AT1G63980	0.824588	0.0039	16.03	16.11	16.09	16.05	16	15.94
AT1G64090	1.08964	0.037	16.23	16.2	16.28	16.21	16.26	16.16
AT1G64190	0.950765	0.082	17.49	17.47	17.49	17.4	17.47	17.42
AT1G64350	1.01735	0.55	16.8	16.68	16.7	16.68	16.75	16.76
AT1G64370	1.12425	0.0041	16.91	16.92	17	16.76	16.93	17.02
AT1G64385	0.871653	0.00049	17.21	17.28	17.18	17.14	17.24	17.17
AT1G64390	0.799626	0.00035	15.73	15.68	15.72	15.78	15.75	15.69
AT1G64400	0.967899	0.12	14.58	14.54	14.57	14.65	14.68	14.6
AT1G64430	0.946336	0.00038	16.16	16.2	16.19	16.12	16.13	16.14
AT1G64440	0.990576	0.99	15.78	15.75	15.76	15.8	15.75	15.74
AT1G64500	1.00585	0.71	15.86	15.92	15.91	15.93	15.93	15.84
AT1G64510	1.17364	0.0065	17.44	17.37	17.38	17.26	17.28	17.23
AT1G64520	1.00974	0.43	16.81	16.82	16.83	16.93	16.89	16.88
AT1G64550	0.962845	0.0023	16.54	16.48	16.5	16.44	16.44	16.47
AT1G64650	0.906746	0.00011	16.41	16.41	16.34	16.33	16.21	16.31
AT1G64660	1.28629	0.0039	17.46	17.53	17.54	17.45	17.58	17.45
AT1G64680	0.986629	0.77	17.28	17.35	17.42	17.28	17.21	17.3
AT1G64710	1.0118	0.41	12.79	12.93	13.03	12.95	12.63	12.87
AT1G64740	1.0962	1e-05	16.52	16.45	16.49	16.51	16.52	16.7
AT1G64760	0.984487	0.35	17.37	17.39	17.4	17.36	17.36	17.42
AT1G64770	0.982092	0.061	16.32	16.3	16.36	16.31	16.3	16.3
AT1G64790	0.882892	1e-05	16.65	16.66	16.64	16.46	16.49	16.46
AT1G64840	1.03644	0.34	16.06	16.07	15.96	16.03	16.01	15.94
AT1G64880	0.910624	1e-05	16.32	16.29	16.34	16.64	16.59	16.59
AT1G64970	0.933182	0.0054	16.17	16.13	16.18	16.33	16.16	16.24
AT1G64980	1.01315	0.35	16.9	16.87	16.94	17.12	17.1	17.19
AT1G65010	1.03085	0.0017	16.38	16.36	16.38	16.41	16.44	16.39
AT1G65020	1.01753	0.61	16.64	16.6	16.61	16.68	16.68	16.72
AT1G65030	0.934139	0.0051	15.96	15.98	16.04	15.9	15.86	15.98
AT1G65060	0.848013	0.0065	18.66	18.54	18.53	18.39	18.47	18.41
AT1G65220	0.943794	0.13	16.57	16.56	16.55	16.48	16.59	16.59
AT1G65230	0.904995	1e-05	16.35	16.36	16.42	16.4	16.36	16.27
AT1G65260	1.02959	0.34	14.91	15.16	15.1	15.08	14.96	14.98
AT1G65270	1.02607	0.099	15.7	15.76	15.68	15.78	15.89	15.88
AT1G65280	0.982892	0.3	16.79	16.76	16.82	16.69	16.7	16.7
AT1G65310	1.10335	0.078	15.54	15.55	15.53	15.58	15.51	15.51
AT1G65320	0.979421	0.31	14.99	15.1	15.02	15.17	14.92	15.06
AT1G65410	1.02989	0.63	16.12	16.09	16.16	16.24	16.12	16.14
AT1G65430	0.978542	0.75	15.66	15.61	15.61	15.63	15.68	15.61
AT1G65440	0.939172	1e-05	16.64	16.64	16.64	16.58	16.53	16.54
AT1G65540	0.967214	0.12	15.72	15.7	15.69	15.87	15.85	15.89
AT1G65560	0.91502	0.0071	15.13	15.11	15.08	15.07	15.18	15.2
AT1G65580	1.08935	1e-05	16	16.02	16	16.11	16.14	16.14
AT1G65590	1.01432	0.17	17.17	17.15	17.15	17.15	17.19	17.16
AT1G65690	1.39503	0.01	16.14	16.16	16.2	15.71	15.61	15.66
AT1G65820	1.07646	0.047	16.13	16.04	16.06	16.08	16.12	16.07
AT1G65860	0.88241	0.0039	16.47	16.52	16.43	16.51	16.52	16.45
AT1G65900	0.989317	0.14	15.9	15.99	15.77	15.83	15.82	15.94
AT1G65930	0.982157	0.045	16.64	16.64	16.67	16.61	16.63	16.63
AT1G65960	1.00103	0.96	16.92	16.85	16.88	16.92	16.88	16.87
AT1G65970	0.960522	0.17	16.47	16.56	16.47	16.49	16.56	16.57
AT1G65980	0.991643	1	15.27	15.25	15.2	15.18	15.15	15.15
AT1G66080	1.05058	0.34	16.72	16.66	16.67	16.78	16.68	16.8
AT1G66100	1.06312	0.2	18.04	17.93	18	18.13	18.22	18.14
AT1G66130	0.942054	1e-05	17.22	17.24	17.2	17.15	17.16	17.17
AT1G66150	1.07031	1e-05	16.88	16.85	16.86	16.78	16.75	16.72
AT1G66180	1.01121	0.53	17.16	17.05	17.08	17.04	17.06	17.07
AT1G66200	0.976366	0.27	14.8	14.77	14.87	14.73	14.79	14.82
AT1G66240	1.00695	0.54	16.62	16.64	16.62	16.72	16.74	16.7
AT1G66250	0.98892	0.57	16.14	16.17	16.07	16.19	16.16	16.14
AT1G66260	0.928278	0.013	15.23	15.28	15.24	15.13	15.12	15.14
AT1G66270	0.833389	1e-05	16.74	16.74	16.73	17.02	17.02	17.02
AT1G66280	0.891088	1e-05	16.56	16.53	16.54	16.41	16.35	16.37
AT1G66430	0.998999	0.94	16.23	16.14	16.23	16.12	16.04	16.09
AT1G66520	0.985084	0.12	16.29	16.27	16.29	16.41	16.28	16.28
AT1G66530	0.944272	0.027	16.09	16.01	16.1	16.09	16.08	16.07
AT1G66580	0.982891	0.6	16.42	16.41	16.42	16.37	16.35	16.38
AT1G66670	1.09533	0.00039	16.36	16.4	16.33	16.33	16.31	16.35
AT1G66680	1.02497	0.12	17.93	17.89	17.9	17.84	17.87	17.87
AT1G66760	1.44441	0.0065	14.67	14.69	14.73	15.25	15.13	15.02
AT1G66880	1.31233	1e-05	15.73	15.83	15.8	15.8	15.65	15.81
AT1G66940	0.88369	0.00035	15.51	15.56	15.47	15.51	15.59	15.59
AT1G66970	0.966062	0.048	16.56	16.48	16.54	16.48	16.45	16.5
AT1G67080	0.966595	0.26	16.04	16.06	16.05	15.95	16	16.01
AT1G67090	0.945315	0.061	16.76	16.76	16.85	16.71	16.69	16.73
AT1G67120	0.92492	0.00014	15.49	15.5	15.48	15.42	15.38	15.34
AT1G67140	0.941408	0.0004	17.31	17.36	17.28	17.12	17.07	17.07
AT1G67230	0.998268	0.87	17.11	17.08	17.09	17.08	17.12	17.07
AT1G67280	0.997099	0.9	16.94	16.92	16.9	16.91	16.94	16.91
AT1G67310	1.07422	0.021	17.71	17.67	17.57	17.6	17.69	17.68
AT1G67325	1.01852	0.42	16.69	16.72	16.61	16.69	16.72	16.7
AT1G67330	0.905051	0.047	15.1	15.14	15.08	14.92	14.89	14.96
AT1G67410	0.966472	0.15	16.81	16.8	16.96	16.74	16.93	16.9
AT1G67430	0.908188	1e-05	15.9	15.85	15.86	15.84	15.75	15.8
AT1G67440	1.02113	0.87	15.52	15.67	15.51	15.62	15.59	15.55
AT1G67490	0.972278	0.31	15.65	15.54	15.59	15.62	15.67	15.56
AT1G67550	0.972926	0.13	17.04	17.07	17.01	17.05	17.07	17.03
AT1G67560	1.04227	0.27	15.42	15.54	15.52	15.47	15.54	15.57
AT1G67580	1.05621	0.058	15.9	15.74	15.83	15.7	15.8	15.7
AT1G67590	0.9856	0.56	15.03	15.01	15.01	15.06	15.04	15.12
AT1G67630	0.981041	0.15	16.56	16.47	16.54	16.83	16.99	16.75
AT1G67680	0.835577	1e-05	16.43	16.36	16.39	16.1	16.14	16.16
AT1G67700	0.944513	0.018	16.59	16.59	16.64	16.52	16.51	16.55
AT1G67730	1.00835	0.52	16.42	16.4	16.39	16.39	16.41	16.39
AT1G67830	0.995896	0.56	16.94	16.93	16.96	16.99	17.02	17.02
AT1G67840	0.982843	0.51	16.7	16.66	16.57	16.61	16.75	16.67
AT1G67850	0.997824	0.69	14.89	15.01	14.81	15.28	15.25	15.17
AT1G67890	1.09344	0.00017	15.67	15.69	15.67	15.69	15.64	15.66
AT1G67930	0.995757	0.37	14.61	14.63	14.65	14.91	14.82	14.87
AT1G67950	0.98122	0.31	15.95	15.97	15.97	15.98	16.07	15.92
AT1G68010	0.968473	1e-05	16.93	16.88	16.9	16.87	16.86	16.84
AT1G68020	0.973899	0.45	17.2	17.18	17.17	17.18	17.18	17.22
AT1G68060	0.987642	0.09	15.24	15.21	15.24	15.28	15.26	15.25
AT1G68070	0.951869	0.63	15.83	15.73	15.74	16	15.8	15.91
AT1G68100	0.905369	1e-05	17.44	17.39	17.4	17.33	17.32	17.26
AT1G68220	0.815563	0.0039	17.31	17.45	17.39	17.31	17.26	17.32
AT1G68260	0.978314	0.4	16.08	16.37	16.1	16.15	16.15	16.13
AT1G68300	1.06949	0.038	14.57	14.68	14.66	14.49	14.59	14.61
AT1G68370	1.07894	1e-05	15.02	15.04	15	15.27	15.19	15.11
AT1G68400	0.919619	0.0035	16.88	16.82	16.79	16.79	16.77	16.81
AT1G68410	1.15878	0.0039	16.23	16.21	16.29	16.25	16.34	16.25
AT1G68530	1.40081	1e-05	16.36	16.32	16.39	16.34	16.33	16.31
AT1G68560	1.02596	0.028	16.71	16.68	16.7	16.72	16.74	16.73
AT1G68590	1.04958	0.055	16.59	16.74	16.67	16.87	16.78	16.84
AT1G68720	0.949903	0.0071	15.31	15.35	15.32	15.21	15.28	15.29
AT1G68760	1.03516	0.42	16.17	16.07	16.07	15.99	16.01	16.01
AT1G68790	0.998298	0.69	16.8	16.77	16.8	16.76	16.81	16.79
AT1G68830	0.936306	1e-05	16.71	16.71	16.73	16.8	16.8	16.75
AT1G68890	0.921484	0.00053	14.75	14.83	14.67	14.89	14.83	14.93
AT1G68910	0.997434	0.96	15.6	15.7	15.57	15.78	15.8	15.7
AT1G69010	1.12976	0.0095	16.16	16.25	16.25	16.18	16.22	16.17
AT1G69030	1.07199	0.0019	14.45	14.41	14.75	14.6	14.52	14.67
AT1G69070	0.856919	1e-05	15.99	15.97	15.99	16.05	16.12	16.01
AT1G69160	1.06476	0.15	15.18	15.23	15.26	15.03	15.19	15.17
AT1G69200	0.94646	1e-05	17.32	17.33	17.35	17.3	17.34	17.35
AT1G69220	0.976657	0.093	18.66	18.55	18.61	18.54	18.52	18.6
AT1G69250	0.917103	1e-05	16.91	16.87	16.89	16.86	16.92	16.92
AT1G69260	3.30554	1e-05	15.85	15.84	15.8	15.93	15.89	15.91
AT1G69295	1.02567	0.75	16.4	16.43	16.33	16.37	16.39	16.28
AT1G69340	0.99041	0.32	16.22	16.32	16.23	16.44	16.4	16.4
AT1G69410	1.15369	0.0039	15.57	15.54	15.73	15.78	15.66	15.56
AT1G69420	1.03886	0.45	16.35	16.29	16.23	16.43	16.39	16.43
AT1G69460	1.0095	0.72	15.44	15.64	15.45	15.62	15.49	15.58
AT1G69510	1.10152	0.00046	15.98	16.07	15.99	16.04	15.91	15.8
AT1G69530	0.87778	0.0039	16.29	16.43	16.16	16.3	16.4	16.49
AT1G69620	0.951862	0.01	16.44	16.4	16.4	16.25	16.3	16.22
AT1G69730	1.05464	0.75	16.77	16.66	16.7	16.62	16.62	16.61
AT1G69740	0.955375	0.00016	16.25	16.24	16.23	16.18	16.17	16.17
AT1G69770	0.929756	0.055	15.08	15.01	15.07	14.99	14.98	14.97
AT1G69800	0.970341	0.11	15.34	15.34	15.33	15.31	15.26	15.24
AT1G69830	0.933258	1e-05	16.96	16.92	16.94	16.84	16.84	16.83
AT1G69840	1.03577	0.13	15.49	15.56	15.49	15.37	15.33	15.33
AT1G69960	1.03734	0.14	16.31	16.3	16.29	16.25	16.29	16.26
AT1G70060	1.03311	0.2	14.88	15	14.96	16.28	16.35	16.32
AT1G70070	0.896354	1e-05	16.3	16.34	16.31	16.16	16.14	16.16
AT1G70100	0.96672	0.19	16.89	16.83	16.92	16.88	16.86	16.82
AT1G70180	0.954327	0.011	16.44	16.46	16.46	16.42	16.35	16.38
AT1G70200	0.728981	1e-05	16.36	16.41	16.37	16.21	16.17	16.17
AT1G70290	1.07016	0.0072	15.81	15.77	15.8	15.82	15.84	15.82
AT1G70310	1.01795	0.44	15.24	15.29	15.33	15.4	15.42	15.44
AT1G70320	1.02665	0.0065	15.87	15.84	15.85	15.89	15.9	15.87
AT1G70330	0.995064	0.77	14.98	15.01	14.95	14.92	14.9	14.99
AT1G70410	0.985523	0.12	16.95	16.91	16.93	16.9	16.88	16.94
AT1G70490	0.964614	0.012	16.33	16.29	16.29	16.25	16.26	16.24
AT1G70520	1.0005	0.76	16.49	16.55	16.5	16.45	16.43	16.36
AT1G70530	1.06629	1e-05	15.8	15.75	15.7	15.75	15.72	15.68
AT1G70570	0.998532	0.76	16.81	16.8	16.82	16.8	16.81	16.82
AT1G70580	0.996938	0.57	16.22	16.22	16.21	16.25	16.21	16.2
AT1G70610	0.928398	0.011	15.59	15.47	15.52	15.37	15.34	15.3
AT1G70620	0.966623	0.13	16.19	16.16	16.19	16.13	16.15	16.18
AT1G70650	0.937784	0.002	18.42	18.23	18.39	18.41	18.28	18.14
AT1G70680	1.00667	0.91	18.21	18.21	18.21	18.11	18.19	18.13
AT1G70690	0.960928	0.26	16.72	16.92	16.76	16.95	16.97	16.91
AT1G70710	0.930983	0.0031	17.39	17.37	17.26	17.3	17.25	17.3
AT1G70730	1.01089	0.47	16.44	16.39	16.46	16.45	16.47	16.41
AT1G70750	1.08094	0.015	17.81	17.87	17.76	17.65	17.69	17.67
AT1G70760	1.0523	0.42	15.46	15.4	15.4	15.05	15.25	15.12
AT1G70770	1.00745	0.41	17.63	17.62	17.63	17.61	17.66	17.62
AT1G70820	0.978035	0.089	15.92	15.89	15.97	15.91	15.91	15.87
AT1G70830	1.07244	1e-05	16.78	16.96	16.87	16.76	16.88	17
AT1G70850	0.875421	0.0026	16.98	16.97	16.93	16.95	16.99	16.97
AT1G70890	1.03102	0.11	16.7	16.7	16.65	16.51	16.5	16.54
AT1G70940	0.978693	0.2	17.3	17.38	17.36	17.31	17.32	17.38
AT1G70980	0.979294	0.47	14.82	14.86	14.91	14.94	14.9	14.83
AT1G71040	0.956578	0.16	15.58	15.59	15.63	15.52	15.55	15.44
AT1G71080	1.14528	0.0031	15.36	15.23	15.23	15.46	15.28	15.53
AT1G71090	1.02571	0.34	15.12	15.09	15.22	15.14	14.97	15.02
AT1G71100	1.02224	0.42	15.83	15.91	15.9	15.82	15.85	15.87
AT1G71180	0.981098	0.17	17	17.01	16.97	17.06	17.03	16.98
AT1G71220	0.961318	1e-05	16.72	16.73	16.72	16.69	16.68	16.64
AT1G71240	1.11514	0.00015	16.75	16.7	16.68	16.5	16.62	16.6
AT1G71260	1.10794	1e-05	15.34	15.38	15.32	15.75	15.81	15.75
AT1G71270	0.890549	1e-05	16.28	16.32	16.32	16.24	16.18	16.25
AT1G71310	1.04368	0.0024	16.71	16.68	16.67	16.55	16.59	16.51
AT1G71350	0.917542	0.00059	15.53	15.63	15.54	15.76	15.6	15.76
AT1G71410	0.939144	0.17	15.9	15.91	15.81	15.92	15.98	15.88
AT1G71440	0.988092	0.77	15.87	15.9	15.88	15.88	15.81	15.79
AT1G71480	1.01811	0.13	16.7	16.71	16.76	16.58	16.66	16.54
AT1G71500	0.98392	0.33	16.23	16.17	16.27	16.19	16.2	16.21
AT1G71695	0.986791	0.42	16.45	16.47	16.4	16.38	16.45	16.45
AT1G71697	1.38269	0.00035	15.45	15.32	15.4	15.37	15.34	15.44
AT1G71710	0.95987	0.038	16.2	16.21	16.18	16.03	16.06	16.08
AT1G71720	1.01917	0.18	16.5	16.57	16.51	16.68	16.75	16.77
AT1G71800	1.04159	0.34	15.1	15.01	15.11	15.55	15.71	15.62
AT1G71810	1.17258	0.35	15.11	15.13	15.01	15.1	15.04	15.08
AT1G71820	1.01303	0.4	16.71	16.64	16.6	16.57	16.63	16.56
AT1G71840	1.0287	0.18	17.22	17.11	17.18	16.95	17.36	17.27
AT1G71860	1.02946	0.11	15.64	15.7	15.69	16.19	16.15	16.12
AT1G71880	0.925822	0.0067	15.93	15.94	15.89	16.06	15.99	15.94
AT1G71890	1.05805	0.058	16.04	15.96	16.01	16.1	15.96	15.94
AT1G71920	1.07938	0.36	17.49	17.37	17.5	17.28	17.34	17.32
AT1G71950	1.29721	1e-05	16.86	16.96	16.78	16.84	16.86	16.83
AT1G71980	1.15151	0.0065	14.19	14.16	14.17	13.93	14.04	13.96
AT1G72010	1.0267	0.49	16.94	16.94	16.89	16.86	16.79	16.85
AT1G72090	0.908807	0.00089	16.08	16.14	16.06	16.11	16.2	16.09
AT1G72150	1.03451	0.00032	17.17	17.13	17.14	17.18	17.24	17.16
AT1G72160	1.01056	0.26	16.96	16.85	16.92	16.93	16.95	16.89
AT1G72170	1.02937	0.27	17.52	17.51	17.56	17.26	17.29	17.28
AT1G72190	0.979027	0.42	16.82	16.74	16.77	16.64	16.63	16.68
AT1G72230	0.946508	0.031	16.32	16.26	16.22	16.09	16.18	16.14
AT1G72330	1.05546	0.00049	16.05	16.06	16.01	15.99	15.98	15.98
AT1G72340	0.865799	1e-05	16.52	16.43	16.55	16.32	16.31	16.17
AT1G72370	1.03494	0.095	16.43	16.47	16.5	16.49	16.5	16.57
AT1G72390	1.01999	0.25	17.06	17.04	17.07	16.98	17.02	17.06
AT1G72410	0.941116	1e-05	15.51	15.55	15.54	15.74	15.7	15.67
AT1G72440	0.806528	1e-05	16.22	16.23	16.1	16.23	16.13	16.18
AT1G72470	0.699205	0.34	13.95	14.05	13.98	13.93	13.91	13.92
AT1G72480	0.811991	0.0039	15.57	15.64	15.66	15.65	15.61	15.67
AT1G72500	0.955181	0.31	15.16	15.24	15.22	15.27	15.16	15.24
AT1G72550	0.942269	1e-05	16.95	16.91	16.93	16.86	16.82	16.85
AT1G72560	0.933836	0.055	18.26	18.32	18.18	18.18	18.21	18.29
AT1G72610	1.05029	0.055	16.35	16.28	16.3	16.24	16.24	16.14
AT1G72640	1.01158	0.73	16.11	16.16	16.18	16.14	16.12	16.14
AT1G72680	1.08945	1e-05	16.04	15.99	16.02	15.92	15.91	15.95
AT1G72700	1.0257	0.87	15.13	15.3	15.17	15.25	15.3	15.19
AT1G72710	0.958812	0.11	15.3	15.4	15.39	15.54	15.36	15.33
AT1G72730	0.90022	1e-05	15.55	15.65	15.66	15.73	15.72	15.72
AT1G72750	0.944437	0.003	15.67	15.74	15.74	15.68	15.76	15.77
AT1G72810	1.01432	0.26	16.54	16.58	16.55	16.44	16.44	16.37
AT1G72880	0.970061	0.038	16.68	16.75	16.69	16.61	16.58	16.6
AT1G72930	0.931726	0.17	16.36	16.38	16.26	16.43	16.35	16.26
AT1G72970	0.980353	0.32	17.2	17.16	17.17	17.13	17.14	17.18
AT1G73060	1.002	0.87	17	17	17.01	17.03	17.02	17.1
AT1G73080	1.09728	1e-05	18.14	18.08	18.1	18.13	18.17	18.07
AT1G73090	0.802269	0.01	16.12	16.16	16.14	16.17	16.4	16.4
AT1G73100	0.973001	0.34	17.3	17.3	17.36	17.41	17.33	17.44
AT1G73110	0.982099	0.65	16.81	16.77	16.82	16.76	16.79	16.79
AT1G73170	1.01312	0.54	15.44	15.49	15.42	15.4	15.39	15.3
AT1G73180	0.900373	1e-05	16.24	16.2	16.22	16.07	16.07	16.08
AT1G73190	1.02718	0.63	17.92	17.79	17.89	17.73	17.84	17.79
AT1G73200	1.02492	0.44	17.02	16.87	16.98	17.1	17.06	17.02
AT1G73230	0.961822	0.51	17.19	17.05	17.16	17.04	17.03	17.07
AT1G73240	0.97544	0.53	17.14	17.09	17.13	17.13	17.03	17.23
AT1G73250	0.882521	0.00035	15.71	15.65	15.7	15.7	15.6	15.68
AT1G73260	1.07502	0.016	16.51	16.56	16.5	16.54	16.48	16.5
AT1G73370	1.02691	0.23	15.57	15.54	15.54	15.66	15.66	15.62
AT1G73430	0.941551	0.015	15.95	16	15.94	15.89	15.94	15.96
AT1G73450	0.960168	0.085	15.76	15.72	15.72	15.83	15.77	15.72
AT1G73460	0.967689	0.2	15.37	15.41	15.42	15.36	15.35	15.34
AT1G73530	0.96539	0.51	16.74	16.63	16.64	16.3	16.48	16.44
AT1G73590	0.82885	0.0041	15.56	15.6	15.58	15.58	15.5	15.5
AT1G73600	0.811178	0.00015	15.8	15.83	15.77	15.77	15.78	15.75
AT1G73620	0.936924	0.0032	15.37	15.39	15.45	15.77	15.79	15.83
AT1G73630	0.983358	0.51	15.28	15.49	15.21	15.1	15.23	15.26
AT1G73670	1.14291	0.047	16.56	16.83	16.66	16.74	16.67	16.82
AT1G73720	0.959424	0.03	17.8	17.84	17.75	17.6	17.61	17.59
AT1G73750	1.05989	0.085	13.11	13.06	13.27	13.19	13.21	13.21
AT1G73840	1.02918	0.33	17.02	16.97	16.98	17.08	16.95	16.92
AT1G73880	1.22573	1e-05	16.28	16.35	16.26	16.15	16.13	16.17
AT1G73920	1.41265	1e-05	13.48	13.3	13.71	13.67	13.47	13.59
AT1G73960	0.937377	0.037	15.67	15.7	15.68	15.84	15.77	15.83
AT1G73980	1.02443	0.37	16.31	16.21	16.27	16.33	16.22	16.32
AT1G73990	0.949213	0.00022	17.14	17.08	17.11	17.06	17.03	17.02
AT1G74000	1.02652	0.13	16.44	16.45	16.44	16.46	16.46	16.44
AT1G74020	1.14146	1e-05	15.31	15.27	15.36	15.33	15.3	15.21
AT1G74030	0.98211	0.017	16.38	16.4	16.43	16.38	16.36	16.38
AT1G74040	0.856594	1e-05	16.47	16.49	16.49	16.64	16.64	16.55
AT1G74060	0.880341	1e-05	16.41	16.44	16.4	16.16	16.24	16.2
AT1G74070	0.984664	0.18	16.64	16.65	16.63	16.62	16.69	16.65
AT1G74090	0.936404	0.00013	16.26	16.2	16.26	16.18	16.22	16.19
AT1G74100	1.08097	0.0019	16.4	16.43	16.48	16.39	16.48	16.43
AT1G74210	1.03881	0.13	16.52	16.62	16.54	16.55	16.38	16.56
AT1G74230	1.12498	0.0031	15.43	15.4	15.52	15.57	15.51	15.57
AT1G74250	0.87885	1e-05	17.11	17.1	17.13	17.19	17.21	17.21
AT1G74260	0.932316	1e-05	17.13	17.12	17.12	17.03	17.03	17.02
AT1G74310	1.47381	1e-05	16.85	16.91	16.91	17.01	16.99	16.96
AT1G74380	0.978244	0.64	16.16	16.28	16.29	16.34	16.3	16.4
AT1G74470	0.918329	1e-05	16.38	16.42	16.43	16.26	16.29	16.3
AT1G74560	1.1664	0.0041	14.26	14.4	14.37	14.45	14.42	14.52
AT1G74640	0.944276	0.055	16.27	16.28	16.22	16.27	16.18	16.27
AT1G74670	0.886734	0.01	15	15.2	15.06	15.02	15.31	14.97
AT1G74690	0.873316	1e-05	15.73	15.69	15.71	15.71	15.71	15.7
AT1G74700	0.925472	0.055	17.45	17.46	17.4	17.45	17.58	17.52
AT1G74720	0.954795	0.15	17.42	17.43	17.43	17.49	17.61	17.51
AT1G74790	1.08213	1e-05	16.91	16.86	16.87	16.97	17.01	17
AT1G74800	0.846275	0.00035	15.04	15.06	15.04	15	14.92	15.15
AT1G74850	0.914958	1e-05	15.97	16.02	15.97	15.89	15.87	15.81
AT1G74880	0.942333	0.055	16.38	16.19	16.3	16.17	16.19	16.11
AT1G74910	0.967451	0.069	16.72	16.69	16.67	16.65	16.66	16.66
AT1G74920	1.01331	0.34	16.61	16.55	16.62	16.61	16.63	16.59
AT1G74960	0.960983	0.2	15.93	15.93	15.97	15.92	15.94	15.87
AT1G74970	0.936825	0.0023	16.79	16.77	16.81	16.66	16.66	16.63
AT1G75010	0.91861	1e-05	15.65	15.75	15.65	15.71	15.63	15.56
AT1G75030	1.38536	0.0065	16.78	16.79	16.72	16.69	16.74	16.66
AT1G75040	0.983902	0.29	15.7	15.66	15.63	15.68	15.56	15.52
AT1G75080	1.18305	0.0039	15.56	15.45	15.46	15.5	15.34	15.43
AT1G75100	0.975956	0.015	16.9	16.93	16.9	16.86	16.91	16.9
AT1G75120	0.766037	1e-05	13.85	13.76	13.87	13.85	13.96	13.88
AT1G75140	0.959973	0.13	17.1	17.02	17.07	16.98	17.03	16.96
AT1G75170	1.6942	1e-05	16.18	16.03	16.18	16.16	16.29	16.21
AT1G75200	0.94011	0.0019	15.24	15.18	15.26	15.33	15.29	15.29
AT1G75210	0.920288	0.0016	15.05	15.08	15.11	16.14	16.18	16.05
AT1G75220	0.903079	0.17	17.06	16.93	16.96	16.98	16.96	16.95
AT1G75240	1.00473	0.75	15.91	15.94	16	16.14	15.85	15.98
AT1G75260	1.09458	0.057	16.95	16.9	16.99	16.93	16.95	16.94
AT1G75270	0.9998	0.7	15.67	15.59	15.69	15.61	15.62	15.58
AT1G75280	1.03311	0.0034	16.45	16.4	16.41	16.29	16.33	16.35
AT1G75310	1.0686	0.0092	15.14	15.19	15.13	15.28	15.29	15.19
AT1G75330	0.974847	0.12	15.19	15.23	15.22	15.14	15.27	15.11
AT1G75340	0.966709	0.17	17.15	17.04	17	17.06	17.12	17.07
AT1G75350	1.01709	0.55	15.46	15.62	15.56	15.64	15.53	15.58
AT1G75380	0.943864	0.0041	13.65	14	13.91	13.97	13.82	13.79
AT1G75460	0.903522	0.15	14.92	15.01	15.01	14.92	15.06	15.06
AT1G75500	0.843768	0.01	15.68	15.54	15.75	15.88	15.68	15.5
AT1G75560	1.00923	0.99	16.35	16.29	16.27	16.33	16.39	16.36
AT1G75640	1.03479	0.69	15.03	15.04	15.04	14.94	14.94	14.96
AT1G75660	0.958278	0.00024	16.41	16.36	16.4	16.34	16.34	16.31
AT1G75680	1.02002	0.066	16.57	16.6	16.6	16.65	16.59	16.64
AT1G75690	1.20782	0.021	16.62	16.78	16.74	16.81	16.7	16.77
AT1G75750	0.902489	0.00098	16.53	16.51	16.49	16.5	16.48	16.49
AT1G75780	1.02047	0.23	16.6	16.72	16.73	16.66	16.65	16.61
AT1G75800	0.953634	0.2	14.51	14.72	14.55	14.5	14.4	14.55
AT1G75840	0.967847	0.062	14.94	14.99	15.03	15.02	14.96	15.01
AT1G75850	0.98787	0.63	18.31	18.32	18.35	18.4	18.43	18.47
AT1G75950	1.1584	0.00035	16.34	16.5	16.42	16.63	16.55	16.61
AT1G75980	0.94401	0.019	15.05	15.15	14.89	14.9	14.87	15.03
AT1G75990	0.978948	0.52	15.79	15.7	15.8	15.34	15.63	15.36
AT1G76010	0.977624	0.017	16.24	16.26	16.21	16.06	16.07	16.08
AT1G76040	1.03579	0.57	16.87	16.89	17.04	17.09	16.97	16.89
AT1G76080	0.933155	1e-05	16.43	16.41	16.45	16.34	16.31	16.33
AT1G76090	0.847893	1e-05	17.91	17.91	17.88	18.03	18.03	18.14
AT1G76140	0.989152	0.37	17.07	17.06	17.03	16.98	17.07	17.05
AT1G76150	1.0051	0.9	16.87	16.92	16.92	17	17.01	17.07
AT1G76160	1.00214	0.93	16.51	16.47	16.48	16.48	16.49	16.5
AT1G76180	1.75021	1e-05	16.01	16.06	16.01	16.73	16.88	16.82
AT1G76260	0.950849	0.037	16.8	16.83	16.91	16.87	16.78	16.84
AT1G76300	1.03162	0.2	16.14	16.06	16.07	16.06	16.1	16
AT1G76400	0.98514	0.15	16.64	16.56	16.62	16.67	16.72	16.74
AT1G76405	0.999633	0.86	16.3	16.35	16.3	15.97	15.99	16.15
AT1G76450	1.04029	0.018	15.34	15.31	15.29	15.11	15.15	15.16
AT1G76490	1.13575	0.0022	15.42	15.42	15.46	15.44	15.36	15.44
AT1G76510	1.0379	0.085	16.12	16.07	16.11	16.12	16.11	16.14
AT1G76520	0.955534	0.35	15.4	15.41	15.36	15.27	15.39	15.4
AT1G76550	0.948937	0.00034	16.56	16.57	16.52	16.55	16.55	16.47
AT1G76630	0.951605	0.2	15.55	15.65	15.57	15.46	15.51	15.51
AT1G76670	0.894777	0.01	17.08	17.27	17.08	17.06	17.15	17.14
AT1G76680	1.11318	1e-05	15.98	16.01	16	16.14	16.12	16.18
AT1G76690	1.09552	0.011	14.39	14.33	14.29	14.37	14.3	14.51
AT1G76700	1.43832	0.0039	17.11	17.25	17.1	17.31	17.32	17.36
AT1G76710	0.980899	0.49	16.09	16.13	16.09	16.14	16.08	16.05
AT1G76730	0.939562	0.021	15.76	15.72	15.68	15.71	15.65	15.64
AT1G76790	0.92644	0.00019	16.28	16.3	16.32	16.33	16.31	16.31
AT1G76810	0.943824	1e-05	16.81	16.75	16.78	16.7	16.74	16.64
AT1G76850	1.03262	0.03	16.65	16.73	16.67	16.71	16.75	16.73
AT1G76880	0.99657	0.9	14.12	14.26	14	15.84	15.84	15.77
AT1G76890	0.975181	0.11	17.15	17.16	17.2	17.16	17.16	17.14
AT1G76940	1.09345	0.0095	16.12	16.23	16.11	16.05	16.11	16.12
AT1G76950	0.970016	0.22	16.46	16.5	16.47	16.33	16.38	16.32
AT1G76970	1.10965	0.0039	16.2	16.28	16.51	16.1	16.12	16.04
AT1G76990	0.795796	1e-05	16.68	16.65	16.66	16.89	16.8	16.77
AT1G77030	0.818006	1e-05	17.76	17.77	17.78	17.75	17.85	17.84
AT1G77060	1.01301	0.49	15.11	15.14	15.11	15.02	14.95	15.03
AT1G77090	1.01034	0.49	16.75	16.76	16.74	16.65	16.65	16.66
AT1G77120	1.14865	1e-05	17.15	17.02	17.12	16.98	16.95	16.99
AT1G77122	1.00788	0.73	15.73	15.8	15.73	15.76	15.71	15.71
AT1G77130	0.947805	0.024	16.36	16.31	16.35	16.31	16.39	16.36
AT1G77140	0.958069	0.3	15.54	15.51	15.52	15.4	15.43	15.45
AT1G77180	1.01661	0.037	16.58	16.58	16.54	16.57	16.63	16.57
AT1G77260	0.924168	0.015	15.38	15.32	15.38	15.36	15.28	15.15
AT1G77330	0.90979	0.0067	15.87	15.92	15.82	15.9	15.96	15.91
AT1G77440	0.918324	0.037	16.3	16.29	16.33	16.3	16.41	16.36
AT1G77480	0.983687	0.56	15.97	15.96	15.97	15.93	15.94	15.95
AT1G77490	0.985973	0.16	16.44	16.43	16.41	16.38	16.44	16.56
AT1G77510	1.14872	1e-05	17.5	17.49	17.5	17.71	17.73	17.64
AT1G77530	1.10588	0.34	15.65	15.65	15.63	15.64	15.67	15.63
AT1G77550	0.91264	1e-05	16.92	16.86	16.89	16.92	16.95	16.93
AT1G77580	0.937039	0.024	17.48	17.45	17.43	17.12	17.16	17.15
AT1G77590	0.995825	0.72	17.11	17.09	17.11	17.1	17.08	17.1
AT1G77630	0.968786	0.18	14.48	14.59	14.51	14.63	14.67	14.64
AT1G77670	0.95458	0.0052	16.83	16.85	16.79	16.71	16.75	16.64
AT1G77680	1.50587	1e-05	17.56	17.57	17.59	17.78	17.76	17.75
AT1G77690	0.939352	0.2	17.26	17.24	17.36	17.3	17.21	17.23
AT1G77700	0.963374	0.87	17.55	17.51	17.55	17.3	17.29	17.26
AT1G77710	1.06447	0.085	14.66	14.55	14.63	14.69	14.63	14.63
AT1G77720	0.988652	0.57	16.64	16.62	16.62	16.6	16.61	16.59
AT1G77760	1.17846	1e-05	16.4	16.41	16.38	16.64	16.66	16.59
AT1G77840	1.09744	0.037	16.72	16.86	16.77	16.67	16.63	16.73
AT1G77940	0.932698	0.12	17.25	17.26	17.17	17.21	17.17	17.21
AT1G78000	1.0042	0.95	16.75	16.63	16.73	16.59	16.65	16.54
AT1G78010	0.975863	0.29	15.17	15.18	15.21	15.03	15.12	15.12
AT1G78020	0.9989	1	15.29	15.37	15.39	15.26	15.23	15.38
AT1G78040	0.940657	0.42	14.46	14.59	14.49	14.61	14.31	14.62
AT1G78060	0.975055	0.0032	16.7	16.67	16.67	16.67	16.64	16.62
AT1G78140	0.931401	0.00054	16.8	16.74	16.79	16.84	16.8	16.77
AT1G78150	1.04477	0.0014	16.58	16.6	16.62	16.71	16.72	16.7
AT1G78200	1.00164	0.69	18.25	18.19	18.17	17.99	18.07	17.99
AT1G78240	0.92553	0.00014	15.39	15.34	15.38	15.39	15.36	15.39
AT1G78280	1.04502	0.21	16.46	16.44	16.45	16.38	16.42	16.42
AT1G78300	1.05564	0.0064	16.38	16.37	16.32	16.31	16.3	16.3
AT1G78340	1.08651	0.016	14.3	14.22	14.24	14.36	14.25	14.18
AT1G78370	0.906357	1e-05	15.94	15.93	15.95	15.96	15.97	15.92
AT1G78380	1.0055	0.97	17.01	17.05	17.13	17.06	17.08	17.07
AT1G78460	1.11789	0.078	16.33	16.23	16.37	16.31	16.29	16.21
AT1G78570	1.11566	1e-05	17.44	17.43	17.39	17.55	17.6	17.58
AT1G78580	0.96626	0.0067	16.37	16.35	16.42	16.41	16.46	16.44
AT1G78610	1.2351	1e-05	16.71	16.71	16.73	16.64	16.64	16.59
AT1G78620	0.957387	0.078	17.02	16.97	17.02	16.82	16.87	16.72
AT1G78630	0.979019	0.52	16.5	16.48	16.39	16.29	16.37	16.28
AT1G78650	0.956073	0.031	16.87	16.77	16.79	16.86	16.86	16.86
AT1G78660	1.03541	0.17	16.13	16.05	16.09	15.97	16.06	15.94
AT1G78670	1.08893	0.011	15.83	15.88	15.85	15.71	15.7	15.75
AT1G78680	1.12604	1e-05	15.84	15.81	15.78	15.76	15.79	15.75
AT1G78820	1.0307	0.28	16.18	16.11	16.21	16.23	16.17	16.22
AT1G78830	1.04869	0.072	16.84	16.7	16.81	16.85	16.82	16.86
AT1G78850	1.06228	1e-05	16.81	16.78	16.79	16.87	16.88	16.89
AT1G78870	0.964692	0.15	16.38	16.43	16.39	16.37	16.3	16.43
AT1G78880	0.984652	0.73	15.5	15.64	15.67	15.58	15.49	15.5
AT1G78900	1.01074	0.019	15.93	15.9	15.93	15.94	15.93	15.93
AT1G78915	0.985807	0.59	16.84	16.8	16.79	16.62	16.66	16.63
AT1G78920	0.932194	0.0047	16.05	15.96	15.94	16.55	16.53	16.55
AT1G79000	1.02671	0.48	15.33	15.37	15.4	15.43	15.4	15.36
AT1G79010	1.05868	0.03	16.75	16.64	16.66	16.65	16.65	16.72
AT1G79040	1.04411	0.078	16.59	16.64	16.85	16.75	16.7	16.84
AT1G79050	0.972989	0.096	17.6	17.62	17.59	17.59	17.63	17.67
AT1G79090	1.08343	1e-05	15.75	15.78	15.83	15.78	15.72	15.74
AT1G79150	1.0003	0.87	15.75	15.7	15.79	15.71	15.65	15.59
AT1G79200	0.959448	0.058	15.13	15.13	15.15	15.32	15.41	15.35
AT1G79230	1.00443	0.99	16.74	16.77	16.77	16.79	16.75	16.75
AT1G79260	1.01469	0.69	16.03	15.89	15.95	15.86	15.83	15.82
AT1G79270	2.11777	1e-05	16.73	16.77	16.64	16.82	16.8	16.71
AT1G79280	1.02655	1e-05	16.71	16.68	16.7	16.73	16.76	16.71
AT1G79340	1.1219	1e-05	17.06	17.06	17.08	17.23	17.26	17.2
AT1G79350	0.977895	0.32	16.4	16.38	16.41	16.36	16.37	16.34
AT1G79380	0.969491	0.21	16.31	16.29	16.33	16.21	16.28	16.26
AT1G79410	1.07842	0.0047	16.4	16.39	16.43	16.44	16.49	16.42
AT1G79440	1.01964	0.022	16.4	16.4	16.4	16.43	16.43	16.41
AT1G79470	1.00216	0.72	15.85	15.83	15.84	15.71	15.72	15.7
AT1G79500	1.02873	0.25	17.33	17.05	17.27	17.39	17.48	17.46
AT1G79530	0.942315	0.0083	17.32	17.23	17.23	17.16	17.19	17.16
AT1G79550	1.00755	0.34	16.72	16.66	16.71	16.72	16.7	16.7
AT1G79560	0.964891	0.0022	16.64	16.65	16.65	16.58	16.63	16.59
AT1G79570	1.06174	1e-05	16.11	16.03	16.08	16.14	16.16	16.17
AT1G79600	0.930469	0.0099	16.75	16.7	16.81	16.9	16.88	16.93
AT1G79650	1.00896	0.45	14.63	14.65	14.68	14.46	14.38	14.37
AT1G79690	0.971042	0.022	17.5	17.46	17.48	17.44	17.43	17.44
AT1G79720	0.929453	1e-05	15.24	15.29	15.34	15.25	15.27	15.08
AT1G79730	0.964439	0.0013	16.51	16.45	16.46	16.66	16.63	16.64
AT1G79750	0.92361	1e-05	16.39	16.37	16.38	16.4	16.42	16.4
AT1G79790	1.00224	0.86	15.94	15.87	15.88	15.69	15.59	15.66
AT1G79820	0.960324	0.26	17.47	17.38	17.4	18.09	18.1	18.11
AT1G79830	1.04276	1e-05	16.69	16.7	16.68	16.74	16.78	16.71
AT1G79850	0.930793	0.00072	17.25	17.26	17.19	16.95	16.96	16.98
AT1G79870	0.946926	0.0014	17.87	17.8	17.81	17.8	17.7	17.71
AT1G79920	1.02663	0.045	15.36	15.33	15.42	15.41	15.42	15.37
AT1G79930	1.00966	0.67	14.63	14.62	14.77	14.75	14.67	14.65
AT1G79940	0.951045	0.00077	17.59	17.51	17.51	17.52	17.58	17.57
AT1G79990	0.958117	0.011	15.79	15.78	15.71	15.7	15.69	15.7
AT1G80000	0.984644	0.7	17.14	17.12	17.1	16.88	16.84	16.73
AT1G80030	1.03813	0.0041	16.61	16.49	16.59	16.39	16.34	16.29
AT1G80070	0.951241	1e-05	16.54	16.52	16.56	16.48	16.47	16.45
AT1G80170	0.953933	0.055	16.58	16.58	16.65	16.57	16.67	16.63
AT1G80180	0.983483	0.52	14.98	14.89	14.92	14.92	14.89	14.87
AT1G80210	1.06903	0.07	15.08	15.11	15.07	15.28	15.17	15.19
AT1G80230	1.06616	0.018	16.84	16.84	16.87	16.68	16.71	16.71
AT1G80240	1.09446	1e-05	15.8	15.83	15.82	15.82	15.79	15.82
AT1G80270	0.973795	0.28	16.25	16.25	16.24	16.13	16.15	16.1
AT1G80300	0.94551	0.0031	17.96	17.86	17.84	17.83	17.78	17.82
AT1G80310	0.957834	0.27	16.19	15.99	16.13	16.12	16.06	16
AT1G80350	1.05715	0.023	16.34	16.28	16.28	16.13	16.2	16.22
AT1G80360	0.993107	0.58	16.4	16.39	16.39	16.31	16.31	16.29
AT1G80380	0.921707	1e-05	16.33	16.36	16.39	16.23	16.28	16.24
AT1G80410	0.927224	1e-05	16.3	16.28	16.26	16.2	16.18	16.14
AT1G80420	0.948555	0.26	15.9	15.98	15.96	16	16.12	15.94
AT1G80460	1.00453	0.71	16.78	16.75	16.77	16.77	16.77	16.78
AT1G80480	1.00475	0.51	16.93	16.92	16.96	16.95	16.91	16.95
AT1G80490	0.958379	0.02	17.21	17.15	17.15	17.04	17.19	17.12
AT1G80560	0.941813	0.0099	15.42	15.62	15.44	15.4	15.41	15.57
AT1G80600	0.967516	0.0014	16.89	16.87	16.84	16.8	16.82	16.82
AT1G80640	1.00249	0.83	16.62	16.67	16.57	16.39	16.41	16.45
AT1G80660	1.06731	0.27	16.41	16.43	16.43	16.41	16.39	16.43
AT1G80670	1.13914	1e-05	16.25	16.23	16.24	16.2	16.24	16.23
AT1G80680	0.940624	0.038	17.01	17.05	17.04	17.07	17.18	17.18
AT1G80750	0.859372	0.0022	14.83	14.7	14.73	15.05	14.93	14.8
AT1G80810	0.960828	0.16	17.51	17.47	17.45	17.65	17.7	17.67
AT1G80910	1.03195	0.51	15.98	15.9	15.93	15.95	15.9	15.91
AT1G80930	0.914904	1e-05	16.33	16.33	16.32	16.17	16.21	16.23
AT1G80950	1.05173	0.14	16.38	16.34	16.41	16.16	16.13	16.16
AT2G01070	0.876644	0.00011	15.73	15.8	15.72	15.64	15.65	15.59
AT2G01110	0.984644	0.42	16.29	16.23	16.24	16.3	16.31	16.39
AT2G01140	0.999433	0.86	16.93	16.93	16.93	16.91	16.92	16.94
AT2G01180	1.0707	0.2	17.14	17.1	17.15	17.08	17.19	17.18
AT2G01190	1.13178	1e-05	16.45	16.4	16.48	16.28	16.27	16.2
AT2G01220	0.963864	0.37	16.52	16.45	16.44	16.39	16.43	16.41
AT2G01250	0.904635	0.0017	16.08	16.15	16.11	16.13	16.16	16.22
AT2G01270	0.931601	0.0067	15.54	15.7	15.45	15.58	15.55	15.54
AT2G01320	1.02899	0.26	15.34	15.33	15.23	15.32	15.35	15.34
AT2G01350	0.982625	0.28	15.76	15.74	15.71	15.7	15.68	15.71
AT2G01410	0.961971	0.054	14.84	14.79	14.82	14.58	14.61	14.56
AT2G01420	0.955776	0.15	14.65	14.72	14.67	14.68	14.79	14.73
AT2G01440	0.882221	0.025	16.64	16.64	16.63	16.66	16.68	16.74
AT2G01470	0.373663	0.05	16.41	16.35	16.41	16.48	16.42	16.43
AT2G01480	0.96019	0.51	15.32	15.33	15.3	15.82	15.8	15.83
AT2G01490	1.09767	0.00011	15.99	15.93	15.98	15.87	15.9	15.88
AT2G01520	0.866877	1e-05	15.39	15.38	15.35	15.66	15.67	15.71
AT2G01530	0.893289	0.00037	15.25	15.26	15.15	15.13	15.12	15.21
AT2G01540	1.06818	0.2	18.77	18.78	18.83	18.76	18.8	18.81
AT2G01600	1.16411	0.037	16.22	16.2	16.2	16.06	16.32	16.21
AT2G01630	0.937328	0.057	15.36	15.31	15.33	15.29	15.25	15.2
AT2G01650	1.06578	0.0015	16.28	16.24	16.26	16.5	16.49	16.33
AT2G01690	1.00807	0.63	16.98	16.89	16.92	16.48	16.49	16.46
AT2G01720	0.960536	0.0024	17.4	17.42	17.42	17.41	17.43	17.39
AT2G01750	0.959701	0.42	16.51	16.52	16.47	16.53	16.54	16.49
AT2G01755	1.01684	0.63	14.7	14.72	14.63	14.4	14.79	14.86
AT2G01820	1.06544	0.0015	15.98	16.08	16.05	16	16	15.98
AT2G01870	1.01465	0.63	15.95	15.97	16.05	15.93	15.93	15.94
AT2G01890	0.98483	0.87	16.93	16.95	16.95	16.98	16.9	17.02
AT2G01910	0.92451	0.018	15.43	15.47	15.48	15.67	15.52	15.59
AT2G01930	1.07332	0.26	17.18	17.16	17.27	17.5	17.53	17.49
[truncated: 5,651 more rows]
