# Supplementary material for: Arabidopsis LSH8 Positively Regulates ABA Signaling by Changing the Expression Pattern of ABA-Responsive Proteins
Source: Int J Mol Sci. 2021 Sep 25;22(19):10314. doi: 10.3390/ijms221910314 (PMC8508927; doi:10.3390/ijms221910314)
Supplement: Supplementary file 1 [file ijms-22-10314-s001.zip › Table S5.xlsx]

## Sheet: Sheet1
Supplemental Table S5
Protein change pattern analysis of lsh8 mutant under ABA treatment.
gene	lsh8-fold change ratio	Mann-Whitney Test (p-value)	Log2Abundance-lsh8-mock-1	Log2Abundance-lsh8-mock-2	Log2Abundance-lsh8-mock-3	Log2Abundance-lsh8-ABA-1	Log2Abundance-lsh8-ABA-2	Log2Abundance-lsh8-ABA-3
AT1G01080	1.00097	0.78	16.68	16.66	16.68	16.68	16.72	16.7
AT1G01090	0.921421	1e-05	16.71	16.7	16.7	16.55	16.6	16.62
AT1G01120	2.37639	1e-05	16.72	16.74	16.77	16.81	16.79	16.84
AT1G01140	1.05927	0.031	16.32	16.39	16.37	16.57	16.58	16.58
AT1G01170	1.24324	0.0031	15.48	15.55	15.54	15.44	15.51	15.48
AT1G01180	0.911851	0.63	17.64	17.86	17.87	18.29	18.04	18.16
AT1G01220	0.969027	0.12	17.52	17.55	17.59	17.3	17.37	17.36
AT1G01260	1.08552	0.025	15.45	15.46	15.48	15.63	15.65	15.67
AT1G01300	0.917853	1e-05	16.51	16.55	16.54	16.47	16.46	16.41
AT1G01320	0.895713	1e-05	16.4	16.37	16.41	16.23	16.25	16.23
AT1G01350	0.892158	1e-05	15.85	15.84	15.87	15.71	15.72	15.73
AT1G01390	0.958862	0.079	16.2	16.17	16.16	16.39	16.43	16.37
AT1G01420	1.13972	1e-05	15.91	15.87	15.96	15.84	15.84	15.88
AT1G01430	0.39897	1e-05	16.41	16.48	16.33	16.31	16.27	16.33
AT1G01440	0.864923	1e-05	16.71	16.68	16.69	16.75	16.75	16.78
AT1G01470	2.12538	1e-05	15.67	15.74	15.6	15.59	15.56	15.57
AT1G01490	1.18095	0.00049	14.99	14.87	15.02	15.3	15.26	15.29
AT1G01510	0.9104	1e-05	15.92	15.85	15.87	15.82	15.85	15.84
AT1G01580	0.912196	0.00035	14.98	14.86	14.98	14.72	14.85	14.95
AT1G01610	1.00261	0.95	15.78	15.77	15.81	15.88	15.88	15.86
AT1G01620	1.12685	0.00049	17.57	17.58	17.61	16.85	16.83	16.8
AT1G01630	0.990165	0.63	16.88	16.85	16.9	16.75	16.78	16.73
AT1G01710	0.902492	0.012	16.11	16.15	16.19	15.97	16.06	16.08
AT1G01730	0.965587	0.18	17.3	17.22	17.31	16.93	16.92	16.83
AT1G01750	1.52853	0.26	16.51	16.52	16.57	16.56	16.57	16.56
AT1G01790	0.965436	0.00086	16.65	16.63	16.63	16.82	16.88	16.88
AT1G01800	1.15598	1e-05	16.49	16.51	16.51	16.42	16.48	16.46
AT1G01900	0.886317	1e-05	15.09	15.34	15.08	15.32	15.16	15.23
AT1G01910	1.05143	0.061	16.65	16.54	16.63	16.63	16.59	16.63
AT1G01920	0.848224	0.15	16.45	16.86	16.72	16.82	16.83	16.82
AT1G01930	1.06823	0.091	15.91	15.91	15.93	16.09	16.09	16.06
AT1G01940	1.08706	0.024	16.17	16.02	16.13	16.2	16.26	16.21
AT1G01950	0.992067	0.69	15.79	15.76	15.79	15.57	15.41	15.55
AT1G01960	0.975023	0.15	16.47	16.42	16.46	16.28	16.29	16.31
AT1G01970	0.894354	0.078	15.84	15.9	15.93	15.83	15.77	15.88
AT1G02020	1.00383	0.79	13.11	13.19	13.14	13.21	13.3	13.18
AT1G02080	1.05191	1e-05	15.82	15.81	15.82	15.91	15.87	15.89
AT1G02100	1.04421	0.094	16.08	16.07	15.99	15.91	15.88	15.95
AT1G02120	0.931721	0.00057	15.34	15.43	15.32	15.73	15.72	15.75
AT1G02130	0.954458	0.45	14.61	14.57	14.56	14.69	14.66	14.64
AT1G02140	1.16404	0.0023	15.33	15.37	15.34	15.36	15.39	15.33
AT1G02150	1.09394	1e-05	15.53	15.56	15.53	15.29	15.3	15.33
AT1G02170	0.973412	0.21	16.1	16.34	16.12	16.09	16.09	16.12
AT1G02180	0.871412	0.00035	17.33	17.47	17.28	17.42	17.47	17.47
AT1G02205	0.68502	0.016	15.36	15.23	15.47	15.32	15.3	15.35
AT1G02280	1.00233	0.41	16.09	16.08	16.09	15.88	15.93	15.93
AT1G02305	0.979274	0.16	17.1	17.05	17.13	16.89	16.82	16.92
AT1G02330	1.04239	0.26	16.04	16.04	16	16.31	16.45	16.35
AT1G02360	0.826013	0.0017	17.95	17.87	17.85	17.95	17.96	17.95
AT1G02410	1.14508	0.037	15.44	15.63	15.42	15.51	15.28	15.34
AT1G02475	1.2611	1e-05	16.39	16.4	16.5	16.14	16.21	16.18
AT1G02500	0.997586	0.79	16.2	16.12	16.17	16.25	16.29	16.26
AT1G02560	1.11732	0.026	16.7	16.75	16.72	16.86	16.84	16.84
AT1G02640	0.906776	0.00072	15.71	15.7	15.69	15.7	15.62	15.64
AT1G02690	1.03083	0.45	9.93	9.71	9.68	10.08	10.08	10.91
AT1G02780	0.819521	0.00035	15.96	15.93	15.98	15.78	15.75	15.81
AT1G02816	1.1742	0.0023	17.04	17.02	17.02	16.99	17.08	17.03
AT1G02840	0.823125	1e-05	16.41	16.42	16.43	16.48	16.54	16.53
AT1G02880	0.986112	0.96	15.33	15.32	15.33	15.5	15.29	15.36
AT1G02890	0.980365	0.75	15.92	15.91	15.93	16.15	16.13	16.09
AT1G02910	1.16647	1e-05	16.48	16.5	16.52	16.84	16.86	16.88
AT1G02920	1.28713	0.0039	16.82	16.71	16.8	16.87	16.89	16.9
AT1G02930	1.97597	0.0039	14.45	14.37	14.36	14.27	14.31	14.49
AT1G03000	1.02065	0.068	17.05	17.07	17.07	16.49	16.52	16.57
AT1G03030	1.10731	0.15	17.28	17.3	17.33	17.49	17.47	17.47
AT1G03060	0.926503	1e-05	15.52	15.61	15.55	15.49	15.43	15.44
AT1G03090	1.05862	1e-05	17.04	17.02	17.05	17.08	17.13	17.12
AT1G03110	0.941416	0.03	14.57	14.54	14.5	14.59	14.59	14.67
AT1G03150	1.18832	0.00067	15.39	15.18	15.19	15.15	15.05	15.04
AT1G03160	1.067	1e-05	15.43	15.43	15.45	15.61	15.63	15.67
AT1G03210	0.930021	0.52	16.02	16.15	16.3	16.4	16.37	16.46
AT1G03220	0.916364	1e-05	17.02	17	17.04	16.97	17.03	17.02
AT1G03230	0.937531	0.00019	15.84	15.81	15.72	15.8	15.72	15.81
AT1G03280	0.941294	0.039	17.63	17.61	17.58	17.42	17.4	17.43
AT1G03310	0.941466	0.058	15.48	15.45	15.57	15.71	15.75	15.72
AT1G03330	1.33431	0.00035	14.67	14.4	14.27	14.28	14.36	14.45
AT1G03350	0.863547	1e-05	15.98	15.94	15.96	15.9	15.93	16.02
AT1G03360	1.04341	0.17	15.89	15.95	15.81	15.5	15.49	15.3
AT1G03370	1.01605	0.65	15.39	15.39	15.42	15.18	15.1	15.13
AT1G03380	0.855277	0.0039	15.82	15.81	15.84	15.72	15.74	15.76
AT1G03400	1.03804	0.31	15.66	15.89	15.75	15.82	15.81	15.84
AT1G03475	0.993651	0.85	17.5	17.46	17.47	17.43	17.48	17.49
AT1G03520	0.954152	1	16.67	16.69	16.75	17.18	17.12	17.19
AT1G03530	0.864562	0.021	16.14	16.16	16.11	16.14	16.13	16.14
AT1G03590	1.13275	0.014	17.79	17.79	17.85	17.85	17.91	17.9
AT1G03600	1.21806	1e-05	16.29	16.31	16.26	16.18	16.13	16.1
AT1G03630	1.08009	1e-05	15.83	15.86	15.82	15.7	15.85	15.85
AT1G03680	1.23767	1e-05	16.63	16.65	16.7	16.67	16.65	16.65
AT1G03760	0.925277	0.0045	15.74	15.75	15.7	15.69	15.68	15.71
AT1G03830	0.95311	0.26	16.64	16.64	16.69	16.57	16.56	16.57
AT1G03860	1.24156	1e-05	16.74	16.64	16.67	16.97	16.95	17.01
AT1G03870	0.812619	1e-05	16.59	16.57	16.58	16.59	16.5	16.54
AT1G03880	0.716668	1e-05	14.08	15.04	14.78	15.76	14.85	15.4
AT1G03890	0.663492	1e-05	16.12	16.03	16.23	16.03	16.07	15.99
AT1G03900	0.949537	0.0078	15.51	15.48	15.52	15.98	15.98	15.95
AT1G03910	0.840411	1e-05	15.06	15.07	15.1	15.13	15.14	15.14
AT1G03930	0.95527	0.52	16.97	16.98	17	16.84	16.74	16.85
AT1G03970	0.983061	1	15.05	15.08	15.03	14.87	14.82	14.74
AT1G04040	1.37616	1e-05	16.38	16.26	16.38	16.17	16.09	16.25
AT1G04080	0.947869	1e-05	17.16	17.12	17.17	17.33	17.39	17.34
AT1G04110	0.907742	1e-05	17.24	17.21	17.3	17.1	17.16	17.11
AT1G04120	1.01367	0.89	15.19	15.11	15.02	15.22	15.14	15.18
AT1G04130	0.907959	0.031	16.42	16.44	16.48	16.7	16.67	16.68
AT1G04140	1.04875	0.18	16.42	16.38	16.48	16.35	16.42	16.45
AT1G04170	0.95395	0.00067	15.68	15.55	15.59	15.57	15.56	15.59
AT1G04190	1.21581	1e-05	17.37	17.33	17.34	17.16	17.24	17.26
AT1G04220	4.45686	0.0039	16.74	16.75	16.77	16.6	16.62	16.57
AT1G04270	1.25448	1e-05	15.88	15.84	15.86	15.87	15.83	15.87
AT1G04280	1.31953	1e-05	14.57	14.66	14.64	14.79	14.74	14.74
AT1G04300	0.847543	0.0049	15.61	15.67	15.75	15.81	15.81	15.75
AT1G04350	0.980202	0.27	18.01	17.92	17.88	17.88	17.87	17.85
AT1G04400	1.29611	1e-05	16.95	16.97	17	16.91	16.85	16.89
AT1G04410	1.05705	0.0023	17.1	17.03	17.06	17.09	17.18	17.14
AT1G04420	1.25097	1e-05	15.3	15.32	15.33	15.51	15.55	15.5
AT1G04430	1.29999	1e-05	15.2	15.15	15.13	15.33	15.33	15.27
AT1G04480	1.21199	1e-05	16.44	16.41	16.44	16.27	16.27	16.23
AT1G04510	0.923402	1e-05	15.84	15.83	15.8	15.63	15.55	15.62
AT1G04530	1.04557	0.00039	17.17	17.17	17.19	17.05	17.1	17.11
AT1G04580	0.928959	0.00062	15.72	15.76	15.88	15.81	15.81	15.73
AT1G04620	1.10501	0.037	15.82	15.8	15.9	15.69	15.74	15.79
AT1G04640	1.09232	1e-05	16.21	16.12	16.09	16.11	16.14	16.15
AT1G04680	0.929562	0.0049	18.11	17.97	18.04	18.05	18.05	18.1
AT1G04690	1.12521	1e-05	16.71	16.68	16.65	16.32	16.39	16.41
AT1G04710	0.998701	0.55	20.28	20.14	20.21	19.65	19.74	19.67
AT1G04780	1.02603	0.18	16.41	16.43	16.46	16.66	16.65	16.63
AT1G04800	0.716578	0.00035	15.08	15.08	15.11	15.5	15.45	15.4
AT1G04810	1.06148	0.0028	15.52	15.63	15.57	15.96	15.76	15.84
AT1G04850	1.07048	0.00071	14.5	14.48	14.55	14.46	14.45	14.59
AT1G04860	0.863965	1e-05	16.41	16.36	16.41	16.37	16.37	16.37
AT1G04870	1.07512	0.019	17.16	17.1	17.12	16.66	16.65	16.66
AT1G04910	0.851648	1e-05	16.33	16.33	16.4	16.51	16.39	16.46
AT1G04970	0.927391	0.031	16.29	16.1	16.32	16	16.01	15.96
AT1G04980	1.18439	1e-05	16.89	17.09	16.92	17.06	17.05	17.07
AT1G04990	0.928488	0.0094	16.12	16.21	16.14	16.16	16.14	16.14
AT1G05010	1.14413	1e-05	15.57	15.52	15.57	15.65	15.68	15.7
AT1G05090	0.914874	1e-05	16.99	16.94	16.99	17.05	17.05	17.01
AT1G05140	0.995697	0.77	16.1	16.08	16.05	15.88	15.72	15.74
AT1G05150	1.0382	0.21	15.89	15.97	15.91	15.93	15.91	15.91
AT1G05180	1.01122	0.44	15.03	14.95	15.05	15.13	15.07	15.07
AT1G05190	1.09717	1e-05	16.02	16.03	16.03	15.94	15.95	15.96
AT1G05230	0.956546	0.085	15.8	15.84	15.92	16.03	16.01	15.98
AT1G05250	0.971282	0.038	16.44	16.44	16.47	16.43	16.49	16.46
AT1G05260	0.769732	1e-05	15.8	15.83	15.82	15.98	15.98	15.99
AT1G05270	0.969661	0.89	15.71	15.72	15.72	15.4	15.26	15.34
AT1G05310	0.870431	0.11	16.89	16.91	16.91	17.45	17.39	17.36
AT1G05320	1.0258	0.75	15.92	15.9	15.94	16.61	16.64	16.65
AT1G05350	1.0239	0.031	16.87	16.82	16.87	16.81	16.85	16.81
AT1G05430	1.0019	0.75	16.15	16.09	16.36	17.14	17.11	17.12
AT1G05460	0.850077	0.00081	15.39	15.47	15.47	15.32	15.36	15.41
AT1G05500	0.921002	0.00057	16.65	16.68	16.63	16.78	16.78	16.8
AT1G05510	1.11618	1e-05	15.8	15.72	15.76	15.69	15.75	15.73
AT1G05520	0.931273	0.018	15.96	15.93	15.98	15.89	15.81	15.78
AT1G05560	1.4109	1e-05	17.04	17.05	17.09	17.24	17.17	17.2
AT1G05590	1.09355	0.015	15.96	15.86	15.79	16.23	16.2	16.46
AT1G05620	0.932384	0.0024	16.82	16.85	16.8	16.82	16.88	16.85
AT1G05675	1.09719	0.05	16.9	16.86	16.88	17.28	17.31	17.18
AT1G05680	3.21369	0.0031	17.77	17.66	17.63	17.72	17.62	17.63
AT1G05760	1.04207	0.75	16.16	16.16	16.07	16.17	16.26	16.19
AT1G05805	0.846154	0.00015	17.4	17.47	17.51	17.45	17.4	17.4
AT1G05810	1.09658	0.15	18.4	18.33	18.47	18.34	18.48	18.44
AT1G05840	0.87721	0.0039	16.13	16.12	16.18	16.18	16.25	16.08
AT1G05850	0.821533	1e-05	16.22	16.11	16.24	15.33	15.33	15.29
AT1G05890	1.0238	0.57	15.79	15.88	15.8	15.65	15.53	15.61
AT1G05910	0.873112	0.024	16.67	16.6	16.83	16.99	17.05	16.98
AT1G05940	1.01019	0.63	16.43	16.51	16.27	16.44	16.38	16.56
AT1G06000	1.07164	1e-05	16.48	16.47	16.52	16.82	16.82	16.79
AT1G06070	0.944026	0.0099	16.24	16.17	16.33	16.1	16.1	16.03
AT1G06110	0.937735	0.12	14.18	14.58	14.36	15.68	15.37	15.5
AT1G06130	1.12489	0.013	16.51	16.58	16.58	16.48	16.39	16.44
AT1G06190	0.874462	1e-05	17.22	17.16	17.23	17.22	17.31	17.27
AT1G06210	1.48626	0.0039	16.54	16.53	16.73	16.62	16.61	16.62
AT1G06220	1.01425	0.21	16.38	16.41	16.42	16.4	16.42	16.44
AT1G06230	0.9158	1e-05	17.5	17.47	17.54	17.24	17.19	17.24
AT1G06290	0.994869	0.72	16.82	16.73	16.73	16.63	16.66	16.64
AT1G06400	1.10437	0.0066	16.43	16.5	16.48	16.52	16.44	16.5
AT1G06410	0.975063	0.14	16.77	16.73	16.76	16.7	16.72	16.74
AT1G06430	1.07226	0.00052	16.3	16.32	16.32	16.38	16.33	16.38
AT1G06460	0.956753	0.32	16.19	16.31	16.28	16.48	16.54	16.49
AT1G06470	0.996305	1	14.28	14.44	14.47	14.43	14.43	14.37
AT1G06530	1.28323	1e-05	16.01	16.16	16.13	16.42	16.39	16.43
AT1G06550	0.988655	0.36	16.07	16.15	16.08	16.09	16.05	16.09
AT1G06560	0.958643	0.053	16.78	16.83	16.79	16.85	16.84	16.92
AT1G06570	1.27744	1e-05	15.64	15.66	15.63	15.78	15.77	15.78
AT1G06620	1.00904	0.89	17.8	17.62	17.59	17.66	17.63	17.79
AT1G06640	0.953446	0.52	15.97	16.1	16.01	16.08	15.97	16.08
AT1G06650	1.12832	1e-05	15.84	15.94	15.87	15.45	15.45	15.32
AT1G06670	0.69839	1e-05	16.6	16.59	16.61	16.47	16.48	16.47
AT1G06680	0.930564	0.00027	16.19	16.2	16.23	16.07	16.12	16.13
AT1G06690	1.18232	1e-05	15.97	16.03	16.01	15.93	16	15.98
AT1G06700	1.0712	0.015	17.26	17.26	17.35	17.08	17.09	17.15
AT1G06720	0.815849	1e-05	16.12	16.12	16.13	16.06	16.11	16.07
AT1G06730	0.936095	0.27	14.18	14.16	14.22	14.08	13.83	14.1
AT1G06760	0.631656	0.00035	16.96	16.84	16.87	17.31	17.39	17.37
AT1G06780	1.01614	0.63	15.57	15.58	15.67	15.56	15.6	15.61
AT1G06820	1.03455	0.0085	15.52	15.58	15.54	15.54	15.5	15.51
AT1G06840	0.994762	0.92	16.05	15.96	16.08	16.11	16.08	16.05
AT1G06890	0.905278	0.0013	15.26	15.22	15.26	15.09	14.97	14.99
AT1G06900	0.954041	1e-05	15.86	15.9	15.92	15.99	16.01	16
AT1G06950	1.04895	1e-05	16.68	16.67	16.68	16.71	16.76	16.75
AT1G07010	1.03737	0.23	16.53	16.5	16.54	16.79	16.81	16.8
AT1G07040	1.1791	1e-05	15.92	15.92	15.94	15.63	15.64	15.61
AT1G07110	0.953907	0.00034	16.7	16.64	16.67	16.58	16.66	16.62
AT1G07140	1.4736	1e-05	16.18	16.24	16.22	16.42	16.43	16.49
AT1G07170	1.04189	0.085	17.46	17.53	17.47	17.72	17.65	17.66
AT1G07180	1.11538	0.012	15.31	15.23	15.19	15.08	15.11	15.12
AT1G07210	1.01644	0.44	16.41	16.45	16.4	16.36	16.38	16.38
AT1G07230	1.03708	0.15	16.95	17	17.01	17.01	16.99	17.01
AT1G07240	1.03596	0.1	15.4	15.48	15.48	15.42	15.35	15.41
AT1G07250	1.01757	0.067	17.44	17.43	17.45	17.3	17.33	17.35
AT1G07260	1.0707	0.15	16.69	16.64	16.73	17.09	17.06	17.09
AT1G07320	1.28864	1e-05	16.29	16.3	16.24	15.87	15.92	15.92
AT1G07360	0.964187	0.12	17.44	17.43	17.44	17.55	17.57	17.53
AT1G07370	1.02655	0.45	17.02	17.05	17.05	17.08	16.99	17.04
AT1G07380	0.983938	0.52	17.92	17.92	17.95	17.66	17.71	17.7
AT1G07440	1.00574	0.92	14.62	14.88	14.79	15.05	15.07	15.02
AT1G07480	1.33582	0.0039	15.97	15.81	15.94	15.89	15.75	15.82
AT1G07510	1.07734	0.00019	15.75	15.85	15.86	15.73	15.62	15.69
AT1G07530	0.960892	0.078	14.43	14.07	14.56	14.49	14.43	14.37
AT1G07600	1.01432	1	15.8	15.9	15.97	15.81	15.82	15.92
AT1G07615	0.981455	0.75	16.33	16.47	16.41	16.36	16.35	16.36
AT1G07630	0.995161	1	15.86	15.82	15.72	15.58	15.64	15.62
AT1G07650	0.923952	0.0047	17.39	17.39	17.42	17.61	17.61	17.6
AT1G07660	1.02377	0.2	15.54	15.51	15.63	15.54	15.56	15.52
AT1G07670	1.0025	0.88	16.01	15.95	16.13	15.71	15.74	15.69
AT1G07700	1.36288	0.0039	16.58	16.62	16.68	16.39	16.32	16.39
AT1G07705	0.888597	0.018	16.62	16.6	16.48	16.76	16.8	16.86
AT1G07720	2.6126	1e-05	16.03	15.96	16.06	15.7	15.76	15.84
AT1G07750	0.912556	1e-05	15.84	15.88	15.87	15.96	15.89	15.9
AT1G07770	0.993527	1	16.2	16.21	16.21	16.26	16.24	16.28
AT1G07790	0.761849	0.0039	17.54	17.59	17.66	18.25	18.18	18.2
AT1G07810	1.01125	0.51	14.74	14.85	14.78	14.82	14.79	14.81
AT1G07830	1.26864	0.0039	14.09	13.99	13.97	14.38	14.26	14.28
AT1G07870	1.16423	1e-05	16.18	16.18	16.21	16.24	16.08	16.12
AT1G07890	1.13283	1e-05	16.81	16.8	16.82	16.96	17.01	17.01
AT1G07910	0.94299	0.016	17.54	17.48	17.61	18.42	18.49	18.43
AT1G07940	0.933506	0.00032	17.05	17.04	17.06	16.9	17	16.98
AT1G07960	1.37125	0.00049	14.35	14.46	14.4	14.62	14.45	14.46
AT1G07980	0.808498	0.00049	13.96	13.95	13.97	15.49	15.51	15.43
AT1G07990	0.966615	0.023	15.66	15.66	15.7	15.98	15.99	15.98
AT1G08030	0.90026	0.0092	16.14	16.16	16.27	16.68	16.56	16.57
AT1G08040	0.893441	0.037	16.8	16.68	16.85	16.8	16.84	16.8
AT1G08050	1.49244	0.00035	16.51	16.52	16.56	16.58	16.63	16.58
AT1G08060	1.08602	0.31	16.12	16.12	16.12	16.1	16.06	16.07
AT1G08110	1.11276	1e-05	16	15.97	16.01	15.97	15.98	16.08
AT1G08130	1.10369	1e-05	15.61	15.69	15.66	15.76	15.76	15.8
AT1G08160	0.926591	0.0056	16.53	16.52	16.54	16.93	16.88	16.91
AT1G08190	0.943768	0.0019	15.12	15.08	15.09	14.61	14.52	14.61
AT1G08200	1.12558	0.0018	16.08	15.99	16.01	16.03	15.99	16.02
AT1G08360	1.10534	0.038	16.3	16.33	16.33	16.32	16.34	16.35
AT1G08370	1.26592	0.00081	16.83	16.73	16.64	16.18	16.04	16
AT1G08410	0.821328	1e-05	17.75	17.58	17.72	17.61	17.57	17.6
AT1G08420	0.936169	0.043	16.89	16.92	16.91	17.21	17.17	17.18
AT1G08450	0.892717	1e-05	16.78	16.76	16.77	16.54	16.6	16.57
AT1G08470	0.966929	0.046	16.76	16.81	16.8	16.54	16.48	16.5
AT1G08480	0.976253	0.51	17.53	17.47	17.55	16.61	16.55	16.51
AT1G08490	0.972243	0.22	15.28	15.28	15.21	15.24	15.09	15.11
AT1G08510	1.36447	0.0054	15.73	15.97	16.04	16.25	16.13	16.17
AT1G08520	1.02802	0.0002	16.76	16.75	16.76	16.8	16.8	16.8
AT1G08530	0.713167	0.0039	15.17	15.32	15.21	15.37	15.19	15.24
AT1G08550	1.04155	0.0043	17.81	17.67	17.75	18.11	18.12	18.12
AT1G08580	0.792859	0.0039	16.46	16.38	16.53	16.64	16.68	16.68
AT1G08600	0.926631	0.1	18.92	18.78	18.86	18.13	18.26	18.19
AT1G08630	1.35314	0.00035	15.27	15.34	15.35	15.22	15.32	15.24
AT1G08640	1.13363	0.0039	15.83	15.9	15.94	16.24	16.19	16.18
AT1G08660	0.927978	0.0038	15.94	15.87	15.99	16.03	15.98	15.98
AT1G08680	0.92321	1e-05	17.64	17.6	17.59	17.4	17.44	17.47
AT1G08720	0.997133	0.85	15.94	15.95	15.97	16.08	16.09	16.1
AT1G08750	1.26615	0.0071	15.34	15.42	15.37	15.63	15.57	15.52
AT1G08800	1.07329	0.011	16.1	15.95	16.14	16.01	16.04	15.99
AT1G08820	1.1522	0.00035	15.8	15.87	16.01	16	15.94	15.96
AT1G08830	0.982136	0.77	12.94	12.65	13.06	13.03	12.94	12.89
AT1G08930	0.484722	1e-05	15.87	15.92	15.93	16.09	15.92	15.99
AT1G08940	1.10706	0.15	16.69	16.64	16.72	16.51	16.46	16.46
AT1G08980	0.985157	0.25	15.73	15.77	15.75	15.84	15.82	15.8
AT1G09010	1.08132	0.00033	15.91	15.92	15.91	16	16.03	16.01
AT1G09020	0.936482	0.065	16.8	16.93	16.79	16.65	16.65	16.64
AT1G09060	0.972595	0.18	16.02	16	16.04	15.87	15.9	15.93
AT1G09070	1.3662	1e-05	15.67	15.6	15.58	15.23	15.28	15.21
AT1G09080	2.78517	1e-05	15.83	15.83	15.88	15.97	15.91	15.93
AT1G09130	1.20231	1e-05	16.35	16.34	16.4	16.22	16.25	16.27
AT1G09140	0.897291	0.00031	15.5	15.35	15.37	15.96	16.13	16.1
AT1G09150	1.18337	0.0039	15.78	16.02	16.03	16.55	16.35	16.58
AT1G09160	0.874858	1e-05	15.49	15.49	15.6	15.29	15.15	15.21
AT1G09210	0.894449	1e-05	17.46	17.41	17.46	17.3	17.28	17.28
AT1G09270	1.06752	1e-05	16.29	16.27	16.25	16.18	16.29	16.26
AT1G09290	0.892425	0.26	15.89	15.8	15.96	16.12	16.01	16.07
AT1G09310	1.31717	1e-05	17.03	16.93	17.02	16.91	17.05	17.01
AT1G09330	1.21632	0.00043	15.46	15.49	15.56	16.03	16.03	16.57
AT1G09340	1.10755	1e-05	16.76	16.69	16.7	16.83	16.88	16.87
AT1G09390	1.04519	0.45	16.08	16.11	16.11	16.49	16.4	16.36
AT1G09430	1.01884	0.032	17.22	17.19	17.28	17.3	17.29	17.26
AT1G09490	1.10144	0.17	15.7	15.72	15.68	15.84	15.77	15.8
AT1G09520	1.16568	0.0071	16.19	16.25	16.19	16.07	15.95	16.04
AT1G09560	0.94512	0.05	16.58	16.61	16.61	16.59	16.69	16.67
AT1G09590	1.15727	1e-05	14.9	14.97	14.89	15.66	15.62	15.67
AT1G09620	1.01912	0.0047	16.86	16.85	16.83	16.87	16.87	16.87
AT1G09630	0.940668	0.02	14.66	14.74	14.74	16.09	16.29	16.37
AT1G09640	1.14153	1e-05	16.86	16.84	16.86	16.92	16.89	16.95
AT1G09700	0.926798	0.024	16.27	16.16	16.28	16.03	16.07	16.06
AT1G09730	0.981857	0.26	16.87	16.83	16.9	17.3	17.3	17.26
AT1G09740	0.897756	0.015	16.37	16.37	16.46	16.49	16.52	16.6
AT1G09750	0.890064	1e-05	16.27	16.26	16.27	16.47	16.56	16.56
AT1G09760	1.23319	0.00049	16.24	16.36	16.43	17.39	17.37	17.34
AT1G09770	1.18313	1e-05	15.53	15.46	15.53	15.63	15.61	15.62
AT1G09780	0.929841	1e-05	16.89	16.85	16.9	16.74	16.79	16.8
AT1G09795	1.03901	0.032	17.51	17.49	17.48	17.54	17.6	17.59
AT1G09800	0.967507	0.52	17.35	17.32	17.43	17.76	17.74	17.77
AT1G09810	0.801198	0.0039	14.57	14.51	14.78	14.4	14.59	14.59
AT1G09830	0.989548	0.82	16.32	16.38	16.37	16.45	16.44	16.46
AT1G09840	0.927319	0.11	15.3	15.37	15.2	15.33	15.3	15.33
AT1G09850	0.971176	0.3	16.19	16.17	16.16	16.54	16.52	16.62
AT1G09870	1.30561	1e-05	16.04	16.01	16.02	16.03	16.09	16.06
AT1G09900	0.957559	0.63	15.5	15.5	15.49	15.54	15.56	15.57
AT1G09910	1.10302	0.2	16.03	16.06	16.09	16.12	16.16	16.18
AT1G09920	1.03942	0.34	14.21	14.11	14.21	14.03	14.08	14.11
AT1G09970	0.936361	0.055	14.41	14.58	14.72	14.89	14.85	14.9
AT1G10050	0.917219	0.078	17.07	17.02	17.07	16.83	16.89	16.93
AT1G10060	1.25263	0.00035	13.21	13.45	13.69	13.9	13.69	13.71
AT1G10070	1.82089	0.01	16.26	16.32	16.41	16.33	16.26	16.17
AT1G10130	0.907504	0.00017	16.22	16.29	16.24	16.51	16.52	16.51
AT1G10150	1.02503	0.63	16.25	16.38	16.39	16.48	16.42	16.38
AT1G10170	1.53632	1e-05	15.96	15.95	15.94	15.86	15.81	15.82
AT1G10180	0.736484	0.0039	15.94	15.86	15.91	15.87	15.84	15.85
AT1G10200	0.904835	1e-05	15.29	15.71	15.35	15.4	15.4	15.48
AT1G10240	0.945146	0.51	15.55	15.56	15.49	15.48	15.41	15.45
AT1G10270	0.869364	1e-05	15.56	15.51	15.53	15.79	15.77	15.77
AT1G10290	0.939163	1e-05	15.84	15.85	15.82	15.87	15.86	15.88
AT1G10310	1.0222	0.4	16.47	16.54	16.56	16.31	16.37	16.45
AT1G10350	0.919089	0.085	16.56	16.51	16.6	16.52	16.49	16.47
AT1G10360	1.18702	0.0039	15.08	15.1	15.1	15.2	15.21	15.23
AT1G10370	2.56858	0.00035	16.21	16.24	16.23	16.29	16.29	16.29
AT1G10390	0.929908	0.00011	18.61	18.52	18.56	18.26	18.36	18.35
AT1G10430	1.15186	1e-05	16.11	16.08	16.13	16.29	16.34	16.29
AT1G10490	0.861028	1e-05	16.1	16.13	16.11	16.15	16.17	16.21
AT1G10500	0.990965	0.63	15.64	15.54	15.5	15.62	15.41	15.54
AT1G10510	1.0259	0.06	17.29	17.25	17.27	17.16	17.22	17.23
AT1G10580	0.920616	1e-05	16.78	16.75	16.75	16.85	16.82	16.71
AT1G10590	1.14568	0.0018	16.08	16.05	16.1	16.29	16.29	16.3
AT1G10630	1.0536	0.00031	16.6	16.6	16.64	16.47	16.5	16.48
AT1G10670	0.970208	0.068	16.42	16.45	16.43	16.38	16.3	16.37
AT1G10700	0.96799	0.47	15.68	15.68	15.65	15.68	15.67	15.73
AT1G10760	0.982229	0.06	16.73	16.7	16.71	16.66	16.72	16.7
AT1G10830	1.03021	0.51	13.53	13.55	13.76	13.7	13.51	13.58
AT1G10840	1.1081	1e-05	15.74	15.77	15.77	16.01	15.98	16.01
AT1G10850	0.918168	0.00017	16.93	17.29	16.84	16.4	16.32	16.71
AT1G10900	0.9172	0.024	16.37	16.33	16.44	16.2	16.16	16.14
AT1G10940	1.27015	0.05	17.72	17.69	17.68	17.51	17.52	17.47
AT1G10950	0.925504	0.0052	17.13	17.11	17.06	17.11	17.12	17.14
AT1G10960	1.15125	0.15	15.54	15.55	15.49	15.44	15.44	15.52
AT1G11130	0.807528	0.0031	16.7	16.65	16.66	16.7	16.8	16.76
AT1G11190	0.973492	0.57	14.57	14.64	14.62	14.66	14.63	14.57
AT1G11200	1.03669	0.34	15.23	15.18	15.27	15.09	15.1	15.1
AT1G11240	0.726041	0.00035	14.04	14.21	14.14	14.2	14.1	14.12
AT1G11260	0.970031	0.17	16.89	16.83	16.89	16.76	16.69	16.68
AT1G11320	0.971331	0.17	18.01	17.97	18.13	17.86	17.96	17.98
AT1G11330	0.979936	0.43	17.49	17.67	17.63	17.68	17.81	17.86
AT1G11350	0.779875	1e-05	15.14	15.12	15.13	15.34	15.32	15.3
AT1G11360	1.11308	0.00044	16.1	16.1	16.12	16.16	16.16	16.1
AT1G11410	0.947124	0.2	18.09	18.07	17.99	18.04	18.11	18.05
AT1G11430	1.01296	0.34	16.81	16.89	16.8	16.7	16.57	16.66
AT1G11480	0.88467	1e-05	20.1	20.01	20.16	20.68	20.79	20.76
AT1G11530	1.12715	0.001	12.84	13.25	13.06	13.38	12.92	12.91
AT1G11545	0.81994	1e-05	15.89	15.97	15.84	16.07	16.03	16.11
AT1G11580	0.935365	1e-05	17.17	17.15	17.14	17.12	17.17	17.15
AT1G11650	0.877901	1e-05	16.08	16.08	16.1	16.28	16.24	16.33
AT1G11660	1.07245	1e-05	16.75	16.7	16.69	16.57	16.56	16.51
AT1G11680	0.95357	0.018	16.39	16.38	16.41	16.38	16.34	16.33
AT1G11720	0.969609	0.019	14.96	15.01	15.03	15.6	15.66	15.62
AT1G11750	1.11564	1e-05	15.39	15.5	15.44	15.36	15.35	15.37
AT1G11780	0.995264	0.76	16.37	16.31	16.42	16.38	16.31	16.3
AT1G11790	1.07288	0.021	16.26	16.21	16.23	16.36	16.41	16.43
AT1G11820	1.01257	0.85	14.9	14.85	14.99	14.86	15	14.9
AT1G11840	0.972808	0.27	15.67	15.67	15.68	15.61	15.62	15.59
AT1G11860	0.989918	0.88	17.14	17.13	17.14	17.06	17.17	17.14
AT1G11870	1.02604	0.054	17.04	17.07	17.08	16.94	16.94	16.94
AT1G11880	0.991968	1	14.15	14.28	14.22	14.08	13.88	14.08
AT1G11890	1.05044	0.065	15.32	15.28	15.32	15.31	15.29	15.3
AT1G11910	1.1173	1e-05	15.8	15.84	15.83	15.73	15.75	15.76
AT1G11930	1.09443	0.024	16.53	16.57	16.55	16.24	16.2	16.25
AT1G12000	0.926046	1e-05	16.99	16.97	17.04	16.9	16.88	16.88
AT1G12050	0.950477	0.0034	16.25	16.23	16.2	16.27	16.26	16.26
AT1G12080	1.2745	1e-05	16.34	16.37	16.34	16.65	16.55	16.63
AT1G12110	1.02414	0.2	16.5	16.42	16.37	17.17	17.14	17.23
AT1G12140	0.967815	0.16	16.77	16.83	16.81	16.66	16.65	16.69
AT1G12200	1.22214	1e-05	15.66	15.69	15.74	15.5	15.44	15.48
AT1G12230	1.14216	1e-05	16.16	16.15	16.17	16.21	16.2	16.18
AT1G12240	0.910957	1e-05	17.32	17.22	17.3	17.18	17.24	17.21
AT1G12250	0.97914	0.21	13.43	13.28	13.38	13.47	13.56	13.44
AT1G12270	1.18519	1e-05	15.24	15.21	15.31	15.23	15.22	15.22
AT1G12310	1.27877	0.00049	13.42	13.28	13.21	13	13.23	13.37
AT1G12350	0.997936	0.82	17.26	17.21	17.31	17.38	17.37	17.46
AT1G12360	1.05852	0.018	16.93	16.95	16.95	17	16.98	16.96
AT1G12410	1.31436	1e-05	15.57	15.61	15.68	15.98	15.91	15.95
AT1G12430	0.907917	1e-05	15.97	15.98	15.92	15.96	15.93	15.96
AT1G12440	0.974935	0.45	14.59	14.56	14.59	14.58	14.62	14.69
AT1G12460	0.943631	0.3	16.07	16.09	16.17	16.07	16.12	16.05
AT1G12470	1.00184	0.63	16.77	16.69	16.73	16.73	16.73	16.75
AT1G12520	0.967489	0.42	16.27	16.31	16.38	15.73	15.69	15.75
AT1G12550	1.0031	0.96	16.48	16.44	16.51	16.54	16.44	16.51
AT1G12570	0.867807	0.0065	16.24	16.43	16.39	16.46	16.24	16.4
AT1G12640	1.02223	0.53	11.41	11.17	11.22	11.35	11.56	11.82
AT1G12650	0.837019	0.00017	13.31	13.56	13.53	13.83	13.61	13.91
AT1G12770	0.856828	0.0065	17.37	17.34	17.37	17.33	17.3	17.29
AT1G12780	1.23991	1e-05	15.34	15.5	15.13	15.25	15.09	15.32
AT1G12800	1.05653	1e-05	16.46	16.54	16.51	16.37	16.46	16.41
AT1G12830	0.840551	0.00093	17.23	17.29	17.24	17.11	17	17.08
AT1G12840	1.15053	1e-05	16.28	16.29	16.29	16.34	16.32	16.36
AT1G12850	0.910612	0.0041	16.09	16	16.14	15.96	16.21	16.13
AT1G12900	0.99823	0.95	16.1	16.13	16.17	16.23	16.19	16.22
AT1G12910	0.980878	0.73	16.52	16.44	16.41	16.68	16.72	16.75
AT1G12920	0.967292	0.15	16.65	16.63	16.64	16.75	16.75	16.73
AT1G12930	0.983461	0.69	12.77	12.68	12.82	12.4	12.53	12.78
AT1G13020	0.822051	1e-05	15.97	15.94	15.98	16.02	16.08	16.02
AT1G13030	0.901963	0.11	15.22	15.44	15.6	15.32	15.3	14.95
AT1G13060	1.0838	0.0018	15.81	15.88	15.67	15.38	15.31	15.41
AT1G13080	1.09449	1e-05	16.92	16.92	16.9	16.68	16.62	16.68
AT1G13090	1.14509	0.00035	18.73	18.73	18.72	18.61	18.67	18.66
AT1G13110	1.0413	0.099	16.68	16.68	16.71	16.55	16.55	16.55
AT1G13130	0.846663	0.0039	15.35	15.39	15.43	15.53	15.42	15.5
AT1G13160	0.740025	0.00035	15.78	15.81	15.84	15.78	15.79	15.87
AT1G13170	0.833367	0.00067	16.56	16.58	16.56	16.35	16.34	16.37
AT1G13180	1.06185	0.23	14.23	14.38	14.46	14.19	14.32	14.32
AT1G13190	0.882066	1e-05	16.09	16.09	16.15	16.13	16.06	16.1
AT1G13220	0.893516	1e-05	16.37	16.37	16.37	16.27	16.29	16.28
AT1G13270	0.948726	0.0049	15.34	15.36	15.36	15.56	15.6	15.5
AT1G13280	0.909575	0.00017	16.85	16.85	16.89	16.77	16.74	16.77
AT1G13320	0.975555	0.17	16.5	16.5	16.63	16.63	16.71	16.75
AT1G13440	1.02704	0.17	15.06	15	15.06	15.02	15.15	15.07
AT1G13450	0.912037	0.078	10.75	10.78	11	10.93	10.86	10.87
AT1G13690	1.13175	0.0039	15.76	15.68	15.73	15.63	15.71	15.7
AT1G13700	1.07757	0.055	14.59	14.59	14.52	14.43	14.58	14.64
AT1G13730	0.775416	1e-05	17.13	17.17	17.19	17.16	17.23	17.2
AT1G13740	1.10646	0.043	17.57	17.46	17.57	17.67	17.78	17.7
AT1G13750	0.948366	0.031	17.7	17.61	17.76	17.92	17.93	17.89
AT1G13755	1.23646	0.13	14.91	14.91	14.85	14.81	14.88	14.72
AT1G13870	1.14024	1e-05	15.82	16.02	16.32	16.17	16.5	15.93
AT1G13900	0.886162	1e-05	16.73	16.73	16.83	16.9	16.91	16.88
AT1G13930	1.29176	1e-05	16.84	16.82	16.81	16.74	16.85	16.8
AT1G13960	0.90984	0.00017	15	15.38	15.24	15.37	15.34	15.47
AT1G13980	0.789804	0.001	15.7	15.59	15.72	15.45	15.46	15.45
AT1G14000	1.22728	0.00093	16.83	16.86	16.89	17.16	17.2	17.18
AT1G14010	1.00736	0.89	15.18	15.3	15.24	15.11	15.06	15.2
AT1G14030	1.09673	1e-05	16.74	16.76	16.72	16.61	16.69	16.66
AT1G14060	1.05695	0.0054	15.44	15.44	15.45	15.53	15.41	15.45
AT1G14150	1.42454	0.0015	16.62	16.7	16.72	16.17	16.06	16.28
AT1G14170	0.874863	0.0092	15.22	15.14	15.31	15.37	15.34	15.26
AT1G14210	1.22148	1e-05	16.37	16.39	16.43	16.41	16.42	16.44
AT1G14320	1.03072	0.25	16.84	16.86	16.86	16.81	16.81	16.82
AT1G14345	1.10124	0.037	16.2	16.13	16.19	15.98	15.97	15.92
AT1G14380	0.733589	1e-05	16.03	15.98	16.03	15.87	15.9	15.91
AT1G14400	1.06603	0.31	12.57	12.92	13.03	12.91	12.71	12.71
AT1G14410	1.0032	0.97	14.43	14.25	14.39	16.55	16.61	16.57
AT1G14430	0.979796	0.76	12.3	12.43	12.55	12.62	12.78	12.9
AT1G14440	0.796381	1e-05	20.45	20.29	20.37	20.29	20.49	20.48
AT1G14510	0.863219	0.00081	15.57	15.44	15.54	15.89	15.8	15.95
AT1G14540	1.02308	0.34	15.76	15.65	15.76	15.97	15.97	16.07
AT1G14570	1.10818	1e-05	16.42	16.39	16.45	16.71	16.72	16.75
AT1G14610	1.02474	0.0041	16.65	16.62	16.61	16.64	16.67	16.67
AT1G14620	1.08502	0.42	16.61	16.61	16.59	16.6	16.57	16.59
AT1G14650	1.17258	1e-05	15.05	15.04	14.99	14.98	14.99	14.99
AT1G14670	0.939138	0.00028	17.26	17.19	17.28	17.35	17.4	17.34
AT1G14685	0.983208	0.75	15.28	15.2	15.27	15.37	15.3	15.18
AT1G14710	1.03027	0.047	16.28	16.22	16.27	16.37	16.41	16.44
AT1G14720	0.973997	0.34	16.52	16.51	16.54	16.53	16.61	16.57
AT1G14740	0.847353	0.0023	16.57	16.53	16.61	16.59	16.66	16.6
AT1G14790	1.23403	0.52	17.12	17.23	17.22	17.07	17.07	17.04
AT1G14810	0.99837	0.91	15.38	15.43	15.42	15.41	15.39	15.44
AT1G14830	1.06523	1e-05	16.46	16.45	16.45	16.42	16.41	16.41
AT1G14840	0.981159	0.89	17.06	17.02	17.05	16.95	16.98	16.93
AT1G14850	0.966842	0.0026	16.27	16.27	16.25	16.27	16.26	16.25
AT1G14870	1.01246	0.63	16.72	16.78	16.77	16.87	16.73	16.87
AT1G14900	1.09704	0.0039	18.56	18.55	18.72	17.32	17.18	17.3
AT1G14910	1.08712	0.31	15.55	15.7	15.72	15.88	15.88	15.9
AT1G14930	0.907618	0.038	15.25	15.78	15.33	15.07	14.89	14.99
AT1G14940	0.965962	0.34	15.39	15.49	15.44	15.26	15.2	15.12
AT1G14950	0.919494	1e-05	16.22	16.26	16.21	16.01	16.15	16.1
AT1G14960	0.730795	0.0039	17.11	16.98	17.14	17.17	17.27	17.31
AT1G14980	1.31766	1e-05	17.14	17.04	17.07	16.99	16.98	16.98
AT1G15000	1.05529	0.0013	12.31	12.31	12.29	12.6	12.23	12.28
AT1G15020	0.921672	0.0041	16.56	16.53	16.58	16.72	16.74	16.67
AT1G15060	1.04781	0.065	15.1	15.07	14.96	14.69	14.61	14.95
AT1G15130	1.22211	1e-05	16.83	16.84	16.88	16.66	16.7	16.68
AT1G15140	1.20171	1e-05	16.65	16.63	16.65	16.65	16.64	16.63
AT1G15200	1.14993	0.00081	16.67	16.61	16.66	16.56	16.56	16.58
AT1G15210	0.901193	1e-05	17.69	17.66	17.68	17.62	17.66	17.61
AT1G15270	1.26376	0.00035	13.71	13.74	13.61	13.98	13.94	13.96
AT1G15280	0.857472	1e-05	16.46	16.39	16.44	16.28	16.3	16.31
AT1G15290	0.877026	1e-05	16.28	16.31	16.25	16.15	16.12	16.12
AT1G15340	0.958281	1e-05	16.87	16.85	16.86	16.84	16.79	16.76
AT1G15350	1.305	0.0065	15.59	15.43	15.57	15.47	15.65	15.52
AT1G15400	0.915832	0.037	15.95	16.04	15.97	15.27	15.25	15.56
AT1G15420	0.974827	0.75	14.76	14.94	14.91	14.92	14.91	14.84
AT1G15440	0.912574	0.0036	16.77	16.75	16.76	16.79	16.7	16.79
AT1G15470	0.904543	1e-05	15.59	15.59	15.56	15.66	15.7	15.71
AT1G15480	1.10366	0.015	16.95	16.91	16.97	16.89	16.85	16.94
AT1G15500	0.851996	1e-05	16.15	16.02	16.14	16.39	16.43	16.42
AT1G15530	1.01557	0.73	16.9	16.94	16.98	16.74	16.64	16.68
AT1G15690	1.0663	1e-05	16.85	16.82	16.85	16.92	16.93	16.93
AT1G15710	1.09092	0.00089	15.65	15.56	15.62	16	15.97	16
AT1G15730	0.900897	1e-05	16.49	16.44	16.48	16.55	16.57	16.58
AT1G15750	0.995738	0.92	16.56	16.6	16.58	16.54	16.62	16.57
AT1G15780	1.02288	0.21	16.53	16.51	16.61	16.68	16.74	16.67
AT1G15810	1.08968	1e-05	14.72	14.73	14.7	14.83	14.81	14.82
AT1G15820	1.11336	1e-05	15.66	15.67	15.71	15.63	15.63	15.65
AT1G15860	1.3431	0.0065	14.63	14.82	14.76	14.96	14.82	14.76
AT1G15910	1.187	0.0039	15.3	15.47	15.44	15.57	15.63	15.54
AT1G15930	1.10204	0.00015	15.62	15.51	15.58	15.59	15.68	15.64
AT1G15940	0.757617	1e-05	16.65	16.6	16.71	17.05	17.05	17.07
AT1G15950	1.22765	1e-05	16.18	16.23	16.22	16.21	16.22	16.21
AT1G15980	1.04468	0.0015	16.67	16.63	16.66	16.19	16.2	16.22
AT1G16020	1.02286	0.18	16.46	16.43	16.27	16.46	16.61	16.52
AT1G16030	2.10758	1e-05	16.24	16.24	16.26	16.23	16.15	16.13
AT1G16080	1.19529	1e-05	16.39	16.41	16.42	16.16	16.23	16.23
AT1G16110	0.925308	0.025	15.72	15.85	15.79	16.38	16.4	16.4
AT1G16190	0.898745	0.014	16.63	16.56	16.62	16.69	16.76	16.7
AT1G16210	1.29179	1e-05	15.07	14.91	15.22	15.26	15.21	15.13
AT1G16260	0.794773	0.0065	15.29	15.17	15.23	15.14	15.2	15.21
AT1G16270	0.997426	0.62	17.06	17.08	17.03	17.65	17.6	17.59
AT1G16300	0.97254	0.36	13.32	13.59	13.47	13.56	13.41	13.38
AT1G16340	1.07794	0.0095	14.01	14.04	14.21	13.92	13.79	13.87
AT1G16350	0.945679	0.00062	16.78	16.74	16.79	16.79	16.8	16.8
AT1G16445	0.968341	0.75	16.12	16.07	16.11	16.15	16.06	16.25
AT1G16460	1.05149	0.025	16.76	16.7	16.79	16.91	16.91	16.92
AT1G16470	1.08603	0.00015	15.49	15.51	15.5	15.59	15.55	15.6
AT1G16520	1.12239	0.047	16.52	16.64	16.84	16.78	16.77	16.61
AT1G16560	0.97035	0.15	16.25	16.21	16.3	16.31	16.21	16.26
AT1G16610	0.846669	1e-05	16.4	16.48	16.41	16.56	16.55	16.5
AT1G16670	1.07976	0.11	15.93	15.94	16.02	15.71	15.74	15.84
AT1G16720	0.910611	1e-05	17.33	17.29	17.31	17.16	17.18	17.19
AT1G16790	1.04966	0.15	17.92	17.94	17.97	17.74	17.71	17.73
AT1G16860	1.01028	0.49	15.82	15.9	15.9	15.83	15.81	15.8
AT1G16870	1.10212	1e-05	16.12	16.06	16.13	15.94	15.93	15.95
AT1G16880	1.34435	1e-05	17.56	17.51	17.55	17.77	17.84	17.82
AT1G16890	1.42372	0.0039	15.39	15.67	15.43	15.74	15.63	15.59
AT1G16900	0.956919	0.26	17.05	17.28	17.19	17.15	17.13	17.28
AT1G16920	1.07946	0.00098	15.37	15.37	15.39	15.57	15.47	15.55
AT1G17050	1.07839	0.059	17.3	17.21	17.3	17.67	17.7	17.67
AT1G17070	0.96922	0.13	16.59	16.5	16.56	16.05	16.09	16.09
AT1G17100	0.9248	0.00019	17.84	17.71	17.74	17.5	17.69	17.7
AT1G17130	1.01461	0.93	13.63	13.7	13.67	13.99	13.52	13.71
AT1G17160	0.985158	0.19	16.37	16.36	16.41	16.38	16.37	16.38
AT1G17170	1.25006	0.00035	16.33	16.32	16.33	16.44	16.34	16.4
AT1G17180	1.35687	0.0065	15.73	16.15	15.74	16.16	15.89	15.92
AT1G17200	1.00505	0.77	15.79	16.01	15.91	15.91	15.88	15.99
AT1G17210	0.959097	0.0091	16.78	16.7	16.79	16.61	16.58	16.59
AT1G17220	0.830864	1e-05	16.57	16.58	16.6	16.32	16.31	16.31
AT1G17290	1.1272	1e-05	16.53	16.47	16.48	16.66	16.68	16.66
AT1G17340	1.0697	0.07	14.49	14.44	14.43	14.34	14.41	14.25
AT1G17350	0.959091	0.078	17.34	17.17	17.28	17.02	17.05	16.94
AT1G17360	0.919294	0.003	15.94	16.02	15.97	15.94	15.9	15.91
AT1G17370	0.895744	1e-05	17.07	16.97	17.06	17.05	17.09	17.12
AT1G17440	0.949259	0.085	15.22	15.37	15.33	15.22	15.25	15.38
AT1G17470	0.990949	0.38	17.01	17.06	17.04	17.25	17.3	17.32
AT1G17500	1.0005	0.83	16.47	16.5	16.46	16.7	16.61	16.66
AT1G17550	1.11818	0.021	12.32	12.15	12.08	12.1	12.18	12.33
AT1G17580	1.02828	0.14	16.82	16.78	16.77	16.55	16.54	16.57
AT1G17620	0.943355	0.0024	14.89	14.83	14.86	14.57	14.61	14.67
AT1G17650	1.05641	0.00013	16.54	16.53	16.56	16.31	16.31	16.33
AT1G17690	0.891615	0.0027	14.16	14.37	14.22	14.35	14.26	14.3
AT1G17710	1.01795	0.87	14.98	14.94	15.43	14.84	14.93	14.99
AT1G17720	0.930979	1e-05	15.87	15.86	15.89	15.9	15.89	15.92
AT1G17745	1.25815	1e-05	16.11	16.03	16.06	16.29	16.3	16.3
AT1G17760	0.905105	0.00017	16.47	16.34	16.38	16.41	16.39	16.46
AT1G17780	0.71928	0.0039	13.32	13.54	13.38	13.3	13.26	13.55
AT1G17810	1.0103	0.75	17.58	17.55	17.67	17.86	17.91	17.85
AT1G17840	1.14576	1e-05	16.81	16.82	16.82	17.1	17.11	17.11
AT1G17850	0.949262	0.024	16.05	16.04	16.14	15.6	15.92	15.94
AT1G17860	1.11049	1e-05	14.2	14.36	14.23	14.08	14.02	14.01
AT1G17880	1.12924	0.0047	16.99	16.97	16.98	17.21	17.24	17.24
AT1G17890	1.12724	1e-05	15.29	15.41	15.21	15.4	15.28	15.35
AT1G17980	1.03885	0.11	14.81	14.88	14.92	14.98	14.9	14.9
AT1G18010	0.950085	0.28	16.09	16.34	16.31	16.26	16.19	16.29
AT1G18060	1.08224	0.0029	17.37	17.38	17.41	17.43	17.4	17.41
AT1G18070	0.941749	1e-05	17.62	17.62	17.57	17.51	17.51	17.53
AT1G18080	0.854423	1e-05	16.5	16.5	16.5	16.18	16.35	16.33
AT1G18150	0.983761	0.83	15.94	16.04	16.05	16.15	15.98	15.96
AT1G18160	0.91303	0.00048	18.12	18.11	18.14	18.11	18.14	18.16
AT1G18170	1.04081	0.0057	14.75	14.71	14.8	15.01	14.97	14.96
AT1G18190	0.791401	1e-05	16.27	16.27	16.33	16.33	16.35	16.31
AT1G18210	1.14653	1e-05	17.33	17.31	17.37	17.47	17.44	17.44
AT1G18260	1.03468	0.043	16.81	16.78	16.8	16.91	16.93	16.96
AT1G18270	1.04163	1e-05	16.47	16.47	16.5	16.53	16.56	16.54
AT1G18320	0.911067	0.025	16.67	16.68	16.63	16.61	16.65	16.65
AT1G18340	0.995671	0.83	18.75	18.82	18.77	19.05	19.08	19.17
AT1G18390	1.024	0.45	16.04	16.12	16.01	16.26	16.19	16.23
AT1G18440	1.11588	0.024	16.14	16.14	16.19	16.18	16.23	16.18
AT1G18450	1.04639	0.0031	16.6	16.58	16.58	16.66	16.67	16.72
AT1G18480	1.03135	0.17	14.61	14.72	14.78	14.35	14.36	14.43
AT1G18490	1.02053	0.23	18.77	18.75	18.88	18.58	18.6	18.58
AT1G18500	0.977522	0.059	16.73	16.75	16.73	16.7	16.66	16.72
AT1G18540	1.11356	1e-05	15.61	15.7	15.59	15.52	15.54	15.57
AT1G18580	0.954907	1	16.65	16.63	16.52	16.46	16.46	16.47
AT1G18590	1.23848	1e-05	15.48	15.63	15.44	15.59	15.59	15.69
AT1G18610	0.944493	0.015	15.28	15.21	15.27	15.34	15.37	15.4
AT1G18630	1.08699	0.029	9.94	9.44	10.16	9.51	9.4	9.79
AT1G18640	1.17311	1e-05	15.05	15.05	15.04	15.26	15.2	15.31
AT1G18660	1.05716	0.054	16.67	16.61	16.71	16.48	16.52	16.53
AT1G18700	0.912637	1e-05	16.39	16.34	16.37	15.78	15.77	15.77
AT1G18730	1.50665	1e-05	16.32	16.22	16.3	16.44	16.3	16.36
AT1G18800	1.0268	0.57	15.2	15.31	15.27	14.98	15	15.19
AT1G18830	1.66538	0.00035	15.34	15.32	15.37	15.06	15.05	15.06
AT1G18840	0.829636	0.00049	15.79	15.91	16.08	15.94	15.89	15.96
AT1G18880	0.944585	0.058	15.66	15.77	15.85	16	16.01	16.12
AT1G18950	0.873003	0.00012	16.71	16.7	16.71	16.6	16.6	16.59
AT1G18980	0.849641	0.00035	14.5	14.89	14.69	16.57	16.54	16.75
AT1G19000	1.11371	0.01	16.3	16.27	16.34	16.3	16.21	16.35
AT1G19020	2.0748	0.0039	12.35	12.74	12.6	12.91	12.39	12.55
AT1G19110	0.867025	1e-05	16.58	16.56	16.58	16.8	16.77	16.74
AT1G19130	0.947704	0.27	15.36	15.3	15.33	15.68	15.76	15.77
AT1G19140	1.10136	0.011	15.19	15.16	15.31	16.41	16.51	16.46
AT1G19150	1.05624	0.055	15.93	15.97	15.87	16.29	16.23	16.29
AT1G19220	0.967335	0.51	15.92	15.95	15.88	15.84	15.87	15.9
AT1G19350	1.08775	0.0054	16.19	16.17	16.12	16.11	16.08	16.15
AT1G19360	1.17529	1e-05	16.27	16.24	16.29	16.27	16.24	16.35
AT1G19370	0.887057	1e-05	15.66	15.66	15.79	15.58	15.56	15.6
AT1G19430	0.842165	1e-05	16.47	16.45	16.48	16.5	16.5	16.51
AT1G19440	0.926168	0.024	16.32	16.32	16.42	16.94	16.92	16.95
AT1G19450	1.00973	1	16.17	16.15	16.2	16.12	16.18	16.09
AT1G19485	0.96963	0.87	14.3	14.25	14.22	14.09	14.06	14.09
AT1G19520	1.06017	0.0024	16.48	16.35	16.5	16.47	16.42	16.45
AT1G19570	1.25003	1e-05	16.87	16.86	16.9	16.83	16.81	16.82
AT1G19580	0.886734	1e-05	17.48	17.58	17.52	17.38	17.15	17.15
AT1G19600	0.910757	0.15	14.4	14.8	14.66	14.5	14.5	14.64
AT1G19660	1.22135	0.00067	12.85	14.07	13.22	13.5	13.03	13.65
AT1G19670	1.05402	0.2	15.62	15.57	15.61	15.78	15.9	15.9
AT1G19690	1.08267	0.055	16.12	16.09	16.07	16.25	16.29	16.29
AT1G19700	1.17963	0.00035	16.89	16.88	16.85	17.01	16.95	17.01
AT1G19720	1.04786	0.0015	16.04	16.11	16.1	16.11	15.94	15.99
AT1G19750	1.04809	0.75	16.34	16.35	16.36	16.49	16.45	16.44
AT1G19800	1.01769	0.56	17.25	17.26	17.29	16.07	16.07	16.37
AT1G19835	0.922491	0.0031	15.73	15.73	15.78	15.79	15.78	15.82
AT1G19870	0.904829	1e-05	16.78	16.78	16.81	16.67	16.64	16.62
AT1G19880	0.848075	1e-05	17.01	16.96	17.03	16.99	16.99	16.98
AT1G19900	0.841008	1e-05	12.86	12.87	12.78	13.41	13.18	13.19
AT1G19920	1.13176	1e-05	15.74	15.75	15.72	15.65	15.62	15.61
AT1G19990	0.698214	0.0039	15.76	15.81	15.74	15.81	15.87	15.92
AT1G20010	0.981207	0.058	16.96	17.01	16.97	17.02	16.99	17.05
AT1G20020	0.966256	0.01	16.55	16.53	16.53	16.43	16.51	16.52
AT1G20050	0.972382	0.51	16.33	16.36	16.5	16.8	16.54	16.74
AT1G20110	0.993126	0.56	17.04	17.02	17.02	17.06	17.12	17.09
AT1G20160	0.917934	0.12	14.86	14.93	15.1	15.4	14.99	15.18
AT1G20190	0.985319	0.91	15.33	15.41	15.36	15.34	15.46	15.46
AT1G20200	1.19316	1e-05	16.79	16.8	16.86	16.62	16.66	16.61
AT1G20220	0.846963	0.00033	17.18	17.22	17.24	17.04	17.03	17.01
AT1G20225	1.25951	1e-05	15.35	15.32	15.27	15.09	15.14	15.05
AT1G20260	0.996066	0.72	15.72	15.84	15.7	15.65	15.51	15.65
AT1G20270	1.15101	0.016	15.25	15.43	15.33	15.75	15.52	15.66
AT1G20330	0.982832	0.51	16.91	16.86	17.01	16.81	16.82	16.81
AT1G20340	0.780838	0.15	15.99	15.96	15.95	16.04	15.97	15.96
AT1G20370	0.958572	0.026	17.33	17.31	17.34	17.3	17.34	17.29
AT1G20410	1.0223	0.23	16.48	16.49	16.46	16.62	16.63	16.6
AT1G20440	1.84826	1e-05	16.5	16.53	16.52	17.37	17.43	17.37
AT1G20450	2.56477	1e-05	16.09	16.02	16.07	17.43	17.39	17.39
AT1G20510	1.03862	0.037	15.78	15.74	15.8	15.79	15.81	15.77
AT1G20540	0.951915	0.15	14.5	14.61	14.49	14.75	14.66	14.59
AT1G20560	1.02305	0.36	15.01	15.1	15.13	15.18	15.19	15.16
AT1G20575	1.30124	0.0039	14.14	14.35	14.15	15.27	15.23	15.15
AT1G20580	1.17921	0.00049	18.62	18.55	18.64	18.48	18.53	18.52
AT1G20620	1.05563	1e-05	16.9	16.91	16.89	16.94	17	16.99
AT1G20630	1.18379	0.0026	16.66	16.48	16.65	16.8	16.79	16.78
AT1G20670	1.03143	0.12	15.07	15.1	15.05	15.09	15.07	15.07
AT1G20696	0.792976	1e-05	17.08	17.06	17.1	17.04	17.05	17.04
AT1G20760	0.914333	1e-05	16.47	16.48	16.5	16.43	16.44	16.43
AT1G20780	0.940428	0.52	14.53	14.54	14.63	14.4	14.35	14.4
AT1G20810	1.09044	0.00097	16.21	16.2	16.23	16.09	16.11	16.12
AT1G20816	1.24922	0.0039	14.56	14.64	14.71	15.09	14.94	14.88
AT1G20840	0.927331	0.0031	17.18	17.16	17.22	17.22	17.18	17.13
AT1G20850	0.888826	0.00015	14.97	14.92	15.16	15.46	15.42	15.43
AT1G20880	0.991302	0.87	17.14	17.03	17.14	17	17.15	17.03
AT1G20910	1.12194	0.00067	17.05	17.03	17	17.28	17.38	17.33
AT1G20920	0.908178	1e-05	16.78	16.77	16.77	17.01	17.04	17.04
AT1G20950	1.04021	0.0076	15.91	15.93	15.94	16.18	16.19	16.16
AT1G20960	1.00507	0.22	16.6	16.58	16.59	16.6	16.61	16.6
AT1G20970	0.936714	1e-05	16.42	16.37	16.42	16.23	16.2	16.2
AT1G20980	0.960499	0.87	17.92	17.89	17.91	18.14	18.1	18.13
AT1G21065	0.911638	1e-05	15.66	15.77	15.61	15.81	15.48	15.6
AT1G21080	1.42819	1e-05	15.99	15.91	16.03	15.66	15.64	15.63
AT1G21100	1.10806	0.0039	14.27	14.19	14.48	14.28	14.25	14.27
AT1G21110	1.24873	0.0039	14.79	14.93	14.78	14.77	14.57	14.68
AT1G21130	1.22649	1e-05	16.18	16.18	16.22	16	16.01	15.99
AT1G21170	0.9341	0.065	16.54	16.57	16.58	16.52	16.53	16.54
AT1G21200	0.913925	0.037	18.07	18.07	17.99	17.77	17.8	17.84
AT1G21350	1.36217	0.0067	13.16	13.57	13.56	13.39	13.15	13.28
AT1G21370	1.01033	0.4	13.01	13.44	13.29	13.41	12.73	13.19
AT1G21380	1.11157	0.00019	16.21	16.25	16.2	15.83	15.84	15.85
AT1G21400	1.45732	1e-05	17.48	17.36	17.38	17.28	17.37	17.34
AT1G21440	1.08364	1e-05	16.05	16.05	16.04	15.93	15.93	15.95
AT1G21450	1.22287	0.047	15.35	15.34	15.34	15.24	15.25	15.47
AT1G21480	0.897602	0.0065	13.67	13.75	13.92	13.72	13.78	13.73
AT1G21500	1.07791	0.35	14.71	14.73	14.7	14.57	14.79	14.75
AT1G21580	1.06115	0.023	16.24	16.22	16.21	15.82	15.84	15.81
AT1G21600	1.00023	0.57	16.49	16.41	16.48	16.62	16.67	16.65
AT1G21610	0.838853	0.0012	15.82	15.9	15.93	16.06	16	16.01
AT1G21630	0.917228	1e-05	16.44	16.45	16.48	16.31	16.32	16.36
AT1G21640	1.00798	0.55	16.46	16.4	16.44	15.96	15.99	15.97
AT1G21650	1.05603	0.16	16.41	16.39	16.44	16.11	16.06	16.08
AT1G21660	0.944193	0.0016	16.6	16.68	16.71	16.33	16.5	16.56
AT1G21670	1.05299	1e-05	16.54	16.52	16.56	16.55	16.54	16.55
AT1G21680	0.889788	1e-05	16.73	16.71	16.72	16.81	16.91	16.92
AT1G21690	1.07508	0.024	16.4	16.28	16.33	16.56	16.79	16.76
AT1G21700	0.913976	1e-05	16.43	16.51	16.5	16.83	16.84	16.86
AT1G21720	1.31446	0.00035	17.06	17.12	17.18	17.12	17.1	17.12
AT1G21730	0.918342	0.0015	16.47	16.44	16.44	16.49	16.51	16.53
AT1G21750	0.915697	1e-05	17.03	16.99	17.04	16.89	16.88	16.9
AT1G21880	0.882725	0.0017	15.91	16.16	16.02	15.76	15.76	15.66
AT1G21900	1.09758	0.0047	16.56	16.64	16.62	16.95	16.92	16.91
AT1G22060	1.04697	0.11	16.52	16.48	16.54	16.5	16.52	16.49
AT1G22200	0.939373	0.0084	15.56	15.59	15.53	15.55	15.39	15.39
AT1G22270	1.05471	0.25	13.86	14.06	14.06	15.63	15.67	15.71
AT1G22280	0.975608	0.36	15.67	15.57	15.68	15.97	15.99	15.97
AT1G22300	1.4517	1e-05	15.12	15.25	15.18	15.12	14.95	15.12
AT1G22330	0.757804	0.00035	16.4	16.41	16.48	16.59	16.58	16.61
AT1G22360	1.02275	0.16	15.96	15.84	15.94	16.01	16.01	16.08
AT1G22400	1.35895	1e-05	16.2	16.19	16.27	16.33	16.39	16.39
AT1G22410	1.05051	0.0014	16.3	16.29	16.38	16.1	16.14	16.11
AT1G22430	0.948054	0.0001	15.88	15.99	15.86	15.87	15.85	15.85
AT1G22440	0.838128	1e-05	14.41	14.49	14.41	14.22	14.49	14.23
AT1G22450	1.19669	1e-05	16.98	17.03	17.01	17.34	17.44	17.41
AT1G22510	1.03627	0.42	17.37	17.21	17.16	17.3	17.45	17.28
AT1G22520	0.998708	0.33	16.24	16.27	16.28	14.94	14.84	15.01
AT1G22530	0.898533	1e-05	16.62	16.59	16.61	16.47	16.45	16.44
AT1G22610	1.08544	1e-05	15.76	15.73	15.7	15.63	15.63	15.63
AT1G22620	1.12175	1e-05	18.12	17.79	17.77	18.26	18.06	18.09
AT1G22630	1.04579	0.12	15.84	15.92	15.81	16.21	15.93	16.04
AT1G22660	1.1619	0.0015	15.3	15.26	15.38	15.53	15.54	15.57
AT1G22690	0.98277	0.51	15.99	16.01	16.01	15.83	15.86	15.99
AT1G22700	1.10889	0.029	15.01	15.08	15.13	15.24	15.29	15.24
AT1G22710	1.03095	0.23	17.02	16.99	17.04	16.88	16.91	16.93
AT1G22730	1.01604	0.36	16.32	16.21	16.26	16.35	16.34	16.33
AT1G22740	1.06415	0.044	15.54	15.65	15.64	15.34	15.34	15.3
AT1G22770	1.20249	0.0054	15.16	15.21	15.25	15.73	15.65	15.66
AT1G22780	1.25259	1e-05	16.72	16.76	16.74	16.81	16.91	16.89
AT1G22800	0.99007	0.83	16.81	16.95	16.93	17.37	17.34	17.34
AT1G22840	2.02534	0.05	14.45	14.47	14.36	14.47	14.48	14.4
AT1G22850	0.936042	0.12	16.37	16.52	16.49	16.53	16.55	16.56
AT1G22860	0.966236	0.96	17.67	17.58	17.66	17.32	17.36	17.36
AT1G22870	1.01931	0.76	11.58	12.64	12.17	13.06	12.39	12.59
AT1G22882	0.946607	0.27	15.89	15.93	15.88	16.06	16.03	16.03
AT1G22920	1.00822	0.68	16.98	17.01	17	17.19	17.24	17.28
AT1G22940	1.02525	0.13	16.5	16.54	16.53	16.61	16.66	16.66
AT1G23080	0.890798	0.016	16.12	16.1	16.15	15.15	15.05	15.01
AT1G23090	0.963661	0.15	16.72	16.84	16.93	16.92	17.04	16.93
AT1G23130	1.33535	1e-05	15.11	15.23	15.11	14.94	15	15.03
AT1G23170	1.35255	0.0039	22.86	22.65	22.7	22.45	22.44	22.41
AT1G23180	1.12319	1e-05	17.59	17.49	17.59	17.35	17.37	17.42
AT1G23190	1.05579	1e-05	15.74	15.71	15.75	15.78	15.84	15.79
AT1G23220	1.10081	0.0039	16.2	16.23	16.32	16.33	16.3	16.33
AT1G23230	0.956975	0.18	16.76	16.7	16.75	16.76	16.8	16.79
AT1G23290	0.790699	1e-05	15.63	15.64	15.68	15.56	15.48	15.49
AT1G23310	1.03115	0.0013	16.34	16.28	16.28	16.3	16.38	16.34
AT1G23400	0.695273	0.00035	15.96	16.03	16.15	16.09	16.15	16.03
AT1G23440	1.12755	1e-05	16.3	16.33	16.33	16.15	16.22	16.22
AT1G23460	0.874282	0.0039	16.86	16.82	17.11	16.93	16.83	16.84
AT1G23740	1.09253	1e-05	16.71	16.72	16.72	16.85	16.85	16.83
AT1G23780	1.16501	0.0013	15.65	15.91	15.86	15.93	16.1	15.9
AT1G23800	1.09601	0.00019	16.07	16.15	16.05	16.04	16.11	16.08
AT1G23820	1.10153	1e-05	16.61	16.59	16.6	16.65	16.69	16.65
AT1G23860	0.951116	0.23	13.43	13.5	13.64	13.38	13.47	13.66
AT1G23870	1.08331	1e-05	15.04	15.02	15.08	15.13	15.14	15.15
AT1G23900	0.95853	0.024	16.37	16.32	16.36	16.39	16.45	16.43
AT1G24020	1.03276	0.24	16.35	16.23	16.34	16.36	16.41	16.39
AT1G24040	1.0859	0.04	14.83	14.96	14.87	14.97	14.73	14.85
AT1G24050	0.95802	0.31	17.24	17.21	17.23	17.37	17.4	17.43
AT1G24100	1.13158	1e-05	15.34	15.32	15.34	15.59	15.63	15.66
AT1G24120	1.07436	0.025	15.94	15.89	16.01	15.93	16.03	15.9
AT1G24160	0.801924	1e-05	17.01	17	16.99	17.03	17.07	17.06
AT1G24180	1.0227	0.0045	16.31	16.33	16.38	16.45	16.43	16.44
AT1G24190	1.09623	1e-05	15.14	15.02	15.05	15.14	15.09	15.2
AT1G24267	1.08693	0.0054	17.42	17.48	17.43	17.45	17.51	17.5
AT1G24280	0.914629	0.015	15.47	15.57	15.62	15.77	15.73	15.7
AT1G24300	1.13437	1e-05	15.86	15.88	15.92	16.06	16.05	16.09
AT1G24340	0.954722	0.28	15.84	15.85	15.9	16.39	16.37	16.31
AT1G24360	1.02	0.041	16.94	16.93	16.96	17.1	17.15	17.13
AT1G24460	1.1023	1e-05	16.22	16.19	16.18	16.27	16.33	16.36
AT1G24490	1.05102	0.03	15.99	16.04	16.09	16.26	16.2	16.18
AT1G24510	1.06934	1e-05	16.23	16.21	16.23	16.19	16.19	16.2
AT1G24610	1.14121	1e-05	17.55	17.49	17.48	17.88	17.86	17.78
AT1G24706	0.886798	1e-05	17.27	17.25	17.22	17.25	17.28	17.33
AT1G24764	0.951822	0.0075	16.32	16.37	16.21	16.6	16.7	16.69
AT1G24800	0.997341	0.77	15.25	15.29	15.29	15.34	15.35	15.34
AT1G25220	1.09928	1e-05	15.95	15.9	15.99	16.01	16.04	16.04
AT1G25230	1.09576	0.0094	15.38	15.34	15.43	15.22	15.13	15.12
AT1G25260	1.035	0.2	16.41	16.37	16.41	16.35	16.35	16.36
AT1G25350	0.993319	0.34	17.8	17.76	17.78	17.67	17.67	17.7
AT1G25375	1.05388	0.23	16.79	17.12	16.88	17.34	17.16	17.32
AT1G25380	1.05175	0.2	16.71	16.8	16.81	16.88	16.87	16.86
AT1G25420	1.09924	0.025	15.86	15.8	15.75	15.64	15.5	15.61
AT1G25490	1.05072	0.00024	15.92	16.03	15.95	15.86	15.77	15.85
AT1G25540	0.992902	0.56	15.72	15.83	15.85	16.14	15.99	16.01
AT1G25550	1	0.28	16.06	16.04	16.06	15.98	16	16.07
AT1G25570	0.961298	0.021	15.93	15.96	16	15.94	15.89	15.89
AT1G26090	1.04115	0.03	15.43	15.38	15.37	15.33	15.32	15.28
AT1G26110	0.909018	1e-05	18.01	18.01	18.02	17.66	17.68	17.69
AT1G26120	0.923373	0.047	15.14	15.15	15.12	15.26	15.27	15.3
AT1G26170	0.975548	0.29	16.34	16.34	16.4	16.29	16.25	16.23
AT1G26190	1.01792	0.69	15.97	15.93	15.99	15.86	15.83	15.81
AT1G26230	1.06216	0.00026	15.33	15.3	15.32	15.26	15.22	15.27
AT1G26300	0.993526	0.27	17.87	17.92	17.93	17.79	17.94	17.93
AT1G26340	1.1915	0.1	16.66	16.54	16.64	16.93	16.89	16.94
AT1G26450	1.1033	0.025	15.28	15.28	15.35	14.97	15.04	15.36
AT1G26460	1.05474	0.0021	15.88	15.79	15.84	15.6	15.65	15.64
AT1G26550	0.941106	0.00039	15.9	15.85	15.88	15.83	15.84	15.87
AT1G26560	0.951747	0.058	16.87	16.92	16.93	17.02	17.05	17.09
AT1G26570	0.95442	0.015	16.48	16.51	16.6	16.43	16.48	16.42
AT1G26630	0.947737	0.0005	16.78	16.79	16.85	16.76	16.73	16.72
AT1G26640	0.915682	0.001	17.22	17.24	17.24	17.34	17.34	17.32
AT1G26670	1.22938	0.0039	16.04	16.02	16	15.88	15.87	15.75
AT1G26690	1.17187	0.0039	16.79	16.81	16.82	16.77	16.69	16.75
AT1G26761	0.884297	1e-05	16.83	16.82	16.83	16.88	16.9	16.89
AT1G26830	1.14449	1e-05	16.66	16.58	16.65	16.28	16.23	16.28
AT1G26850	0.899276	1e-05	16.45	16.47	16.5	16.31	16.33	16.33
AT1G26870	1.25503	0.0065	15.34	15.24	15.35	15.23	15.18	15.21
AT1G26930	1.31765	0.05	15.64	15.97	15.75	16.36	16.43	16.43
AT1G26940	0.912559	0.0039	15.65	15.55	15.81	16.11	16.02	16.05
AT1G27020	1.23002	1e-05	16.13	16.17	16.2	16.25	16.2	16.2
AT1G27030	1.04756	0.17	15.27	15.36	15.43	15.33	15.4	15.41
AT1G27050	0.862091	0.00049	18.05	18.02	18.09	18.05	18.06	18.13
AT1G27090	0.558741	0.0039	15.81	15.83	15.82	15.65	15.59	15.63
AT1G27100	0.983538	0.53	15.47	15.37	15.47	15.19	15.22	15.27
AT1G27130	1.1514	1e-05	17.2	17.14	17.14	17.01	17.07	17.06
AT1G27150	1.04994	0.066	16.95	16.83	16.88	16.83	17	17.01
AT1G27190	1.06004	0.00037	15.43	15.49	15.52	15.72	15.62	15.7
AT1G27200	1.03456	0.75	16.6	16.6	16.61	16.67	16.64	16.61
AT1G27210	0.839077	0.0023	15.31	15.36	15.4	16.84	16.87	16.87
AT1G27310	1.00438	0.4	14.87	14.81	14.75	15.3	15.13	15.1
AT1G27320	1.00561	0.82	15.94	15.89	15.89	15.78	15.77	15.8
AT1G27385	1.18445	0.037	17.48	17.42	17.46	17.69	17.69	17.66
AT1G27390	1.07548	0.00022	16.29	16.28	16.34	16.18	16.16	16.22
AT1G27430	1.08351	1e-05	15.81	15.77	15.8	15.91	15.9	15.92
AT1G27450	1.02162	0.29	15.71	15.72	15.68	15.42	15.45	15.5
AT1G27480	1.21462	1e-05	15.94	15.99	15.9	16.3	16.27	16.24
AT1G27500	1.04066	0.17	16.18	15.94	15.97	16.04	15.95	15.91
AT1G27510	0.904687	1e-05	16.54	16.5	16.58	16.24	16.35	16.35
AT1G27530	1.42633	1e-05	14.9	14.92	14.91	15.12	15.01	15.07
AT1G27540	1.10807	1e-05	16.68	16.63	16.61	16.8	16.76	16.77
AT1G27595	0.971588	0.13	16.22	16.2	16.18	16.1	16.07	16.12
AT1G27650	0.841202	0.00035	15.43	15.49	15.36	15.54	15.58	15.63
AT1G27680	1.0037	0.83	17.33	17.25	17.21	17.34	17.4	17.36
AT1G27695	0.910096	0.016	16.76	16.5	16.63	16.91	17	16.96
AT1G27750	1.02156	0.76	16.48	16.47	16.49	16.87	16.83	16.84
AT1G27752	0.931509	1e-05	17.11	17.07	17.05	16.84	16.92	16.94
AT1G27770	1.12146	1e-05	16.56	16.59	16.64	16.73	16.73	16.74
AT1G27850	0.915454	0.15	16.23	16.16	16.23	16.21	16.26	16.26
AT1G27900	0.923049	0.0006	15.82	15.72	15.76	15.5	15.45	15.56
AT1G27930	1.10903	0.016	15.17	15.2	15.15	15.15	15.2	15.17
AT1G27950	0.926157	0.056	15.35	15.48	15.39	15.27	15.34	15.24
AT1G27970	1.32714	1e-05	17.38	17.34	17.35	17.38	17.42	17.37
AT1G27980	1.08445	0.0021	14.95	14.93	14.95	14.82	14.89	14.8
AT1G28010	1.14571	0.001	17.99	17.93	17.98	17.93	18	17.95
AT1G28060	0.666144	1e-05	16.12	16.07	16.13	16.03	16.08	16.09
AT1G28100	1.00986	0.52	16.27	16.21	16.2	16.29	16.29	16.4
AT1G28110	1.02781	0.64	15.94	15.98	15.93	16.03	15.99	16.03
AT1G28120	1.18687	0.025	18.14	18.11	18.09	17.99	18.01	17.96
AT1G28130	0.924681	0.00046	15.77	15.78	15.81	15.5	15.59	15.56
AT1G28200	1.16349	1e-05	16.53	16.48	16.65	16.73	16.74	16.75
AT1G28210	1.0034	0.83	15.81	15.83	15.94	15.92	15.92	15.95
AT1G28240	0.9239	0.078	15.22	15.2	15.21	14.87	14.9	14.78
AT1G28280	1.0508	0.34	15.01	15.08	14.96	15.03	14.85	15.08
AT1G28290	0.589363	1e-05	16.43	16.37	16.34	16.6	16.61	16.65
AT1G28320	0.922275	0.055	17.03	16.98	17.09	17.03	17.07	17.14
AT1G28330	0.941898	0.0065	16.93	16.97	17.02	16.77	16.83	16.8
AT1G28340	0.829884	1e-05	15.38	15.37	15.41	15.29	15.25	15.37
AT1G28350	0.991871	0.79	16.26	16.25	16.28	16.35	16.38	16.32
AT1G28380	1.24918	1e-05	16.35	16.44	16.42	16.56	16.55	16.54
AT1G28400	0.875178	0.037	17.97	17.9	17.99	17.81	17.83	17.91
AT1G28420	0.9002	1e-05	16.46	16.41	16.57	16.33	16.32	16.42
AT1G28440	0.691004	1e-05	17.2	17.19	17.27	17.53	17.5	17.48
AT1G28580	1.09817	0.00031	13.58	13.49	13.64	13.92	13.78	13.93
AT1G28600	1.31185	1e-05	15.01	15.07	15.03	14.85	14.91	14.93
AT1G28660	0.881101	0.0012	16.17	15.99	16.14	16.22	16.26	16.27
AT1G28670	0.962537	0.12	17.15	17.21	17.19	17.19	17.23	17.3
AT1G28680	0.978462	0.05	16.55	16.47	16.54	16.49	16.56	16.51
AT1G28710	0.881641	0.01	16.21	16.25	16.3	16.18	16.19	16.22
AT1G28960	1.20633	1e-05	18.66	18.53	18.67	18.08	18.2	18.14
AT1G29030	1.06991	0.2	17.02	17.08	17.07	17.13	17.17	17.18
AT1G29040	1.0052	0.69	16.7	16.89	16.5	17.21	17.03	16.94
AT1G29050	1.26927	0.11	14.21	14.09	14.35	15.89	15.83	16.01
AT1G29090	0.859387	0.00067	17.03	17.2	17.06	17.25	17.22	17.23
AT1G29100	1.41811	0.26	16.19	16.23	16.2	16.3	16.33	16.27
AT1G29150	1.07865	1e-05	15.78	15.81	15.82	16.01	16.05	16.03
AT1G29170	0.902201	0.016	15.54	15.46	15.44	16	16.09	16.09
AT1G29220	0.919147	0.018	16.01	15.94	15.94	15.91	15.98	16.01
AT1G29250	1.2095	0.025	16	15.88	15.98	15.95	15.88	15.86
AT1G29260	1.02553	0.17	16.58	16.61	16.62	16.79	16.78	16.85
AT1G29310	1.06323	0.065	16.86	16.8	16.88	17	17.04	17.02
AT1G29320	0.762089	1e-05	15.5	15.5	15.54	15.31	15.33	15.39
AT1G29350	0.847073	0.00081	16.06	16.02	16.09	15.5	15.58	15.49
AT1G29370	0.907889	0.0071	16.14	16.14	16.08	16.4	16.16	16.24
AT1G29400	1.46265	1e-05	16.06	16.13	16.13	16.06	16.06	16.09
AT1G29470	0.777337	1e-05	16.93	16.86	16.89	16.54	16.54	16.5
AT1G29530	0.814032	1e-05	15.95	16.01	15.96	15.91	15.91	16.04
AT1G29660	1.01346	0.44	15.55	15.65	15.64	16.14	16.14	16.21
AT1G29670	1.09541	1e-05	16.38	16.37	16.41	16.58	16.58	16.61
AT1G29690	1.10453	1e-05	14.72	14.68	14.68	15.84	15.82	15.82
AT1G29700	1.21908	1e-05	15.55	15.79	15.62	15.85	15.82	15.96
AT1G29790	0.873989	1e-05	14.64	14.67	14.56	14.85	14.77	14.75
AT1G29840	1.02896	0.13	15.89	15.9	15.9	15.84	15.89	15.81
AT1G29880	1.01346	0.11	16.57	16.55	16.58	16.56	16.61	16.59
AT1G29900	0.989737	0.24	16.65	16.64	16.65	16.62	16.65	16.63
AT1G29930	1.22555	0.00067	16.54	16.48	16.56	16.67	16.69	16.65
AT1G29940	1.00698	0.5	16.31	16.37	16.27	16.2	16.25	16.28
AT1G29980	0.81318	1e-05	15.62	15.6	15.63	15.72	15.75	15.7
AT1G30000	1.04121	0.043	16.31	16.38	16.38	16.38	16.39	16.35
AT1G30120	0.950858	0.031	15.8	15.89	15.92	15.65	15.63	15.58
AT1G30130	0.968994	0.63	15.43	15.43	15.39	15.69	15.59	15.63
AT1G30210	1.0538	0.52	18.58	18.52	18.46	18.07	17.97	18.08
AT1G30230	1.27422	1e-05	15.78	15.8	15.84	15.88	15.9	15.78
AT1G30240	0.904422	0.12	15.78	15.81	15.81	15.92	15.93	15.93
AT1G30270	0.989036	0.51	16.88	16.78	16.83	16.66	16.73	16.71
AT1G30280	0.778517	0.078	15.19	15.36	15.41	16.22	16.25	16.19
AT1G30320	1.17411	0.0065	17.93	17.91	17.93	17.83	17.93	17.9
AT1G30330	0.860661	0.05	16.25	16.28	16.23	16.49	16.3	16.38
AT1G30360	1.13188	1e-05	16.45	16.46	16.44	16.53	16.57	16.55
AT1G30380	1.01339	0.42	16.25	15.97	16.14	16.29	16.35	16.33
AT1G30400	0.969557	0.068	16.84	16.93	16.84	17.1	17.23	17.12
AT1G30440	1.05032	0.093	15.38	15.39	15.41	15.45	15.47	15.43
AT1G30450	0.952113	0.046	16.12	16.09	16.19	16.2	16.25	16.19
AT1G30460	0.986351	0.69	15.27	15.3	15.22	15.22	15.24	15.2
AT1G30470	0.91154	1e-05	16.08	15.98	16.07	16.07	16.12	16.07
AT1G30480	0.914396	0.00028	15.78	15.74	15.79	15.91	15.88	15.88
AT1G30510	0.901407	1e-05	16.19	16.27	16.25	16.6	16.57	16.62
AT1G30530	0.94849	0.0029	15.33	15.39	15.42	15.29	15.21	15.23
AT1G30540	0.917632	0.1	15.89	15.84	15.9	16.08	16.13	16.08
AT1G30570	0.909554	1e-05	16.09	16.04	15.96	15.86	16.05	15.93
AT1G30580	1.10865	1e-05	16.28	16.27	16.29	16.36	16.36	16.36
AT1G30600	0.91144	0.037	16.62	16.61	16.62	16.59	16.61	16.55
AT1G30620	1.10936	0.13	17.04	17.13	17.01	17.12	17.1	17.12
AT1G30630	1.24393	1e-05	15.76	15.73	15.72	17.24	17.07	17.12
AT1G30680	1.08993	0.00027	17.03	17.06	17.07	17.09	17.13	17.15
AT1G30690	0.968872	0.013	14.99	15.13	15.01	14.81	14.78	14.83
AT1G30700	1.15553	1e-05	16.99	17.04	16.96	17.04	17.03	17.01
AT1G30720	1.06554	0.00098	16.79	16.77	16.84	16.92	16.97	17.02
AT1G30730	0.909824	0.0031	15.11	15.39	15.33	15.2	15.1	15.28
AT1G30820	0.857745	1e-05	15.12	15.02	15.01	14.97	14.99	15.06
AT1G30870	0.827309	0.0023	15.16	15.14	14.95	15.22	14.96	15.04
AT1G30890	1.11748	0.15	15.92	15.78	15.98	16.18	16.05	16.07
AT1G30900	0.865755	1e-05	15.86	15.87	15.77	16.08	16.01	16.05
AT1G30910	0.964508	0.06	16.7	16.73	16.7	16.75	16.83	16.73
AT1G31010	0.95695	0.35	16.87	16.67	16.92	16.75	16.71	16.83
AT1G31070	1.05171	0.0022	15.88	15.89	15.9	15.95	15.88	15.94
AT1G31160	1.12799	0.0017	15.61	15.67	15.76	15.68	15.61	15.67
AT1G31180	1.11338	0.00024	16.82	16.88	16.94	17.06	17.06	17.06
AT1G31190	0.964062	0.037	16.63	16.62	16.64	16.44	16.53	16.54
AT1G31220	1.04058	0.12	14.76	14.68	15.11	14.76	14.86	14.64
AT1G31230	0.952827	1e-05	16.56	16.55	16.56	16.47	16.48	16.51
AT1G31280	0.985802	0.47	16.55	16.54	16.6	16.35	16.38	16.37
AT1G31330	1.0718	0.0074	16.61	16.52	16.56	16.71	16.79	16.76
AT1G31410	1.14302	0.00034	17.02	17.14	17.02	16.85	16.78	16.87
AT1G31440	1.00844	0.14	17.49	17.42	17.43	17.21	17.25	17.18
AT1G31480	0.896384	0.34	16.71	16.78	16.75	16.77	16.71	16.73
AT1G31500	1.16177	0.0039	17.77	17.66	17.79	17.6	17.65	17.63
AT1G31690	0.853041	0.00039	15.31	15.3	15.47	15.32	15.32	15.35
AT1G31710	0.913967	0.037	16.27	16.23	16.31	16.07	16.04	16.17
AT1G31730	0.935624	1e-05	17.31	17.31	17.32	17.29	17.37	17.36
AT1G31780	1.059	0.016	16.51	16.44	16.52	16.26	16.3	16.28
AT1G31800	1.02149	0.25	15.74	15.76	15.76	15.64	15.65	15.64
AT1G31810	0.921469	0.01	16.58	16.44	16.53	16.13	16.07	16.05
AT1G31812	1.16833	0.0039	15.42	15.27	15.28	15.31	15.17	15.21
AT1G31817	0.946002	0.0047	16.17	16.12	16.13	16.36	16.28	16.24
AT1G31850	0.937287	0.0026	15.21	15.24	15.22	15.06	15.09	15.04
AT1G31860	1.05945	0.0014	15.88	15.94	15.9	15.97	15.97	15.86
AT1G31870	0.961474	0.27	16.14	16.11	16.12	16.21	16.24	16.26
AT1G31910	0.919835	1e-05	15.15	15.1	15.12	14.96	14.87	14.96
AT1G31930	0.809457	0.0017	16.33	16.34	16.33	16.22	16.27	16.26
AT1G31970	0.726891	1e-05	16.13	16.13	16.27	16.13	16.08	16.04
AT1G32050	1.22885	0.0039	15.94	15.86	15.96	16.03	16.03	16.01
AT1G32060	1.03874	1e-05	16.5	16.49	16.55	16.54	16.58	16.58
AT1G32070	1.24423	0.01	16.42	16.35	16.39	16.31	16.38	16.31
AT1G32080	1.02519	0.47	15.85	15.9	15.81	16.17	16.14	16.14
AT1G32130	0.904148	1e-05	18.1	18.05	18.11	17.95	18.04	18
AT1G32150	0.944261	0.057	15.46	15.51	15.51	15.63	15.41	15.48
AT1G32160	1.18271	1e-05	15.81	15.71	15.77	15.54	15.57	15.57
AT1G32200	1.17356	1e-05	16	15.97	16.01	16.17	16.17	16.13
AT1G32220	0.895488	0.0045	15.25	15.16	15.22	15.13	15.11	15.18
AT1G32330	1.03302	0.57	16.05	15.89	15.91	15.69	15.8	15.87
AT1G32340	1.0035	0.98	15.73	15.72	15.76	15.6	15.64	15.7
AT1G32360	0.932158	0.025	15.07	15.15	14.98	15	15.06	15.05
AT1G32400	0.899168	0.11	16.59	16.47	16.46	16.8	16.91	16.9
AT1G32440	1.00605	0.27	15.96	16.02	15.97	15.99	16.01	16
AT1G32470	0.987185	0.63	14.65	14.86	14.76	14.92	14.86	14.79
AT1G32490	1.00103	0.96	16.61	16.57	16.59	16.56	16.59	16.56
AT1G32500	0.966672	0.003	17.37	17.37	17.39	17.13	17.11	17.21
AT1G32520	1.13748	0.0023	16.52	16.52	16.63	16.47	16.63	16.56
AT1G32530	0.976953	0.51	16.26	16.25	16.28	16.26	16.26	16.26
AT1G32550	1.00893	0.57	16.51	16.45	16.56	16.9	16.92	16.88
AT1G32580	1.23252	1e-05	17.02	17.02	16.98	16.91	16.92	16.95
AT1G32730	1.15695	1e-05	16.85	17.15	16.83	16.9	16.87	16.96
AT1G32750	0.974397	0.39	15.33	15.19	15.26	15.3	15.33	15.34
AT1G32780	0.990042	0.63	16.81	16.83	16.78	17.15	17.29	17.13
AT1G32790	0.908518	0.014	15.12	14.96	15.03	15.12	14.89	14.95
AT1G32810	0.921337	0.0049	16.76	16.74	16.76	16.73	16.71	16.69
AT1G32900	0.68963	1e-05	16.53	16.52	16.57	16.41	16.4	16.42
AT1G32990	1.12047	1e-05	16.23	16.12	16.23	15.63	15.7	15.65
AT1G33040	1.13188	0.0013	15.8	15.88	15.85	16.23	16.12	16.24
AT1G33050	0.934723	0.0075	17.51	17.48	17.57	17.82	17.87	17.85
AT1G33140	1.03202	0.0019	17.02	17.01	16.99	17.01	17.07	17.07
AT1G33170	0.899706	1e-05	16.8	16.77	16.79	16.96	16.97	16.96
AT1G33240	0.784937	1e-05	15.73	15.73	15.75	15.6	15.55	15.65
AT1G33270	1.02134	0.14	16.75	16.72	16.88	16.64	16.67	16.72
AT1G33330	1.10052	0.025	16.79	16.82	16.78	16.86	16.76	16.79
AT1G33410	1.03974	0.32	16.47	16.43	16.47	16.42	16.49	16.38
AT1G33470	0.791173	0.0039	17.44	17.31	17.3	17.21	17.13	17.14
AT1G33490	1.12873	0.0017	15.52	15.53	15.54	15.49	15.47	15.45
AT1G33520	0.97926	0.22	17	17.04	17.12	16.98	16.94	16.91
AT1G33590	1.12315	1e-05	16.79	16.81	16.83	16.9	16.97	16.9
AT1G33600	1.10994	1e-05	16.14	16.21	16.15	15.83	15.83	15.9
AT1G33610	0.989965	0.82	16.95	16.92	16.98	16.74	16.77	16.75
AT1G33680	0.912438	1e-05	15.94	15.91	15.94	16.04	16.03	16.07
AT1G33780	1.17904	0.016	17.2	17.32	17.23	17.45	17.49	17.44
AT1G33790	0.929463	1e-05	17.48	17.51	17.5	17.35	17.36	17.36
AT1G33810	1.22638	1e-05	15.6	15.55	15.56	15.49	15.51	15.72
AT1G33811	1.00313	0.82	15.25	15.22	15.3	15.65	15.59	15.57
AT1G33960	1.62762	0.019	15.9	15.89	15.97	15.83	15.77	15.81
AT1G33970	0.933396	0.078	16.3	16.28	16.24	16.46	16.41	16.39
AT1G33980	0.755168	1e-05	18.05	18.04	18.07	18.17	18.23	18.21
AT1G33990	1.08046	0.00035	16.08	16.15	16.09	16.01	16.04	15.94
AT1G34000	1.06358	0.51	14.14	14.16	14.13	14.29	14.23	14.26
AT1G34120	1.02546	0.52	16.53	16.41	16.48	16.32	16.4	16.37
AT1G34130	0.928312	1e-05	16.08	16.09	16.11	16.11	16.11	16.1
AT1G34220	1.0244	0.45	15.72	15.76	15.75	15.62	15.72	15.69
AT1G34260	1.13081	1e-05	15.81	15.84	15.92	16.1	16.01	16.05
AT1G34300	1.02409	0.51	15.84	15.92	15.92	15.89	15.82	15.81
AT1G34320	1.09417	0.00053	17.1	17.21	17.24	17.11	17	17.06
AT1G34360	0.807589	1e-05	17.16	17.25	17.3	17.65	17.58	17.6
AT1G34370	3	0.037	16.05	15.98	16.01	16.16	16.15	16.15
AT1G34430	1.03452	0.001	16.37	16.38	16.37	16.39	16.44	16.42
AT1G34510	1.02336	0.35	16.37	16.35	16.36	17.71	17.77	17.74
AT1G34540	0.914214	0.28	15.37	15.36	15.23	15.3	15.24	15.24
AT1G34550	0.827396	1e-05	16.42	16.41	16.41	16.54	16.51	16.55
AT1G34570	0.979236	0.63	15.87	15.79	15.85	15.83	15.86	15.74
AT1G34650	0.381853	0.26	14.7	14.66	14.61	15.12	15.17	15.15
AT1G35140	1.14611	0.0067	17.09	16.98	16.8	16.7	16.65	16.64
AT1G35160	1.24772	1e-05	15.22	15.21	15.16	15.35	15.24	15.29
AT1G35220	0.991743	0.57	17.65	17.61	17.62	17.47	17.49	17.48
AT1G35420	0.876653	1e-05	16.24	16.32	16.26	16.24	16.15	16.13
AT1G35470	1.00825	0.98	13.44	13.74	13.71	13.73	13.77	13.81
AT1G35580	1.07867	0.0031	15.77	15.75	15.76	15.94	16.03	15.99
AT1G35620	1.04653	0.26	16.27	16.2	16.3	16.14	16.13	16.15
AT1G35660	1.11479	0.42	15.92	15.93	15.89	15.84	15.9	15.89
AT1G35670	1.23296	1e-05	16.19	16.15	16.19	16.04	16.1	16.08
AT1G35680	1.09781	0.0016	16.41	16.42	16.41	16.42	16.42	16.45
AT1G35720	1.24852	1e-05	17.23	17.24	17.17	16.95	16.86	16.85
AT1G35780	0.816242	1e-05	16.47	16.36	16.35	16.38	16.44	16.49
AT1G36050	0.988162	0.4	16.2	16.16	16.16	16.11	16.11	16.07
AT1G36160	1.045	1e-05	16.41	16.37	16.38	16.44	16.46	16.46
AT1G36240	1.00094	1	16.47	16.54	16.54	16.91	16.79	16.85
AT1G36310	0.931732	1e-05	16.34	16.27	16.36	16.26	16.33	16.3
AT1G36370	1.34195	1e-05	17.49	17.44	17.51	17.4	17.41	17.4
AT1G36390	1.28196	0.00035	16.14	15.96	16.03	16.25	16.27	16.43
AT1G36730	1.06913	0.17	16.51	16.43	16.46	16.51	16.54	16.52
AT1G36990	0.933065	0.061	16.55	16.62	16.67	16.89	17.01	16.98
AT1G37130	0.865355	1e-05	16.78	16.77	16.78	16.54	16.59	16.57
AT1G41830	0.915673	0.0024	16.01	16.02	16.16	16.33	16.34	16.27
AT1G42430	0.847157	1e-05	15.52	15.54	15.58	15.56	15.63	15.59
AT1G42440	0.909282	1e-05	16.93	16.94	16.96	17.23	17.19	17.18
AT1G42470	0.986718	0.75	16.53	16.5	16.52	16.39	16.35	16.36
AT1G42480	1.08186	0.11	18.64	18.56	18.76	18.08	18.2	18.13
AT1G42550	1.00434	0.48	16.06	16.08	16.08	16.08	16.07	16.07
AT1G42960	1.57145	0.00035	16.28	16.25	16.42	15.94	15.92	15.96
AT1G42970	0.903546	1e-05	16.66	16.62	16.64	16.48	16.51	16.5
AT1G43130	0.943305	0.038	15.26	15.47	15.17	15.37	15.49	15.54
AT1G43160	2.22884	1e-05	13.47	13.61	13.37	13.75	13.24	13.34
AT1G43170	0.837298	1e-05	17.12	17.08	17.13	16.82	16.88	16.87
AT1G43190	1.08022	0.011	15.69	15.7	15.71	15.57	15.59	15.56
AT1G43620	1.04157	0.17	16.68	16.65	16.68	16.43	16.44	16.47
AT1G43670	1.00211	0.78	16.68	16.65	16.66	16.75	16.89	16.85
AT1G43690	1.09353	0.00014	16.4	16.47	16.42	16.28	16.37	16.43
AT1G43700	0.944173	0.002	16.62	16.55	16.6	16.71	16.74	16.71
AT1G43710	1.02255	0.22	15.78	15.8	15.85	15.81	15.95	15.78
AT1G43800	1.00439	0.87	16.14	16.15	16.13	16.08	16.14	16.19
AT1G43850	0.893354	1e-05	16.03	16.06	16	15.87	15.85	15.92
AT1G43860	1.04534	0.11	16.7	16.85	16.74	16.8	16.78	16.72
AT1G43890	1.04589	0.00046	15.54	15.56	15.58	15.43	15.41	15.4
AT1G43900	0.942058	0.0032	15.39	15.49	15.52	15.65	15.71	15.65
AT1G44100	0.962389	0.055	17.11	17.17	17.05	17.04	16.97	16.91
AT1G44170	1.10976	1e-05	16.85	16.9	16.96	16.78	16.78	16.96
AT1G44446	1.05864	0.034	16.02	16.09	16.15	16.08	16.06	16.16
AT1G44575	1.19849	1e-05	16.53	16.55	16.53	16.5	16.49	16.46
AT1G44790	1.16405	0.0011	15.66	15.62	15.68	15.83	15.71	15.86
AT1G44810	1.02047	0.75	16.22	16.13	16.25	16.27	16.21	16.2
AT1G44820	0.990789	0.49	16.78	16.78	16.75	16.62	16.6	16.63
AT1G44835	1.22187	0.00012	15.61	15.74	15.64	15.31	15.47	15.39
AT1G44900	0.892611	1e-05	16.56	16.56	16.57	16.67	16.66	16.69
AT1G44910	0.829964	1e-05	16.2	16.14	16.19	16.35	16.34	16.34
AT1G44920	0.957657	0.34	15.83	15.82	15.99	16.21	16.29	16.21
AT1G45000	1.11412	1e-05	16.4	16.37	16.43	16.42	16.45	16.49
AT1G45110	1.04652	0.35	18.64	18.53	18.59	18.32	18.36	18.31
AT1G45130	0.873024	1e-05	16.48	16.46	16.48	16.5	16.45	16.46
AT1G45145	1.02354	0.31	16.11	16.06	16.19	16.63	16.7	16.75
AT1G45150	0.900593	0.038	14.43	14.53	14.44	14.43	14.41	14.43
AT1G45170	0.971	0.47	14.71	14.85	14.71	14.92	14.86	14.88
AT1G45201	0.956578	0.0093	17.07	16.97	17.04	17.47	17.45	17.44
AT1G45230	1.09398	0.037	17.27	17.18	17.25	17.2	17.28	17.2
AT1G45249	1.09984	0.51	15.5	15.49	15.4	15.69	15.51	15.61
AT1G45474	1.08585	0.015	16.11	16.16	16.36	16.19	16.29	16.21
AT1G45688	0.854972	1e-05	15.49	15.49	15.54	15.7	15.64	15.69
AT1G45976	0.976249	0.75	15.29	15.28	15.17	15.21	15.18	15.06
AT1G47128	1.26108	1e-05	16.76	16.73	16.8	17.05	17.1	17.07
AT1G47200	1.22587	1e-05	15.11	15.13	15.12	15.39	15.31	15.35
AT1G47250	1.08685	0.078	16.58	16.63	16.53	16.58	16.65	16.56
AT1G47260	0.973826	0.012	16.29	16.29	16.25	16.33	16.37	16.36
AT1G47290	0.96368	0.35	17.72	17.57	17.65	17.3	17.39	17.39
AT1G47380	0.927937	0.071	15.72	15.69	15.81	16.18	16.19	16.21
AT1G47420	1.23866	1e-05	15.95	15.95	15.95	16	15.91	15.97
AT1G47480	0.920712	0.0056	15.34	15.36	15.27	15.54	15.35	15.55
AT1G47490	0.850194	0.004	16.62	16.56	16.64	16.71	16.76	16.74
AT1G47530	0.870514	0.0065	15.62	15.7	15.65	15.8	15.54	15.79
AT1G47540	0.979964	0.52	16.66	16.64	16.59	16.91	16.97	17
AT1G47550	1.06898	1e-05	15.7	15.82	15.72	15.84	15.85	15.88
AT1G47600	0.879776	1e-05	17.31	17.24	17.27	17.31	17.36	17.37
AT1G47710	1.08487	1e-05	17.03	16.97	17	16.95	16.96	16.95
AT1G47750	1.02338	0.87	16.12	16.32	16.02	16.32	16.15	16.31
AT1G47830	1.31657	0.0039	15.95	16.1	16.1	16.15	16.02	16.21
AT1G47840	0.969724	0.36	17.59	17.51	17.64	17.44	17.5	17.46
AT1G47900	0.849401	1e-05	16.91	16.89	16.87	16.98	17.04	17.05
AT1G48030	0.943692	1e-05	16.31	16.28	16.29	16.19	16.21	16.23
AT1G48050	1.01041	0.76	17.36	17.33	17.41	17.39	17.43	17.48
AT1G48090	0.939577	0.0024	17.05	16.99	17.04	16.82	16.87	16.88
AT1G48110	0.811299	1e-05	16.45	16.54	16.57	16.85	16.77	16.85
AT1G48120	0.95562	0.31	16.59	16.57	16.66	16.26	16.3	16.35
AT1G48160	0.87092	0.0026	15.5	15.41	15.5	15.53	15.44	15.56
AT1G48210	1.12043	0.0032	15.45	15.39	15.42	15.47	15.39	15.4
AT1G48230	0.774468	0.0039	15.85	16.01	16.13	16.44	16.31	16.33
AT1G48300	0.703635	0.0065	16.55	16.6	16.56	16.65	16.51	16.53
AT1G48320	1.07126	0.26	16.44	16.55	16.54	16.95	16.9	16.81
AT1G48350	1.20311	1e-05	15.05	15.23	15.1	15.15	15.3	15.27
AT1G48410	0.857105	1e-05	16.34	16.32	16.35	16.51	16.55	16.56
AT1G48420	1.10677	1e-05	15.28	15.22	15.31	15.49	15.39	15.47
AT1G48460	1.18997	0.037	15.86	15.85	15.94	15.93	15.94	15.85
AT1G48470	0.990373	0.7	16.25	16.23	16.31	16.44	16.54	16.48
AT1G48480	0.953811	0.00021	16.68	16.65	16.79	16.41	16.37	16.4
AT1G48490	0.956013	0.63	16.83	16.65	16.81	16.85	16.86	16.91
AT1G48520	1.14813	1e-05	16.53	16.49	16.49	16.67	16.66	16.64
AT1G48570	0.897627	0.0001	17.19	17.18	17.16	17.66	17.76	17.74
AT1G48600	0.894433	1e-05	16.36	16.34	16.4	16.21	16.21	16.2
AT1G48610	0.76817	1e-05	16.77	16.72	16.84	16.83	16.86	16.86
AT1G48620	0.874359	1e-05	16.32	16.34	16.33	16.22	16.23	16.23
AT1G48630	0.829438	1e-05	16.22	16.21	16.23	16.09	16.12	16.09
AT1G48650	0.80194	0.025	15.05	15.05	14.97	14.88	14.77	14.71
AT1G48760	0.854126	1e-05	16.85	16.79	16.86	16.75	16.83	16.78
AT1G48790	1.06745	0.058	17.43	17.72	17.74	18.05	17.69	17.88
AT1G48830	1.05431	0.072	16.85	16.81	16.8	17.13	17.12	17.09
AT1G48850	0.980118	0.017	16.35	16.33	16.33	16.24	16.27	16.3
AT1G48860	0.931877	0.0035	16.1	16.02	16.06	15.87	15.79	15.77
AT1G48900	0.906538	0.078	16.21	16.25	16.2	16.25	16.19	16.23
AT1G48920	0.73849	1e-05	17.35	17.28	17.35	16.84	16.92	16.91
AT1G48930	0.976989	0.4	16.67	16.66	16.76	16.42	16.51	16.5
AT1G48950	0.96704	0.11	16.61	16.55	16.63	16.51	16.49	16.53
AT1G48970	0.853529	0.00028	16.23	16.14	16.28	16.18	16.29	16.23
AT1G49040	0.95975	0.0033	17.11	17.11	17.13	16.99	17	17.03
AT1G49300	1.06743	0.011	17.92	17.81	18.06	17.78	17.89	17.76
AT1G49340	0.957242	1e-05	16.68	16.71	16.72	16.83	16.82	16.87
AT1G49380	0.840429	1e-05	14.92	15.03	15.02	14.98	14.98	14.95
AT1G49430	0.941039	0.00014	17.16	17.14	17.11	17.07	17.07	17.09
AT1G49450	3.18501	0.0039	16.01	16.04	15.98	15.85	15.79	15.74
AT1G49480	1.05642	0.073	15.05	15.16	15.07	14.76	14.76	14.8
AT1G49540	0.877271	1e-05	16.07	17.16	16.78	17.07	16.26	16.58
AT1G49600	0.779125	1e-05	15.76	15.8	15.77	15.88	15.85	15.9
AT1G49630	1.04813	0.0011	16.06	16.32	16.05	16.06	16.07	16.09
AT1G49650	1.01523	0.38	16.01	15.95	15.99	16.02	16.03	16
AT1G49660	1.09261	0.00072	16.99	16.98	16.98	17.11	17.1	17.07
AT1G49670	1.01998	0.068	14.43	14.44	14.47	14.4	14.36	14.39
AT1G49710	1.05412	0.2	14.9	15.08	15.08	15.7	15.73	15.88
AT1G49730	0.946885	0.04	17.34	17.4	17.31	17.34	17.28	17.34
AT1G49740	1.00124	0.65	15.56	15.58	15.56	15.51	15.51	15.53
AT1G49750	0.855547	1e-05	16.15	16.17	16.13	16.12	16.05	16.1
AT1G49760	0.973495	0.00086	16.25	16.24	16.28	16.19	16.23	16.22
AT1G49820	1.01505	0.51	17.56	17.59	17.57	17.47	17.53	17.51
AT1G49950	1.03876	0.42	17.24	17.23	17.26	17.37	17.38	17.36
AT1G49970	1.3476	1e-05	16.29	16.31	16.28	16.22	16.23	16.26
AT1G50030	0.984133	0.78	15.85	15.84	15.88	15.82	15.82	15.83
AT1G50110	0.962351	0.071	16.61	16.78	16.64	16.51	16.58	16.66
AT1G50120	0.886663	0.00046	15.66	15.76	15.81	15.83	15.83	15.89
AT1G50140	0.976095	0.4	15.38	15.36	15.45	15.66	15.73	15.77
AT1G50170	1.12902	0.0039	15.68	15.95	16.03	16.12	16.18	15.98
AT1G50200	0.907311	1e-05	16.89	16.85	16.86	16.71	16.74	16.74
AT1G50240	0.862505	0.11	15.75	15.8	15.78	15.95	15.94	15.94
AT1G50250	0.978532	0.19	15.66	15.66	15.67	15.62	15.62	15.64
AT1G50300	0.997864	0.86	15.01	15.04	15.14	14.98	14.91	14.93
AT1G50320	1.14961	0.00034	12.06	12.31	12.15	12.52	12.43	12.45
AT1G50380	1.03464	0.0011	15.99	16	15.98	16.01	16.06	16.04
AT1G50430	0.957054	0.11	16.68	16.66	16.61	14.92	14.74	14.68
AT1G50450	1.03517	0.014	17.92	17.86	17.94	17.65	17.7	17.71
AT1G50460	0.975717	0.39	15.89	15.7	15.77	15.83	15.86	15.83
AT1G50480	0.987161	0.49	16.86	16.84	16.87	16.8	16.86	16.85
AT1G50500	1.01658	0.46	15.79	15.77	15.78	15.94	15.9	15.91
AT1G50510	1.07194	0.0086	16.6	16.6	16.65	16.56	16.49	16.6
AT1G50570	0.919111	0.071	15.35	15.38	15.35	15.58	15.51	15.58
AT1G50575	1.04795	0.2	17.03	16.98	17	17.1	17	17
AT1G50600	1.14965	1e-05	14.92	14.9	14.9	14.67	14.73	14.81
AT1G50620	0.906772	0.00035	17.22	17.22	17.24	16.97	16.96	16.97
AT1G50670	1.13626	1e-05	15.69	15.7	15.66	15.72	15.7	15.74
AT1G50710	1.08055	0.078	14.88	14.87	14.89	14.96	14.83	14.77
AT1G50750	1.01093	0.75	16.55	16.53	16.61	16.13	16.09	16.15
AT1G50840	0.86475	1e-05	16.72	16.68	16.73	16.73	16.72	16.77
AT1G50900	1.37789	0.0039	14.62	14.64	14.73	14.23	14.17	14.19
AT1G50920	0.691221	1e-05	16.34	16.34	16.35	16.48	16.48	16.51
AT1G50940	1.04479	0.03	14.77	14.84	14.77	14.84	14.81	14.8
AT1G50950	0.867827	0.038	12.41	12	12.2	12.14	12.05	12.12
AT1G51060	1.4986	0.0039	16.23	16.3	16.28	16.07	16.13	16.12
AT1G51110	1.05911	0.00013	16.58	16.48	16.6	16.5	16.5	16.44
AT1G51160	1.22611	0.00093	14.7	14.78	14.74	14.86	14.93	14.95
AT1G51200	1.3133	0.0013	16.13	16.06	16.12	16.07	16.13	16.05
AT1G51310	0.893223	0.0039	15.64	15.71	15.83	15.52	15.65	15.69
AT1G51360	1.17806	0.00035	16.54	16.52	16.58	16.35	16.4	16.44
AT1G51390	1.13342	1e-05	16.19	16.42	16.26	16.35	16.16	16.28
AT1G51450	0.917397	0.00019	15.63	15.65	15.68	15.55	15.51	15.48
AT1G51470	0.907929	0.0095	16.89	16.79	16.85	17.13	17.21	17.14
AT1G51500	1.11582	1e-05	15.94	15.97	15.98	16.02	16.06	16.05
AT1G51510	0.953647	0.24	17.53	17.5	17.56	17.33	17.35	17.28
AT1G51540	0.873999	0.0065	15.26	15.33	15.31	15.21	15.22	15.26
AT1G51560	1.08023	0.0067	14.94	15.22	15.13	15.13	15.29	15.26
AT1G51570	1.02303	0.24	16.85	16.89	16.89	16.8	16.76	16.68
AT1G51580	0.947432	0.42	15.39	15.36	15.43	15.07	15.09	15.05
AT1G51590	1.23447	0.00035	17.13	17.16	17.07	16.98	16.95	17.01
AT1G51610	1.02434	0.34	14.86	14.92	14.98	14.99	14.72	14.99
AT1G51630	0.924124	0.0021	15.82	16.17	16.25	16.1	15.92	15.8
AT1G51660	1.34589	0.00035	17.42	17.38	17.39	17.75	17.6	17.66
AT1G51680	0.975615	0.16	17.08	17.1	17.09	17.21	17.2	17.2
AT1G51690	0.890185	1e-05	15.36	15.32	15.35	15.8	15.74	15.8
AT1G51700	1.82483	0.0039	15.04	15.08	15.04	14.93	14.99	14.98
AT1G51710	0.998532	0.87	16.26	16.22	16.2	16.2	16.18	16.18
AT1G51760	1.07893	0.00084	16.56	16.54	16.62	16.76	16.82	16.77
AT1G51790	1.08221	0.42	16	16.04	16.06	16.61	16.51	16.49
AT1G51800	1.28544	1e-05	16.44	16.45	16.49	16.53	16.48	16.53
AT1G51805	0.924471	0.0002	16.19	16.17	16.15	16.08	16.09	16.09
AT1G51820	1.13374	0.025	15.89	15.94	15.89	15.92	15.89	15.93
AT1G51830	0.873837	0.15	14.97	14.96	14.96	14.74	14.75	14.72
AT1G51840	0.947691	0.52	14.69	14.72	14.67	14.53	14.53	14.63
AT1G51850	0.952519	0.087	16.5	16.46	16.49	16.28	16.3	16.32
AT1G51980	1.09938	1e-05	16.82	16.8	16.83	16.94	16.96	16.97
AT1G52000	0.960461	0.027	15.57	15.55	15.56	15.65	15.6	15.64
AT1G52050	0.887748	1e-05	18.13	18.19	18.17	18.22	18.18	18.28
AT1G52060	0.778275	1e-05	16.98	16.96	17.01	17.05	17	17.02
AT1G52070	0.837547	1e-05	16.35	16.36	16.41	16.27	16.33	16.33
AT1G52100	0.930063	1e-05	16.82	16.79	16.8	16.66	16.71	16.74
AT1G52160	1.04654	0.057	14.11	14.01	14.16	13.69	13.64	13.66
AT1G52190	1.00013	0.96	16.47	16.39	16.4	16.53	16.48	16.49
AT1G52200	0.989008	0.87	17.2	17.2	17.17	16.85	16.94	16.83
AT1G52220	1.1565	0.0039	15.71	15.57	15.63	15.85	15.95	15.92
AT1G52230	1.56427	0.0039	16.94	16.92	16.92	17.22	17.22	17.24
AT1G52260	0.859494	1e-05	15.78	15.75	15.76	15.7	15.73	15.63
AT1G52280	0.981529	0.49	17.6	17.56	17.63	18.59	18.68	18.7
AT1G52290	1.04514	0.12	12.86	12.86	12.95	12.77	12.68	12.8
AT1G52300	0.860863	0.0065	16.72	16.71	16.75	16.27	16.28	16.26
AT1G52320	0.94701	0.2	16.72	16.67	16.77	16.93	16.96	16.93
AT1G52340	0.943824	0.0075	15.71	15.75	15.73	15.83	15.81	15.84
AT1G52360	0.905776	1e-05	17.57	17.67	17.74	17.67	17.61	17.46
AT1G52380	0.887001	1e-05	16.31	16.24	16.25	16.7	16.71	16.69
AT1G52400	0.907675	1e-05	16.5	16.46	16.53	16.67	16.68	16.67
AT1G52410	0.918538	1e-05	18.09	18.04	18.05	18.31	18.32	18.33
AT1G52500	0.781586	0.0065	17.16	17.03	17.14	17.13	17.2	17.12
AT1G52510	1.07412	0.00012	16.36	16.32	16.34	16.53	16.58	16.51
AT1G52540	1.09934	0.013	15.64	15.64	15.48	15.45	15.46	15.46
AT1G52600	1.12623	0.00049	16.19	16.22	16.2	16.69	16.67	16.65
AT1G52670	1.0453	0.025	16.93	16.86	16.97	17.03	17.05	17.03
AT1G52690	4.94811	1e-05	16.13	16.15	16.16	16.11	16.08	16.08
AT1G52730	0.950711	0.0094	16.48	16.48	16.52	16.48	16.48	16.45
AT1G52760	1.00819	0.55	14.96	14.93	15.06	15.31	15.29	15.27
AT1G52780	0.912617	1e-05	16.79	16.76	16.76	16.24	16.25	16.22
AT1G52890	2.96251	0.00035	15.48	15.56	15.48	15.64	15.6	15.7
AT1G52930	1.03394	0.093	15.82	15.82	15.78	16.22	16.17	16.14
AT1G52980	0.690502	1e-05	16.37	16.37	16.49	16.26	16.27	16.32
AT1G53000	1.09497	0.0011	16.78	16.74	16.78	17.28	17.36	17.31
AT1G53050	1.02918	0.69	16.19	16.08	16.12	16.22	16.2	16.24
AT1G53070	0.880508	1e-05	16.2	16.08	16.22	16.16	16.07	16.09
AT1G53120	0.955849	0.23	15.18	15.1	15.16	15.35	15.26	15.35
AT1G53165	0.848874	1e-05	16.32	16.28	16.36	16.29	16.31	16.32
AT1G53210	1.01818	0.31	16.54	16.62	16.57	16.44	16.36	16.42
AT1G53240	1.06534	0.001	16.59	16.6	16.62	16.69	16.7	16.69
AT1G53280	1.02275	0.1	16.68	16.67	16.69	16.41	16.42	16.41
AT1G53300	0.93546	0.15	15.76	15.74	15.76	15.88	15.95	15.93
AT1G53310	1.06604	1e-05	15.65	15.69	15.71	15.59	15.58	15.62
AT1G53390	0.737506	0.0039	16.03	16	16.02	16.09	16.12	16.09
AT1G53430	0.936995	1e-05	16.8	16.82	16.85	16.9	16.93	16.92
AT1G53440	0.881521	0.0013	16.11	16.02	16.19	16.18	16.11	16.18
AT1G53500	1.07761	1e-05	17.48	17.45	17.45	17.5	17.58	17.62
AT1G53510	1.0925	0.038	19.45	19.38	19.39	19.41	19.34	19.26
AT1G53520	0.954732	0.021	15.43	15.38	15.57	15.37	15.23	15.29
AT1G53570	1.02766	0.45	16.95	16.93	16.96	16.8	16.77	16.74
AT1G53580	1.06226	0.00098	16.83	16.88	16.82	16.82	16.86	16.88
AT1G53590	0.916783	0.026	16.61	16.62	16.64	16.49	16.53	16.51
AT1G53645	0.961158	0.0093	16.22	16.27	16.27	16.3	16.25	16.34
AT1G53670	1.15769	0.0016	18.43	18.27	18.43	17.97	17.92	17.81
AT1G53720	0.890364	1e-05	15.64	15.52	15.58	15.83	15.88	15.81
AT1G53730	0.938672	0.00055	16.94	17	16.99	16.98	17	17.02
AT1G53750	1.21968	1e-05	15.85	15.89	15.91	16.18	16.19	16.14
AT1G53760	1.27764	0.0013	15.86	15.78	16.01	16.39	16.22	16.39
AT1G53800	0.697185	0.00035	16.02	15.9	15.92	15.78	15.83	15.84
AT1G53830	0.850789	1e-05	16.55	16.41	16.49	16.47	16.49	16.58
AT1G53840	0.899022	1e-05	15.44	15.41	15.45	15.33	15.34	15.35
AT1G53880	1.02109	0.79	15.56	15.58	15.67	15.62	15.69	15.59
AT1G54000	0.957899	0.00022	16.85	16.83	16.87	16.72	16.72	16.74
AT1G54010	0.955783	0.03	16.03	16.01	16.04	15.94	15.99	15.98
AT1G54030	0.950368	0.0013	16.83	16.78	16.81	16.71	16.64	16.67
AT1G54060	0.803153	1e-05	15.36	15.37	15.34	15.1	15.16	15.13
AT1G54080	1.05323	0.11	16.64	16.58	16.67	16.76	16.76	16.79
AT1G54090	1.04439	0.005	16.23	16.25	16.24	16.27	16.29	16.26
AT1G54100	1.18789	1e-05	17.19	17.19	17.19	17.14	17.15	17.16
AT1G54170	0.997336	0.84	15.48	15.52	15.48	15.91	15.92	15.91
AT1G54220	1.15847	1e-05	14.84	14.78	14.76	14.87	14.88	14.92
AT1G54270	1.08698	0.0058	18.29	18.17	18.23	18.3	18.41	18.34
AT1G54310	0.92452	0.047	15.95	15.93	15.91	15.93	15.99	15.97
AT1G54320	1.02121	0.83	15.11	15.17	15.06	15.4	15.43	15.42
AT1G54340	1.01911	0.22	14.2	14.28	14.25	14.06	14.01	14.11
AT1G54350	1.0669	0.00046	14.43	14.46	14.39	14.45	14.38	14.37
AT1G54380	0.626846	0.037	15.37	15.2	15.16	14.62	14.82	14.84
AT1G54410	0.722485	1e-05	16.22	16.17	16.13	16.17	16.21	16.22
AT1G54460	0.761447	1e-05	16.39	16.35	16.37	16.11	16.14	16.11
AT1G54490	0.955808	0.05	16.69	16.67	16.72	16.68	16.64	16.66
AT1G54500	1.15784	1e-05	16.32	16.35	16.34	16.36	16.44	16.41
AT1G54520	0.986778	0.41	14.66	14.7	14.71	14.38	14.43	14.49
AT1G54570	1.13523	1e-05	16.84	16.85	16.88	16.92	16.96	17
AT1G54610	0.853786	1e-05	16.27	16.26	16.28	16.13	16.14	16.13
AT1G54710	1.05107	0.29	17.21	17.21	17.18	17.18	17.16	17.23
AT1G54780	1.37023	1e-05	17.36	17.33	17.36	17.33	17.37	17.32
AT1G54860	0.847346	1e-05	16.85	16.81	16.89	17.05	17.07	17.03
AT1G54870	0.979045	0.59	15.01	15.15	15.06	15.2	15.24	15.24
AT1G54920	0.914994	0.018	15.72	15.58	15.69	16.12	16.07	16.05
AT1G54990	0.915453	0.00089	15.48	15.58	15.62	15.5	15.45	15.51
AT1G55020	1.03229	0.0039	15.79	15.75	15.75	15.85	15.89	15.86
AT1G55040	0.867633	0.025	15.8	15.89	15.89	16.05	16.03	16.09
AT1G55090	0.963178	0.012	16.72	16.63	16.64	16.53	16.48	16.46
AT1G55120	0.840061	0.0039	16.71	16.87	16.78	16.66	16.71	16.6
AT1G55150	1.05057	0.0017	16.83	16.79	16.89	16.69	16.74	16.75
AT1G55160	1.19048	0.00011	16.44	16.47	16.48	16.86	16.78	16.8
AT1G55210	0.893349	0.012	16.59	16.6	16.64	16.55	16.48	16.49
AT1G55260	0.85833	0.0039	16.57	16.53	16.59	16.6	16.59	16.63
AT1G55265	0.956365	0.1	17.26	17.26	17.25	17.28	17.28	17.3
AT1G55280	1.21493	0.0039	16.39	16.33	16.34	16.52	16.49	16.5
AT1G55310	0.857329	0.0039	15.55	15.57	15.51	15.69	15.65	15.69
AT1G55320	0.97819	0.87	14.91	15.18	14.96	15.5	15.4	15.52
AT1G55325	0.969244	0.071	18.32	18.28	18.44	17.84	17.91	17.91
AT1G55370	0.804063	0.00062	16.87	16.78	16.83	16.63	16.71	16.74
AT1G55450	1.303	1e-05	15.63	15.63	15.72	15.95	16.01	15.98
AT1G55480	1.05897	1e-05	17.39	17.33	17.38	17.4	17.46	17.48
AT1G55490	0.984122	0.16	16.66	16.59	16.61	16.52	16.63	16.64
AT1G55500	0.981403	0.24	17.11	17.07	17.12	16.92	16.98	16.97
AT1G55530	0.888022	0.0039	17.06	16.93	17.11	17.16	17.21	17.2
AT1G55540	0.871752	1e-05	16.53	16.51	16.54	16.52	16.62	16.58
AT1G55670	1.22408	0.001	16.59	16.57	16.56	16.65	16.68	16.61
AT1G55805	1.00237	0.87	16.76	16.78	16.8	17.02	16.86	16.93
AT1G55810	1.00688	0.82	17.82	17.84	17.83	17.39	17.48	17.42
AT1G55820	0.791706	1e-05	15.84	15.8	15.85	15.98	15.89	15.98
AT1G55850	1.02763	0.094	16.52	16.48	16.48	16.44	16.49	16.42
AT1G55860	1.02504	0.0094	15.71	15.68	15.74	15.48	15.47	15.48
AT1G55890	1.54328	0.0039	14.57	14.54	14.67	14.9	14.93	14.92
AT1G55900	1.09878	1e-05	15.88	15.79	15.84	15.75	15.74	15.78
AT1G55930	0.818006	0.0017	15.22	15.3	15.29	15.18	15.08	15.16
AT1G56000	0.954264	0.052	14.98	15.01	14.94	15	14.94	14.95
AT1G56050	1.05614	0.0013	16.16	16.17	16.19	16.06	16.02	16.02
AT1G56070	0.960935	0.0012	16.66	16.65	16.68	16.55	16.65	16.63
AT1G56110	0.743906	1e-05	17.17	17.18	17.2	16.76	16.76	16.76
AT1G56140	0.964722	0.012	15.92	15.85	15.91	15.77	15.74	15.75
AT1G56145	0.927708	0.083	15.29	15.35	15.31	15.61	15.64	15.63
AT1G56190	1.04489	1e-05	16.54	16.54	16.57	16.31	16.32	16.35
AT1G56220	0.810041	0.01	15.43	15.55	15.54	15.55	15.37	15.47
AT1G56230	0.989799	0.52	15.96	16.01	15.91	15.76	15.65	15.68
AT1G56290	0.776363	1e-05	14.71	14.72	14.8	14.69	14.7	14.74
AT1G56330	1.12791	0.00018	16.43	16.52	16.45	16.22	16.17	16.2
AT1G56340	0.877303	1e-05	16.59	16.57	16.61	16.5	16.54	16.54
AT1G56345	0.988736	0.63	17.47	17.47	17.5	17.44	17.43	17.46
AT1G56423	0.897892	0.00093	17.17	17.1	17.19	16.98	17.04	17.01
AT1G56450	1.28702	1e-05	14.99	14.92	14.91	14.78	14.78	14.77
AT1G56460	0.830256	0.0039	16.77	16.67	16.79	16.43	16.46	16.55
AT1G56500	0.976105	0.0065	16.38	16.38	16.42	16.34	16.36	16.38
AT1G56510	1.29518	0.00067	16.08	16.12	16.1	16.08	16.11	16.12
AT1G56550	0.803415	0.037	16.69	16.76	16.8	16.8	16.63	16.73
AT1G56560	1.20884	0.0012	16.78	16.73	16.93	16.95	16.97	16.97
AT1G56580	1.67656	1e-05	17.91	17.94	17.9	17.78	17.87	17.84
AT1G56590	0.936697	0.05	16.39	16.29	16.3	16.4	16.36	16.36
AT1G56660	0.81281	1e-05	17.09	17.06	17.06	17.14	17.13	17.12
AT1G56700	1.0609	0.01	16.13	16.14	16.21	16.05	16.18	16.19
AT1G57720	1.11086	1e-05	16.79	16.78	16.81	16.89	17	16.96
AT1G57770	1.1195	0.00039	15.45	15.53	15.42	15.17	15.12	15.18
AT1G57990	1.24873	0.0056	16.74	16.79	16.85	16.59	16.58	16.63
AT1G58025	0.940309	0.00072	17.68	17.6	17.65	17.44	17.4	17.42
AT1G58030	1.05	0.2	15.18	15.05	15.2	14.9	14.95	14.93
AT1G58060	0.962275	0.25	16.23	16.33	16.32	16.09	16.1	16.17
AT1G58080	0.949669	1e-05	15.55	15.5	15.48	15.57	15.6	15.62
AT1G58100	0.84627	0.00011	14.22	14.29	14.35	14.43	14.38	14.37
AT1G58180	1.41923	0.0039	16.78	16.7	16.76	16.6	16.59	16.66
AT1G58190	1.12446	0.0065	16.53	16.46	16.46	16.67	16.69	16.74
AT1G58200	1.01057	0.68	15.57	15.51	15.5	15.3	15.34	15.23
AT1G58220	0.968774	0.69	15.2	15.32	15.29	15.51	15.57	15.62
AT1G58230	0.925228	0.033	15.33	15.46	15.42	15.38	15.4	15.47
AT1G58250	0.971259	0.76	16.65	16.64	16.67	16.71	16.75	16.73
AT1G58270	0.948013	0.015	15.59	15.69	15.68	15.65	15.59	15.64
AT1G58290	0.828681	1e-05	16.06	16.02	16.08	15.79	15.82	15.84
AT1G58360	1.35275	0.00035	16.1	16.11	16.05	16.14	16.1	16.12
AT1G58440	1.21557	0.15	16.43	16.49	16.54	16.3	16.35	16.33
AT1G59218	1.33126	0.031	16.62	16.57	16.64	16.47	16.57	16.53
AT1G59359	0.976876	0.19	16.71	16.73	16.75	16.72	16.68	16.68
AT1G59520	0.935202	0.0055	14.8	14.85	14.83	15.07	15.06	15.11
AT1G59600	1.09032	0.031	16.04	15.98	16.06	15.89	15.88	15.94
AT1G59610	0.946237	0.00026	16.03	15.99	16.01	15.92	15.92	15.98
AT1G59700	1.25774	0.0039	15.24	15.34	15.1	15.31	15.18	15.22
AT1G59710	0.971577	0.45	13.94	13.95	14.02	14.04	13.77	13.97
AT1G59760	0.98008	0.59	11.52	11.54	11.51	11.64	11.68	11.72
AT1G59820	1.06195	0.019	16.63	16.6	16.62	16.5	16.55	16.53
AT1G59840	0.99533	0.96	16.17	16.06	16.04	16.01	16.05	16.11
AT1G59870	1.12387	1e-05	16.99	16.96	16.97	17.12	17.17	17.14
AT1G59890	0.96676	0.28	15.98	15.88	15.97	15.9	16	15.87
AT1G59900	1.04393	0.0012	17.3	17.28	17.29	17.32	17.36	17.39
AT1G59910	0.981522	0.35	16.21	16.18	16.23	16.08	16.11	16.11
AT1G59950	0.786815	0.75	15.92	15.86	15.91	15.88	15.89	15.96
AT1G59960	1.12397	0.0022	15.86	15.92	15.89	16.11	16.09	16.05
AT1G59990	1.04497	0.022	16.3	16.27	16.34	16.49	16.48	16.46
AT1G60000	0.864502	1e-05	16.65	16.64	16.68	16.75	16.75	16.74
AT1G60070	1.01887	0.076	16.05	16.15	16.13	16.13	16.13	16.16
AT1G60140	1.12167	0.0013	14.63	14.76	14.78	14.47	14.29	14.47
AT1G60160	0.904339	0.00031	14.22	14.22	14.18	13.98	14.07	14.12
AT1G60170	1.06871	0.00035	15.82	15.76	15.77	15.82	15.77	15.82
AT1G60200	0.875279	1e-05	16.22	16.23	16.23	16.26	16.27	16.26
AT1G60220	0.704898	0.025	16.78	16.76	16.82	16.85	16.86	16.9
AT1G60420	1.10057	1e-05	15.09	15.06	15.13	17.31	17.38	17.57
AT1G60440	1.09169	0.019	9.94	10.27	10.32	10.68	10.39	10.57
AT1G60490	0.992095	0.77	16.36	16.26	16.36	16.37	16.3	16.31
AT1G60550	1.08111	1e-05	15.54	15.5	15.53	15.71	15.75	15.74
AT1G60620	1.13242	0.0039	15.49	15.58	15.59	15.45	15.36	15.39
AT1G60640	0.797694	0.00035	14.39	14.46	14.35	14.15	14.11	14.17
AT1G60650	0.824244	1e-05	16.15	16.17	16.07	16.08	16.13	16.1
AT1G60680	1.1215	0.0054	14.27	14.61	14.42	14.95	14.4	14.67
AT1G60710	1.17563	1e-05	15.47	15.46	15.51	15.52	15.56	15.58
AT1G60730	1.01726	0.77	15.95	15.98	16.01	16	15.95	15.88
AT1G60780	0.991925	0.92	16.94	16.89	16.99	17.08	17.04	17.07
AT1G60810	1.15515	0.0065	14.97	14.97	14.82	15.31	15.22	15.25
AT1G60850	0.781347	0.0067	15.99	16.11	16.06	15.93	15.92	15.94
AT1G60890	1.01339	0.75	16.69	16.68	16.7	16.67	16.6	16.66
AT1G60900	0.89028	1e-05	16.67	16.61	16.71	16.63	16.64	16.67
AT1G60940	1.125	0.00035	15.93	15.93	15.88	15.57	15.52	15.51
AT1G60990	0.949452	0.013	17.42	17.39	17.47	17.18	17.2	17.17
AT1G60995	1.06415	0.63	16.92	16.88	16.87	16.87	16.77	16.84
AT1G61010	1.01816	0.61	15.45	15.5	15.5	15.57	15.52	15.56
AT1G61040	0.903217	1e-05	16.11	16.05	16.1	16.19	16.2	16.19
AT1G61100	1.07823	0.0041	15.94	15.99	15.94	15.63	15.7	15.74
AT1G61140	1.04957	0.34	15.87	16.02	16.03	16.19	16.17	16.09
AT1G61210	1.00887	0.66	16.46	16.46	16.46	16.7	16.7	16.69
AT1G61250	1.06643	0.0092	16.37	16.37	16.37	16.42	16.38	16.37
AT1G61380	0.976469	0.63	18.77	18.61	18.74	17.93	18.01	17.92
AT1G61520	1.31316	1e-05	16.4	16.41	16.41	16.31	16.33	16.31
AT1G61580	0.876641	1e-05	17.53	17.57	17.57	17.49	17.43	17.43
AT1G61620	1.02149	0.66	16.07	16.11	16.15	16.13	16.29	16.19
AT1G61670	0.904242	0.047	15.61	15.78	15.77	16.24	16.1	16.2
AT1G61690	0.906301	1e-05	15.77	15.75	15.75	15.79	15.79	15.79
AT1G61730	0.857515	1e-05	16.54	16.53	16.51	16.47	16.53	16.52
AT1G61770	1.12063	1e-05	16.07	16.09	16.12	16.67	16.75	16.64
AT1G61780	1.15472	0.0065	15.09	15.23	15.14	15.29	15.22	15.26
AT1G61790	1.05235	0.19	16.06	16.04	16.09	16.33	16.34	16.37
AT1G61820	1.04392	0.2	15.73	15.79	15.69	15.57	15.61	15.58
AT1G61850	0.963052	0.52	16.25	16.22	16.23	16.22	16.22	16.23
AT1G61870	1.05043	0.062	16.63	16.59	16.69	16.09	16.1	16.14
AT1G61890	2.31091	0.0039	16.21	16.25	16.18	15.9	15.79	15.95
AT1G61900	0.80568	1e-05	15.38	15.22	15.31	15.62	15.43	15.56
AT1G61990	1.05239	0.17	15.99	16	16.03	16.42	16.41	16.38
AT1G62000	1.13858	0.15	16.19	16.33	16.39	16.06	15.98	16.11
AT1G62020	0.956966	0.0014	16.3	16.32	16.3	16.22	16.25	16.26
AT1G62180	1.06634	0.058	16.48	16.43	16.47	16.33	16.37	16.27
AT1G62290	0.859385	0.00033	16.01	16.06	16.05	16.08	16.06	16.08
AT1G62300	1.82142	1e-05	16.36	16.33	16.34	16.39	16.42	16.42
AT1G62330	0.767506	1e-05	15.41	15.45	15.47	15.33	15.37	15.28
AT1G62380	1.32681	1e-05	16.55	16.57	16.57	16.28	16.25	16.26
AT1G62390	0.909493	1e-05	16.57	16.5	16.51	16.35	16.42	16.42
AT1G62430	1.03106	0.82	16.08	16.13	16.1	16.41	16.43	16.38
AT1G62480	1.31346	1e-05	15.83	15.89	15.86	15.73	15.78	15.78
AT1G62560	0.902528	0.0071	15.47	15.48	15.44	15.56	15.54	15.54
AT1G62570	2.56725	1e-05	15.42	15.46	15.46	15.49	15.46	15.45
AT1G62600	1.0401	0.11	16.82	16.76	16.77	16.76	16.72	16.75
AT1G62630	0.932829	0.078	16.21	16.16	16.18	16.07	16.13	16.11
AT1G62640	0.974814	0.28	16.33	16.31	16.39	16.2	16.2	16.21
AT1G62660	0.972952	0.051	15.34	15.4	15.41	15.3	15.23	15.27
AT1G62740	1.24354	1e-05	15.98	15.98	16.02	16.32	16.3	16.31
AT1G62750	0.966696	0.00045	16.6	16.56	16.59	16.5	16.56	16.54
AT1G62780	1.02318	0.52	14.17	14.37	14.43	14.45	14.48	14.47
AT1G62800	0.976727	0.79	16.05	16.03	16.09	16.34	16.34	16.34
AT1G62810	0.993752	0.55	14.73	14.68	14.72	14.87	14.85	14.8
AT1G62820	1.3728	1e-05	13.36	13.62	13.46	13.27	13.09	12.96
AT1G62830	0.942692	0.005	16.48	16.43	16.47	16.33	16.27	16.33
AT1G62960	0.944196	0.0041	16.39	16.43	16.4	16.29	16.23	16.27
AT1G62970	1.02728	1	15.85	15.82	15.8	15.6	15.63	15.57
AT1G63000	0.913852	1e-05	17.31	17.35	17.37	17.52	17.54	17.58
AT1G63010	0.950533	0.15	16.94	17	17.05	17.18	17.09	17.12
AT1G63050	1.07702	0.00035	17.08	17.11	17.11	17.06	17.03	17.01
AT1G63160	1.08916	0.0058	15.96	16.01	16.1	16.06	16.02	16.02
AT1G63170	0.920276	0.055	16.74	16.69	16.75	16.7	16.68	16.64
AT1G63180	1.14427	1e-05	16.95	16.97	17.09	16.75	16.76	16.72
AT1G63220	1.09548	0.025	16.05	16.06	15.93	15.83	15.82	15.95
AT1G63310	0.957502	0.15	17.44	17.31	17.43	17.39	17.4	17.41
AT1G63470	0.756877	0.0039	12.33	13.29	12.8	13.96	13.14	13.31
AT1G63500	1.02615	0.22	15.45	15.4	15.38	15.43	15.34	15.39
AT1G63610	1.1494	0.0071	17.85	17.76	17.76	17.92	17.87	17.77
AT1G63640	0.848714	1e-05	16.79	16.77	16.8	16.59	16.61	16.58
AT1G63660	0.919952	1e-05	17.01	16.95	16.97	16.95	17.01	16.96
AT1G63680	1.01351	0.42	16.68	16.73	16.71	17.13	17.19	17.17
AT1G63700	0.944315	0.12	15.79	15.78	15.71	15.82	15.87	15.76
AT1G63770	1.02716	0.00062	16.78	16.73	16.75	16.75	16.79	16.82
AT1G63800	0.939064	0.05	16.09	16.16	16.19	16.22	16.16	16.18
AT1G63810	0.908543	0.00033	15.9	15.94	15.95	15.42	15.37	15.39
AT1G63850	0.990215	0.96	15.12	15.12	15.17	15.12	15.09	15.09
AT1G63900	1.14805	0.13	15.37	15.45	15.35	15.38	15.45	15.44
AT1G63940	0.9493	1e-05	16.49	16.48	16.51	16.39	16.44	16.42
AT1G63970	1.05365	0.22	15.64	15.65	15.64	15.86	15.89	15.87
AT1G63980	0.652595	0.0039	16.72	16.78	16.71	16.57	16.59	16.7
AT1G64090	1.56164	0.11	16.94	16.65	16.66	17.38	17.27	17.45
AT1G64190	1.19242	1e-05	15.95	15.96	15.95	16	16.07	16.04
AT1G64330	1.55956	1e-05	16	16.01	16.04	15.89	15.91	15.9
AT1G64350	0.91885	0.00014	15.49	15.56	15.64	16.25	16.33	16.27
AT1G64370	0.804873	0.00011	15.58	15.47	15.5	15.42	15.33	15.39
AT1G64385	0.826339	1e-05	16.95	16.68	16.93	16.99	17.01	16.94
AT1G64390	0.832806	0.0039	17.37	17.31	17.39	17.28	17.32	17.26
AT1G64400	0.985011	0.95	14.93	14.91	14.95	14.94	14.94	14.98
AT1G64430	0.991369	0.66	16.72	16.7	16.71	16.81	16.84	16.83
AT1G64440	1.10682	1e-05	16.95	16.93	17.05	17.15	17.21	17.13
AT1G64500	0.951523	0.0075	17.13	17.07	17.1	17.03	17.03	17.03
AT1G64510	1.37715	0.0039	15.78	15.76	15.86	15.83	15.88	15.88
AT1G64520	1.23177	1e-05	16.02	16.05	16.05	15.97	16.01	15.97
AT1G64550	0.974304	0.099	15.7	15.67	15.7	15.49	15.49	15.5
AT1G64650	0.907985	0.00028	16.07	16.06	16.12	16.09	16.13	16.05
AT1G64660	1.26554	1e-05	15.01	15.04	15.07	15.33	15.33	15.31
AT1G64680	1.14219	0.0039	14.72	14.68	14.74	14.68	14.68	14.66
AT1G64710	0.937462	0.0034	15.84	15.87	15.87	15.98	15.98	16.01
AT1G64740	1.04938	0.22	16.79	16.72	16.66	16.61	16.62	16.61
AT1G64760	0.888311	0.00084	16.83	16.82	16.9	17.15	17.23	17.12
AT1G64770	0.909472	1e-05	16.45	16.39	16.42	16.34	16.39	16.35
AT1G64790	0.905199	1e-05	16.85	16.83	16.85	16.72	16.69	16.69
AT1G64880	0.829703	0.15	16	16.01	16	16.17	16.14	16.15
AT1G64950	1.21071	0.0092	15.24	15.2	15.17	15.25	15.16	15.23
AT1G64970	1.0339	0.085	15.24	15.26	15.24	15.71	15.7	15.82
AT1G64980	1.32649	0.00035	15.18	15.1	15.17	15.34	15.32	15.35
AT1G65010	1.18466	1e-05	16.67	16.63	16.69	16.64	16.7	16.67
AT1G65020	1.00257	0.63	15.62	15.73	15.66	15.25	15.22	15.23
AT1G65030	0.927269	0.015	16.81	16.72	16.75	16.63	16.59	16.68
AT1G65040	0.884934	0.26	16.2	16.24	16.08	16.11	16.13	16.2
AT1G65060	1.00783	0.75	15.97	16.07	16.15	16.18	16.18	16.13
AT1G65220	1.07001	0.021	15.19	15.21	15.14	15.21	15.31	15.35
AT1G65230	1.07954	0.071	15.86	15.9	15.9	15.73	15.62	15.63
AT1G65260	1.14072	1e-05	16.06	16.04	16.07	15.63	15.61	15.69
AT1G65270	0.994358	0.93	16.1	16.13	16.12	16.08	16.06	16.15
AT1G65280	0.91435	0.0012	15.65	15.64	15.49	15.63	15.68	15.59
AT1G65310	0.9362	0.11	15.97	16.16	16.1	16	15.97	15.76
AT1G65320	1.03229	0.34	13.94	13.82	13.75	13.56	13.8	13.76
AT1G65390	0.925396	0.047	17.34	17.21	17.31	17.59	17.69	17.69
AT1G65410	1.13968	1e-05	15.92	15.94	16.05	15.66	15.57	15.68
AT1G65430	0.865618	0.016	15.83	15.86	15.87	15.71	15.71	15.69
AT1G65440	0.868351	1e-05	16.36	16.33	16.35	16.13	16.14	16.15
AT1G65520	1.03571	0.52	15.47	15.51	15.54	15.73	15.65	15.76
AT1G65540	1.07542	0.031	15.48	15.55	15.46	15.31	15.21	15.22
AT1G65560	1.02002	0.34	17.06	17.15	17.29	17.09	17.01	16.99
AT1G65580	1.04486	0.027	16.37	16.42	16.38	16.1	16.11	16.15
AT1G65590	0.955759	0.0042	15.03	14.97	15	14.92	14.92	14.99
AT1G65650	1.20992	0.0065	15.33	15.36	15.43	15.35	15.25	15.21
AT1G65660	0.937739	0.25	15.73	15.77	15.84	15.81	15.79	15.77
AT1G65690	1.26019	0.0039	15.93	16.12	16.14	15.9	15.76	15.82
AT1G65820	1.37711	1e-05	16.82	16.87	16.84	16.94	16.83	16.86
AT1G65840	1.24251	0.025	13.85	14.16	13.79	14.61	14.67	14.27
AT1G65860	1.00539	0.69	15.47	15.53	15.51	15.7	15.74	15.75
AT1G65870	0.871027	0.016	16.65	16.66	16.56	16.9	16.78	16.78
AT1G65900	0.847275	0.0054	16.08	16.07	16.14	16.44	16.32	16.38
AT1G65930	0.944702	0.00021	16.36	16.34	16.35	16.22	16.29	16.3
AT1G65960	1.06764	1e-05	16.4	16.41	16.42	16.49	16.52	16.5
AT1G65970	0.901103	0.015	15.6	15.65	15.58	15.8	15.82	15.66
AT1G65980	1.10648	1e-05	17.1	17.11	17.15	16.9	16.94	16.95
AT1G66080	0.705412	0.15	16.11	16.08	16.07	16.02	15.98	15.95
AT1G66100	1.06347	0.1	14.98	15.07	15.03	15.21	15.11	15.13
AT1G66130	1.00506	0.77	15.47	15.47	15.52	15.51	15.43	15.47
AT1G66150	0.916719	1e-05	16.53	16.57	16.63	16.69	16.71	16.71
AT1G66180	0.940966	0.15	15.02	15.06	15.15	15.11	15.28	15.28
AT1G66200	1.09364	0.019	16.62	16.67	16.69	16.64	16.58	16.58
AT1G66240	0.973799	0.066	16.87	16.85	16.96	16.89	16.89	16.83
AT1G66250	0.936938	0.015	16.79	16.77	16.76	16.61	16.65	16.68
AT1G66260	0.930113	0.0047	15.73	15.74	15.74	15.81	15.78	15.81
AT1G66270	0.961369	0.056	16.71	16.7	16.66	16.65	16.68	16.7
AT1G66280	1.0082	0.45	16.95	16.92	16.98	16.8	16.82	16.79
AT1G66340	0.910934	0.0065	15.53	15.61	15.6	15.66	15.6	15.67
AT1G66430	1.10398	1e-05	16.7	16.71	16.73	16.65	16.63	16.64
AT1G66520	1.29247	1e-05	15.5	15.46	15.47	15.37	15.35	15.37
AT1G66530	1.01096	0.36	15.19	15.22	15.24	15.36	15.35	15.35
AT1G66580	1.26056	1e-05	12.04	12.02	12.26	12.45	9.4	12.14
AT1G66670	1.33264	1e-05	17.03	17	17.09	16.66	16.7	16.61
AT1G66680	0.984176	0.29	16.9	16.86	16.92	16.61	16.56	16.56
AT1G66760	1.51402	0.0039	15.23	15.21	15.22	15.75	15.71	15.74
AT1G66810	1.00153	0.87	14.55	14.67	14.57	14.75	14.66	14.68
AT1G66880	1.20705	0.00035	15.87	15.88	15.91	15.62	15.55	15.61
AT1G66940	0.784909	1e-05	15.71	15.69	15.74	15.62	15.66	15.68
AT1G66970	0.859054	1e-05	16.02	16.04	16.06	16.2	16.13	16.2
AT1G67090	1.13931	0.0064	16.77	16.68	16.69	16.87	16.94	16.94
AT1G67120	0.960807	0.058	15.33	15.38	15.36	15.34	15.29	15.28
AT1G67140	0.901081	1e-05	17.79	17.89	18	17.71	17.7	17.64
AT1G67230	0.851902	1e-05	17.17	17.15	17.18	16.93	16.93	16.95
AT1G67280	1.12601	1e-05	16.23	16.21	16.24	16.43	16.37	16.4
AT1G67310	1.00975	0.87	16.58	16.62	16.63	16.55	16.5	16.56
AT1G67325	0.872735	1e-05	16.04	15.99	16	15.86	15.86	15.83
AT1G67330	1.0632	0.085	15	15.09	15.15	15.01	14.94	14.93
AT1G67430	1.51588	1e-05	16.78	16.75	16.78	16.71	16.73	16.71
AT1G67440	1.0365	0.26	15.45	15.64	15.53	15.7	15.69	15.62
AT1G67490	0.941829	0.0074	16.48	16.46	16.41	16.55	16.55	16.56
AT1G67550	0.986442	0.43	16.11	16.16	16.11	16.09	16.12	16.08
AT1G67560	1.09135	0.085	17.59	17.51	17.68	17.95	17.86	17.85
AT1G67580	0.972169	0.13	17.46	17.5	17.44	17.41	17.41	17.38
AT1G67590	0.846115	0.025	16.33	16.38	16.43	16.42	16.43	16.41
AT1G67630	0.962092	0.0089	16.87	16.92	16.88	17.02	17.03	17.08
AT1G67680	0.794278	1e-05	16.17	16.39	16.24	16.26	16.16	16.27
AT1G67700	1.37134	1e-05	17.08	17.02	17.05	16.85	16.84	16.92
AT1G67730	1.02945	0.027	14.8	14.94	14.89	16.32	16.24	16.23
AT1G67830	0.948871	0.12	17.2	17.33	17.33	17.18	17.16	17.2
AT1G67840	0.926331	0.019	16.79	16.86	16.78	16.98	16.81	16.91
AT1G67890	0.929794	0.058	15.54	15.57	15.55	15.59	15.6	15.54
AT1G67930	1.07464	0.0034	16.19	16.2	16.23	16.29	16.34	16.37
AT1G67950	0.883317	0.0008	16.31	16.31	16.35	16.56	16.6	16.63
AT1G68000	1.12544	0.025	16.21	16.39	16.4	16.67	16.73	16.71
AT1G68010	1.10552	1e-05	16.68	16.59	16.64	16.73	16.82	16.8
AT1G68060	0.95699	0.048	15.83	15.82	15.86	15.81	15.8	15.78
AT1G68070	0.890042	0.031	15.91	15.99	16.02	15.75	15.73	15.76
AT1G68100	0.786383	1e-05	16.49	16.38	16.46	16.21	16.32	16.3
AT1G68260	1.029	0.15	16.9	16.87	16.88	17.05	17.1	16.93
AT1G68300	1.20709	0.0039	15.44	15.55	15.59	15.5	15.42	15.56
AT1G68370	0.998901	0.95	15.17	15.19	15.17	15.12	15.21	15.2
AT1G68400	0.905609	0.0039	13.84	14.04	13.91	13.81	14.07	13.63
AT1G68530	1.40051	1e-05	16.06	16.01	16.11	15.85	15.84	15.87
AT1G68560	0.932367	1e-05	16.68	16.66	16.64	16.53	16.58	16.57
AT1G68590	1.25108	0.0039	17.21	17.19	17.25	17.11	17.18	17.15
AT1G68710	1.23266	0.0065	17.77	17.69	17.77	17.55	17.56	17.55
AT1G68720	0.900627	0.0039	16.09	16.15	16.17	16.37	16.38	16.4
AT1G68760	1.2555	0.00035	14.56	14.74	14.7	14.5	14.65	14.47
AT1G68790	0.840532	1e-05	16.58	16.56	16.57	16.29	16.32	16.34
AT1G68830	1.0925	1e-05	14.65	14.6	14.53	14.71	14.52	14.59
AT1G68850	1.34855	0.0039	15.65	15.48	15.61	16.23	16.29	16.16
AT1G68890	0.798418	0.0065	15.81	15.63	15.83	16.08	16.2	16.31
AT1G68910	1.08362	0.2	15.29	15.28	15.31	15.31	15.34	15.35
AT1G69010	0.90018	0.011	14.73	14.81	14.9	15.3	15.08	15.02
AT1G69030	0.915571	0.031	16.26	16.18	16.27	16.27	16.28	16.27
AT1G69070	0.761326	1e-05	15.23	15.24	15.25	15.15	15.15	15.2
AT1G69160	1.03522	0.15	16.37	16.45	16.53	16.6	16.42	16.54
AT1G69200	0.974633	0.079	16.73	16.7	16.72	16.58	16.6	16.62
AT1G69220	0.885968	1e-05	16.35	16.36	16.42	16.38	16.31	16.42
AT1G69250	0.848248	1e-05	17.17	17.16	17.18	17.06	17.15	17.14
AT1G69260	2.8846	1e-05	16.05	16.05	15.99	15.87	15.81	15.91
AT1G69295	0.882439	0.0039	18.33	18.27	18.19	18.12	18.06	18.09
AT1G69340	1.01736	0.19	16.03	16.07	16.14	16.17	16.03	16.13
AT1G69390	1.3125	0.01	16.76	16.81	16.89	16.96	16.96	17.02
AT1G69410	1.04591	0.018	15.75	15.73	15.59	15.95	15.92	15.92
AT1G69420	0.882422	0.0065	16.21	16.32	16.31	16.43	16.44	16.39
AT1G69460	1.02264	0.36	16.89	17.04	16.95	16.71	16.61	16.78
AT1G69510	1.12261	1e-05	16.25	16.24	16.24	16.41	16.36	16.43
AT1G69530	0.972973	0.17	16.92	17	16.97	16.96	16.8	16.84
AT1G69620	1.25005	0.0039	14.95	15.07	14.96	15.33	15.37	15.4
AT1G69740	1.15432	1e-05	17.13	17.08	17.13	17.08	17.14	17.11
AT1G69770	0.779442	0.0039	16.7	16.72	16.73	17.12	17.12	17.14
AT1G69780	0.931979	0.26	15.01	14.91	14.84	15.13	15.02	15.08
AT1G69800	1.03785	0.08	15.65	15.74	15.66	15.65	15.52	15.58
AT1G69830	0.955213	1e-05	16.9	16.93	16.93	16.84	16.86	16.86
AT1G69840	1.01555	0.55	16.04	15.97	16.02	15.86	15.84	15.91
AT1G69960	1.14168	1e-05	17.65	17.58	17.63	17.76	17.73	17.76
AT1G69980	1.23246	0.34	15.18	15.25	15.23	15.6	15.56	15.64
AT1G70060	0.987677	0.75	16.97	16.94	17.08	17.1	17.13	17.04
AT1G70070	0.90045	1e-05	16.46	16.44	16.44	16.27	16.27	16.26
AT1G70100	0.836373	1e-05	15.95	15.93	15.96	16.01	16.02	16.01
AT1G70180	0.783777	1e-05	16.84	16.81	16.88	16.61	16.64	16.62
AT1G70200	0.579027	1e-05	15.15	15.22	15.19	15.25	15.3	15.22
AT1G70280	0.97904	1	16.76	16.75	16.85	16.57	16.61	16.56
AT1G70290	1.08629	0.001	15.66	15.72	15.73	15.62	15.67	15.66
AT1G70310	1.14496	1e-05	16.19	16.17	16.22	16.35	16.2	16.27
AT1G70320	0.983351	0.091	15.61	15.61	15.63	15.59	15.59	15.59
AT1G70330	0.809968	0.0012	17.34	17.37	17.33	17.45	17.45	17.51
AT1G70410	1.10851	1e-05	16	15.97	16.01	16.12	16.13	16.14
AT1G70520	0.897271	0.00019	16.67	16.66	16.69	16.49	16.42	16.39
AT1G70530	0.978888	0.46	16.51	16.48	16.53	16.52	16.56	16.56
AT1G70560	0.958239	0.078	15.72	15.71	15.76	15.77	15.74	15.73
AT1G70570	1.10935	1e-05	16.44	16.45	16.43	16.41	16.4	16.39
AT1G70580	1.03316	0.049	16.84	16.81	16.87	16.84	16.74	16.76
AT1G70610	0.962883	0.063	15.85	15.78	15.88	15.69	15.75	15.72
AT1G70620	0.844633	1e-05	17.12	17.08	17.18	17.32	17.36	17.34
AT1G70650	1.09801	0.0044	15.72	15.66	15.75	15.79	15.8	15.71
AT1G70680	0.920708	0.0054	15	15.06	14.75	14.86	14.92	14.81
AT1G70710	0.992608	0.8	16.17	16.16	16.09	16.03	15.91	15.97
AT1G70730	1.06648	1e-05	16.28	16.24	16.25	16.34	16.37	16.35
AT1G70760	1.80928	0.0039	16.97	17.04	16.97	16.48	16.4	16.43
AT1G70770	1.05039	1e-05	16.09	16.08	16.09	16.23	16.26	16.21
AT1G70820	1.02999	0.00073	15.75	15.75	15.75	15.8	15.83	15.81
AT1G70830	1.17939	1e-05	16.54	16.61	16.5	16.75	16.68	16.75
AT1G70850	0.953273	0.11	16.66	16.62	16.69	16.52	16.52	16.55
AT1G70890	1.26829	1e-05	15.5	15.54	15.47	15.46	15.41	15.37
AT1G70940	0.904329	0.001	17.27	17.31	17.28	17.16	17.12	17.16
AT1G70980	0.954048	0.076	15.7	15.78	15.66	15.63	15.62	15.53
AT1G71010	1.00611	0.89	17.4	17.36	17.4	17.32	17.33	17.32
AT1G71040	0.976796	0.31	14.74	14.62	14.69	14.7	14.84	14.85
AT1G71080	0.87405	0.001	17.99	18.03	17.97	17.94	18	18
AT1G71090	0.964163	0.52	16.88	16.91	16.9	16.93	16.81	16.88
AT1G71180	0.967418	0.33	17.01	17.03	16.99	16.61	16.62	16.61
AT1G71220	1.00874	0.078	15.86	15.84	15.9	15.74	15.78	15.81
AT1G71240	1.12626	1e-05	16.41	16.45	16.47	16.8	16.8	16.81
AT1G71260	1.01341	0.64	17.39	17.4	17.32	17.21	17.16	17.18
AT1G71270	0.984983	0.35	16.69	16.68	16.68	16.51	16.5	16.49
AT1G71310	0.986267	0.82	16.61	16.62	16.6	16.65	16.59	16.67
AT1G71350	0.959047	0.035	16.46	16.5	16.5	16.54	16.61	16.6
AT1G71410	0.930514	0.001	17.23	17.23	17.13	17.25	17.25	17.27
AT1G71440	0.942191	1e-05	18.33	18.3	18.33	18.45	18.48	18.47
AT1G71480	1.10823	0.0017	16.94	17.03	17.01	17.29	17.24	17.34
AT1G71500	1.01886	0.012	16.39	16.4	16.4	16.2	16.26	16.23
AT1G71695	0.909922	1e-05	16.69	16.65	16.74	16.63	16.67	16.67
AT1G71697	1.54638	1e-05	15.46	15.7	15.7	15.97	15.96	15.93
AT1G71710	0.963157	0.049	15.65	15.65	15.62	15.79	15.75	15.79
AT1G71720	1.09536	1e-05	16.12	16.2	16.15	16.16	16.02	16.05
AT1G71800	1.01812	1	15.88	15.75	15.78	15.94	15.91	15.94
AT1G71810	1.11773	0.01	15.17	15.27	15.22	14.97	14.9	14.9
AT1G71820	1.08427	1e-05	15.44	15.48	15.52	15.35	15.34	15.38
AT1G71840	0.892681	0.00021	16.77	16.78	16.79	17.16	17.16	17.17
AT1G71860	1.0289	0.51	17.05	17.03	17.06	16.96	16.93	16.98
AT1G71880	1.03443	0.15	16.46	16.48	16.54	16.25	16.16	16.14
AT1G71890	1.09169	0.038	16.93	16.89	16.97	16.93	16.82	16.92
AT1G71920	1.22198	0.00046	17.36	17.37	17.45	17.43	17.4	17.37
AT1G71950	1.23156	0.00021	15.15	15.13	15.11	15.03	14.99	15.05
AT1G72010	0.888885	0.0027	16.62	16.61	16.63	16.39	16.48	16.42
AT1G72090	0.77592	0.00014	15.45	15.55	15.53	15.49	15.4	15.38
AT1G72150	0.980418	0.017	17.25	17.24	17.24	17.24	17.19	17.2
AT1G72160	1.13649	1e-05	17.44	17.38	17.44	17.25	17.3	17.31
AT1G72170	1.30165	1e-05	14.86	14.98	14.78	14.79	14.88	15
AT1G72230	0.828582	0.001	15.14	15.29	15.32	15.55	15.36	15.48
AT1G72320	0.807933	1e-05	16.11	16.13	16.08	15.91	15.84	15.9
AT1G72330	1.07969	1e-05	13.86	13.89	13.98	13.88	13.95	13.96
AT1G72340	0.956885	0.15	16.26	16.21	16.27	16.64	16.7	16.66
AT1G72370	1.15133	1e-05	16.43	16.4	16.44	16.59	16.63	16.68
AT1G72390	0.995499	0.77	16.68	16.77	16.72	16.52	16.46	16.49
AT1G72410	0.78259	1e-05	16.11	16.08	16.11	16.5	16.52	16.51
AT1G72440	0.763583	1e-05	15.32	15.26	15.4	15.27	15.29	15.22
AT1G72480	0.770988	0.0065	15.96	15.94	15.88	16.13	16.18	16.14
AT1G72500	0.915433	0.0084	15.84	15.79	15.85	16.03	15.98	15.94
AT1G72520	1.40798	0.00081	15.16	15.18	15.13	15.25	15.34	15.23
AT1G72550	1.07261	1e-05	15.15	15.12	15.22	14.92	14.92	14.97
AT1G72560	0.877737	0.0017	14.78	14.77	14.69	14.85	14.79	14.85
AT1G72610	0.911582	0.025	16.45	16.5	16.55	16.39	16.45	16.45
AT1G72640	1.20768	1e-05	15.65	15.7	15.63	15.69	15.77	15.71
AT1G72680	1.0924	0.0001	16.37	16.45	16.4	16.59	16.56	16.62
AT1G72710	0.919531	0.05	17.08	17.14	17.14	17.02	17.05	17.05
AT1G72730	0.932193	0.065	16.85	16.86	16.89	16.98	17.04	17.12
AT1G72750	1.00414	0.63	15.43	15.3	15.56	15.61	15.42	15.62
AT1G72810	1.08294	1e-05	16.12	16.15	16.21	15.95	15.97	15.94
AT1G72880	0.950295	0.003	16.41	16.37	16.39	16.2	16.22	16.26
AT1G72910	1.00847	0.87	15.76	15.86	15.85	15.95	15.87	15.93
AT1G72970	0.915432	1e-05	16.69	16.66	16.64	16.71	16.74	16.73
AT1G73060	1.08723	1e-05	16.14	16.11	16.09	15.76	15.76	15.79
AT1G73080	0.982352	0.38	16.57	16.57	16.62	16.49	16.5	16.53
AT1G73090	1.09416	0.2	17.29	17.29	17.31	17.29	17.28	17.27
AT1G73100	0.91532	1e-05	17.12	17.14	17.11	17.3	17.34	17.32
AT1G73110	1.17775	1e-05	16.61	16.58	16.62	16.27	16.42	16.4
AT1G73150	0.856405	0.0065	14.12	14.09	14.08	14.25	14.17	14.31
AT1G73170	1.10198	0.00029	16.07	16.06	16.1	15.97	16.02	16.03
AT1G73180	0.844223	1e-05	16.28	16.24	16.15	16.24	16.3	16.28
AT1G73200	1.02566	0.31	15.78	15.78	15.85	15.74	15.71	15.73
AT1G73230	1.30788	0.00035	16.56	16.69	16.61	16.82	16.68	16.72
AT1G73240	0.943912	0.038	15.97	15.94	15.89	15.61	15.7	15.7
AT1G73250	1.1361	0.019	16.1	16.15	16.15	16.15	16.19	16.17
AT1G73260	1.00221	0.61	15.22	15.18	15.21	15.35	15.29	15.34
AT1G73330	0.518322	0.0039	16.25	16.14	16.21	16.23	16.2	16.19
AT1G73360	0.914345	0.15	15.36	15.38	15.43	15.66	15.68	15.74
AT1G73370	1.07101	0.014	15.88	15.87	15.94	15.82	15.83	15.86
AT1G73430	1.09594	0.0035	16.37	16.35	16.38	16.62	16.66	16.62
AT1G73450	0.852185	1e-05	15.71	15.77	15.72	15.8	15.75	15.84
AT1G73460	0.845867	0.00027	16.93	16.91	16.93	16.87	16.9	16.91
AT1G73530	1.21351	0.0039	17.55	17.54	17.6	17.9	17.85	17.93
AT1G73590	0.721504	0.0039	16.04	16.13	16.1	16.27	16.26	16.25
AT1G73600	0.857446	1e-05	15.3	15.39	15.32	15.4	15.41	15.32
AT1G73620	0.945931	0.034	15.93	15.78	15.82	15.83	15.92	15.89
AT1G73630	1.05771	0.078	13.91	13.83	13.78	13.69	13.57	13.68
AT1G73670	1.07132	0.0059	16.24	16.22	16.24	16.2	16.15	16.11
AT1G73720	0.868776	1e-05	17.13	17.11	17.25	16.62	16.66	16.65
AT1G73750	1.05421	0.12	15.53	15.56	15.45	15.96	15.89	15.91
AT1G73840	0.834611	0.00012	16.38	16.42	16.49	16.51	16.61	16.55
AT1G73880	1.40797	1e-05	17.48	17.44	17.48	17.47	17.34	17.44
AT1G73920	1.56976	1e-05	17.23	17.25	17.25	16.85	16.91	16.89
AT1G73930	1.04317	0.42	17.83	17.63	17.78	17.81	17.9	17.87
AT1G73980	1.09835	0.0043	16.55	16.59	16.58	16.72	16.71	16.76
AT1G73990	1.09986	1e-05	17.21	17.19	17.19	17.39	17.4	17.37
AT1G74000	0.822331	1e-05	15.72	15.71	15.79	15.9	15.89	15.93
AT1G74020	1.00157	0.83	15.26	15.32	15.4	15.34	15.23	15.26
AT1G74030	1.00133	0.95	16.38	16.36	16.37	16.49	16.53	16.51
AT1G74040	0.714656	1e-05	15.93	16.02	15.97	16.2	16.28	16.23
AT1G74050	1.21231	1e-05	15.37	15.28	15.36	15.32	15.36	15.32
AT1G74070	0.934658	1e-05	14.08	14.03	14.14	14.13	14.22	13.94
AT1G74090	1.06073	0.011	17.39	17.38	17.4	17.45	17.52	17.45
AT1G74100	1.34571	1e-05	16.48	16.39	16.34	16.47	16.45	16.37
AT1G74210	0.988849	0.49	15.06	15.04	14.92	14.87	14.86	14.94
AT1G74230	0.924902	0.058	16.55	16.48	16.51	16.22	16.27	16.25
AT1G74250	0.799708	1e-05	18.95	18.88	19.04	19.2	19.32	19.24
AT1G74260	0.940093	1e-05	16.45	16.44	16.48	16.35	16.38	16.36
AT1G74310	1.71932	1e-05	15.9	15.87	15.92	16.07	16.01	16.03
AT1G74380	1.18977	0.00031	16.77	16.67	16.77	17.07	17.15	17.05
AT1G74460	0.83006	0.058	15.8	15.87	15.83	15.84	15.75	15.78
AT1G74470	1.03387	0.0018	16.41	16.42	16.45	16.45	16.5	16.48
AT1G74560	0.958196	0.073	15.95	15.88	16.02	15.44	15.43	15.53
AT1G74640	1.09617	0.1	15.09	15.11	15.25	14.93	15.06	15.04
AT1G74670	0.729753	0.0039	15.93	15.93	15.99	15.94	15.92	16
AT1G74690	0.723469	1e-05	16	15.99	15.98	15.94	15.96	16
AT1G74780	0.96437	0.11	17.16	17.11	17.17	17.07	17	16.98
AT1G74790	0.959416	0.003	15.82	15.81	15.8	15.55	15.58	15.57
AT1G74800	0.832852	1e-05	16.18	16.12	16.18	16.25	16.13	16.15
AT1G74840	1.39353	0.0039	16.85	16.83	16.92	16.73	16.76	16.85
AT1G74850	1.00047	1	16.59	16.55	16.56	16.32	16.35	16.37
AT1G74880	1.12936	0.0039	16.11	16.17	16.17	16.01	16.01	16.06
AT1G74910	0.940256	0.00073	16.77	16.73	16.76	16.81	16.84	16.9
AT1G74920	1.04496	0.017	15.59	15.63	15.63	15.37	15.37	15.37
AT1G74960	0.988661	0.35	16.14	16.13	16.14	15.74	15.78	15.79
AT1G74970	1.33813	1e-05	16.1	16.17	16.12	16.07	16.08	16.08
AT1G75010	0.896646	1e-05	17.22	17.22	17.23	17.19	17.18	17.22
AT1G75030	0.938283	0.52	16.74	16.69	16.77	17.04	17.07	16.98
AT1G75040	0.843318	1e-05	16.43	16.39	16.49	16.24	16.26	16.21
AT1G75100	0.822084	1e-05	16.42	16.4	16.41	16.21	16.29	16.26
AT1G75120	0.854983	0.0019	18.58	18.63	18.49	18.43	18.54	18.35
AT1G75140	0.936807	0.19	16.52	16.47	16.48	16.39	16.32	16.35
AT1G75170	2.20429	1e-05	16.36	16.45	16.41	16.21	16.14	16.18
AT1G75200	0.919989	0.0084	14.21	13.91	14.1	13.86	13.98	13.75
AT1G75210	1.09412	0.00095	14.88	14.88	14.95	15.33	15.31	15.35
AT1G75220	0.868314	0.038	16.04	16.08	16.09	16.01	15.93	15.98
AT1G75240	0.810819	0.055	17.82	17.83	17.85	18.54	18.28	18.42
AT1G75260	1.15148	0.34	17.47	17.38	17.44	17.33	17.36	17.42
AT1G75270	1.19765	1e-05	16.35	16.44	16.37	16.21	16.19	16.24
AT1G75280	1.03486	0.024	17.88	17.81	17.84	17.84	17.85	17.8
AT1G75310	0.966961	0.12	16.87	16.87	16.87	16.8	16.78	16.77
AT1G75330	1.13234	0.0044	16.31	16.42	16.38	16.4	16.39	16.41
AT1G75340	0.899474	0.017	18.28	18.26	18.31	19.36	19.31	19.35
AT1G75350	1.13655	1e-05	16.56	16.61	16.63	16.75	16.72	16.74
AT1G75380	1.12697	0.025	15.67	15.67	15.7	16.89	16.89	16.85
AT1G75460	0.971849	0.75	15.3	15.14	15.37	15.35	15.37	15.39
AT1G75500	0.872492	0.016	17.04	16.94	17	17.09	17.1	17.23
AT1G75510	1.08401	0.038	17.74	17.62	17.69	17.68	17.81	17.74
AT1G75560	0.81173	1e-05	15.2	15.21	15.15	15.3	15.31	15.34
AT1G75660	0.904868	1e-05	16.05	16.07	16.07	16.07	16.06	16.06
AT1G75680	0.991955	0.87	17.18	17.11	17.21	16.9	16.94	16.95
AT1G75690	0.884726	0.0056	15.77	15.74	15.79	15.98	16.04	15.99
AT1G75750	0.862886	0.0079	13.23	13.38	13.41	13.37	13.18	13.3
AT1G75780	0.914098	0.00062	15.11	15.1	15.13	15.06	15.06	15.08
AT1G75840	0.943131	0.01	15.15	15.16	15.21	15	15.05	15.05
AT1G75850	1.01711	0.87	14.01	13.93	13.7	13.65	13.69	13.68
AT1G75950	1.55935	0.0039	17.19	17.16	17.18	17.06	17.1	17.1
AT1G75980	0.918161	0.065	16.74	16.65	16.71	16.7	16.71	16.71
AT1G75990	1.13669	0.002	15.98	15.95	15.95	16.13	16.16	16.09
AT1G76010	0.932764	1e-05	16.09	16.06	16.13	16.06	16.11	16.12
AT1G76040	1.17632	0.0054	16.26	16.27	16.26	15.94	15.95	15.98
AT1G76080	0.966596	0.025	16.29	16.27	16.3	16.19	16.21	16.18
AT1G76090	0.946884	0.043	15.59	15.64	15.61	15.46	15.53	15.55
AT1G76140	0.923015	1e-05	17.42	17.41	17.43	17.48	17.5	17.49
AT1G76150	1.09921	1e-05	15.83	15.79	15.81	15.84	15.86	15.9
AT1G76160	0.934942	1e-05	17.69	17.68	17.73	17.45	17.39	17.41
AT1G76180	1.494	1e-05	16.14	16.12	16.19	16.75	16.67	16.68
AT1G76260	0.890692	0.0031	13.83	12.36	11.4	11.23	11.35	11.57
AT1G76300	1.24839	0.0039	16.67	16.43	16.6	16.21	16.2	16.26
AT1G76390	1.10359	0.078	16.84	16.78	16.85	17.67	17.69	17.71
AT1G76400	0.930484	1e-05	17.03	16.99	17.05	17.05	17.05	17.05
AT1G76405	1.41461	0.00035	15.53	15.66	15.54	15.68	15.59	15.68
AT1G76450	0.997339	0.7	15.9	15.9	15.92	15.98	16	16
AT1G76490	1.17725	0.00046	16.35	16.51	16.38	16.22	16.02	16.1
AT1G76510	1.04583	0.099	17.49	17.49	17.44	17.26	17.22	17.31
AT1G76520	1.04585	0.15	16.36	16.27	16.32	16.79	16.72	16.74
AT1G76550	1.04689	0.0019	16.5	16.43	16.47	16.31	16.31	16.31
AT1G76630	1.03142	0.42	15.84	15.8	15.84	15.69	15.76	15.66
AT1G76660	0.833715	0.025	16.13	16.18	16.09	16.05	16.04	16
AT1G76680	1.19273	1e-05	15.66	15.67	15.71	15.92	15.95	15.93
AT1G76690	1.04631	0.018	20.42	20.42	20.43	20.41	20.28	20.31
AT1G76700	1.46174	0.0039	16.11	16.02	16.08	15.98	16.08	16
AT1G76730	1.13381	0.00098	15.84	15.9	15.78	16.01	16.05	16.09
AT1G76790	0.929782	0.00028	16.6	16.5	16.53	16.37	16.37	16.33
AT1G76810	0.768513	1e-05	16.37	16.38	16.39	16.03	16	15.97
AT1G76850	0.963684	0.0073	16.76	16.75	16.73	16.74	16.78	16.76
AT1G76860	1.22106	0.0039	16.14	16.17	16.12	16.23	16.22	16.2
AT1G76880	0.900904	0.03	16.41	16.27	16.45	16.14	16.21	16.22
AT1G76890	0.838133	1e-05	15.7	15.76	15.85	15.93	15.8	15.91
AT1G76940	1.06933	0.1	16.28	16.27	16.25	16.15	16.09	16.05
AT1G76950	0.920739	0.008	15.54	15.56	15.51	15.93	15.91	15.86
AT1G76990	0.823108	1e-05	16.03	16	16.08	15.99	16.06	16.09
AT1G77030	0.793118	1e-05	14.61	14.71	14.74	15.63	15.56	15.52
AT1G77060	1.04275	0.0049	16.49	16.48	16.49	16.44	16.47	16.47
AT1G77090	1.21013	1e-05	15.77	15.74	15.9	16.03	15.96	16.03
AT1G77120	0.96897	0.035	15	15.1	14.96	15.16	15.08	15.1
AT1G77122	1.18965	1e-05	16.38	16.41	16.3	16.12	16.12	16.14
AT1G77130	0.868921	1e-05	15.58	15.46	15.58	15.57	15.57	15.49
AT1G77140	1.16756	1e-05	16.08	16.13	16.05	16.01	15.89	16.03
AT1G77180	0.812638	1e-05	17.13	17.09	17.15	16.98	17.02	17.02
AT1G77300	1.04322	0.26	16.72	16.8	16.83	17.26	17.17	17.11
AT1G77320	1.04239	0.42	16.61	16.6	16.61	16.65	16.57	16.61
AT1G77330	0.940185	0.56	16.07	16.15	16.19	16.21	16.2	16.26
AT1G77480	0.945211	0.094	16.65	16.7	16.75	17.02	17.1	17.14
AT1G77490	1.23483	1e-05	17.67	17.64	17.74	17.63	17.64	17.61
AT1G77510	0.960131	1e-05	17.29	17.27	17.31	17.23	17.23	17.24
AT1G77550	1.04717	0.0019	15.86	15.85	15.85	15.74	15.7	15.74
AT1G77580	0.920822	0.015	14.88	15.18	15.04	15.73	15.59	15.72
AT1G77590	0.957471	1e-05	16.35	16.33	16.37	16.02	16.03	16
AT1G77620	1.03528	0.4	15.18	15.2	15.16	15.09	15.01	15.08
AT1G77630	0.897147	0.0032	15.61	15.61	15.64	15.8	15.83	15.82
AT1G77670	0.983596	0.19	16.59	16.6	16.67	16.36	16.37	16.35
AT1G77700	1.01604	1	15.77	15.72	15.78	16.1	15.87	16.01
AT1G77710	1.13483	0.07	17.63	17.57	17.56	17.7	17.75	17.92
AT1G77720	0.951315	0.26	18.31	18.29	18.42	18.38	18.44	18.39
AT1G77760	1.22605	1e-05	17.86	17.8	17.9	18.18	18.11	18.11
AT1G77800	0.909911	0.057	16.96	16.9	16.91	16.87	16.89	16.94
AT1G77940	0.934912	0.2	16.43	16.37	16.44	16.35	16.29	16.32
AT1G78000	1.09295	0.0051	16.65	16.62	16.63	16.62	16.61	16.69
AT1G78010	0.944622	1e-05	15.13	15.29	15.14	15.37	15.38	15.39
AT1G78020	0.930822	0.76	15.83	15.8	15.82	16.08	16	16.04
AT1G78040	0.931496	0.026	16.17	16.14	16.17	16.08	16.12	16.08
AT1G78060	0.987948	0.36	16.85	16.81	16.85	16.98	17	16.99
AT1G78140	1.0145	0.35	16.75	16.67	16.67	16.63	16.67	16.69
AT1G78150	0.895919	1e-05	15.99	16.04	16.08	16.2	16.12	16.11
AT1G78180	1.01538	0.34	15.51	15.44	15.46	15.54	15.57	15.5
AT1G78200	0.957139	0.061	16.58	16.56	16.57	16.17	16.21	16.18
AT1G78240	0.985767	0.6	17.26	17.23	17.25	17.18	17.25	17.16
AT1G78280	1.04083	0.47	16.11	16.1	16.11	16.14	16.12	16.14
AT1G78300	1.35667	1e-05	17.11	17.07	17.05	16.94	17	17.01
AT1G78370	1.15354	1e-05	15.92	15.93	15.95	15.94	15.9	15.91
AT1G78380	1.24613	1e-05	14.88	15.01	15.03	14.94	14.89	14.97
AT1G78460	1.07431	0.15	16.93	16.8	16.76	16.25	16.19	16.28
AT1G78570	1.38164	1e-05	17.22	17.16	17.16	17.09	17.18	17.15
AT1G78580	0.914333	1e-05	17.1	17.05	17.09	16.96	17.01	16.98
AT1G78610	1.29348	1e-05	16.23	16.21	16.2	16.18	16.22	16.2
AT1G78620	0.971615	0.11	16.68	16.73	16.7	17.05	17	17.01
AT1G78630	1.21423	1e-05	17.24	17.35	17.23	17.21	17.35	17.24
AT1G78650	0.797482	1e-05	15.68	15.74	15.7	15.66	15.61	15.61
AT1G78660	1.23638	1e-05	16.42	16.36	16.47	16.54	16.53	16.53
AT1G78670	1.24212	1e-05	15.47	15.39	15.35	15.15	15.12	15.25
AT1G78680	1.17018	1e-05	16.42	16.45	16.48	16.43	16.37	16.38
AT1G78700	1.06669	0.83	15.45	15.45	15.47	15.48	15.29	15.29
AT1G78800	0.904035	0.037	15.25	15.28	15.24	15.3	15.36	15.36
AT1G78820	0.856609	1e-05	16.28	16.22	16.27	16.35	16.42	16.39
AT1G78830	0.961129	0.023	16.29	16.3	16.34	16.24	16.23	16.28
AT1G78850	0.933445	1e-05	16.77	16.67	16.69	16.55	16.62	16.65
AT1G78860	0.907933	0.0041	15.54	15.61	15.61	15.89	15.82	15.93
AT1G78870	1.35157	0.0039	16.31	16.33	16.31	16.24	16.22	16.23
AT1G78880	0.912919	0.043	15.03	14.99	15.21	15.13	15.19	15.05
AT1G78900	1.03696	1e-05	16.19	16.18	16.2	16.23	16.26	16.25
AT1G78915	1.22993	1e-05	15.76	15.83	15.89	15.58	15.58	15.58
AT1G78920	0.955306	0.019	18.31	18.25	18.29	18.47	18.51	18.49
AT1G79000	0.936235	0.019	16.9	16.88	16.9	16.86	16.89	16.87
AT1G79010	1.19473	1e-05	16.16	16.15	16.03	16.25	16.31	16.4
AT1G79040	0.956402	0.34	15.8	15.77	15.81	15.88	15.82	15.8
AT1G79050	1.01074	0.42	16.02	16	15.94	15.87	15.94	15.9
AT1G79090	1.33195	1e-05	16.99	16.99	17.02	16.61	16.61	16.6
AT1G79150	0.98054	0.2	13.37	13.43	13.37	13.42	13.33	13.48
AT1G79200	0.897113	0.0023	16.36	16.32	16.34	16.49	16.43	16.44
AT1G79230	0.9999	0.73	16.54	16.54	16.59	16.67	16.74	16.73
AT1G79260	0.982415	0.4	9.94	10.7	9.52	11.26	11.07	11.11
AT1G79270	1.99324	1e-05	16.54	16.48	16.53	16.67	16.75	16.71
AT1G79280	0.941762	1e-05	16.58	16.6	16.62	16.52	16.51	16.52
AT1G79340	0.978058	0.098	17.14	17.14	17.15	17.07	17.12	17.15
AT1G79350	1.03335	0.38	16.9	16.86	16.93	17.07	17.05	17.12
AT1G79380	0.949564	0.39	15.69	15.99	15.9	15.88	15.83	15.86
AT1G79410	1.14476	0.00035	15.55	15.41	15.52	15.94	15.92	15.94
AT1G79440	1.07998	1e-05	16.54	16.46	16.49	16.58	16.63	16.64
AT1G79470	0.977312	0.29	15.83	15.71	15.84	15.91	15.98	16
AT1G79500	1.0598	0.034	16.32	16.39	16.43	16.49	16.45	16.49
AT1G79510	1.12754	0.055	15.58	15.52	15.51	15.74	15.8	15.71
AT1G79530	0.874763	1e-05	16.26	16.23	16.28	16.25	16.29	16.28
AT1G79550	1.06635	1e-05	16.78	16.8	16.79	16.83	16.91	16.9
AT1G79560	0.97955	0.36	16.48	16.42	16.45	16.44	16.47	16.44
AT1G79570	0.966672	0.014	16.39	16.39	16.43	16.7	16.69	16.7
AT1G79600	1.04676	0.0078	16.09	16.04	16.08	16.37	16.41	16.32
AT1G79650	0.95471	0.87	16.06	15.97	16.11	15.92	15.94	15.88
AT1G79690	1.07347	1e-05	16.37	16.38	16.38	16.43	16.46	16.43
AT1G79720	0.852083	1e-05	17.26	17.29	17.28	17.21	17.22	17.18
AT1G79730	0.860568	1e-05	16.18	16.23	16.27	15.63	15.64	15.65
AT1G79750	0.996034	0.62	16.14	16.14	16.13	16.63	16.64	16.64
AT1G79790	1.01021	0.42	15.71	15.85	15.86	15.64	15.69	15.77
AT1G79830	0.999333	0.98	16.76	16.79	16.79	16.84	16.73	16.78
AT1G79850	1.1265	1e-05	16.94	16.96	16.97	16.84	16.81	16.8
AT1G79870	1.00617	0.48	16.17	16.19	16.17	15.87	15.76	15.86
AT1G79920	0.960838	0.043	15.11	15.13	15.09	15	15.09	15.06
AT1G79930	0.897737	1e-05	17.03	17.03	17.09	17.38	17.47	17.48
AT1G79940	0.938595	0.00019	16.04	16.04	16.04	15.93	15.91	15.9
AT1G79990	0.944224	0.00038	15.3	15.27	15.3	15.44	15.47	15.39
AT1G80000	0.833958	0.0092	17.42	17.34	17.45	17.47	17.42	17.43
AT1G80030	0.919783	1e-05	15.54	15.57	15.57	15.6	15.62	15.58
AT1G80070	1.0154	0.42	16.37	16.37	16.36	16.4	16.4	16.37
AT1G80210	1.00969	0.96	17.66	17.7	17.69	17.59	17.51	17.51
AT1G80230	1.14551	0.0079	16.06	16.15	16.17	15.69	15.83	15.87
AT1G80240	0.925039	0.00017	13.52	13.53	13.5	13.62	13.56	13.59
AT1G80270	1.07948	0.033	18.33	18.27	18.28	18.28	18.33	18.31
AT1G80300	0.964837	0.12	15.49	15.48	15.45	15.33	15.35	15.28
AT1G80310	0.924414	0.07	16.07	16.07	16.12	15.84	15.87	15.9
AT1G80350	1.02678	0.077	15.55	15.62	15.57	15.44	15.41	15.46
AT1G80360	1.01751	0.095	17.4	17.33	17.37	17.36	17.41	17.37
AT1G80380	1.34377	1e-05	14.97	14.86	14.98	14.89	14.79	14.85
AT1G80400	1.16519	0.025	16.87	16.9	16.93	17.33	17.42	17.38
AT1G80410	1.13037	1e-05	16.06	16.08	16.08	15.92	15.96	15.93
AT1G80460	1.01193	0.055	15.15	15.15	15.09	14.96	14.97	15.02
AT1G80480	0.866798	1e-05	16.77	16.73	16.78	16.85	16.86	16.87
AT1G80490	0.902561	1e-05	15.37	15.46	15.39	15.21	15.33	15.32
AT1G80560	1.24411	1e-05	15.99	16.03	16.03	16.1	15.98	16.03
AT1G80600	0.984328	0.078	16.26	16.21	16.25	16.16	16.22	16.19
AT1G80670	1.0191	0.046	15.09	15.08	15.01	15.2	15.17	15.14
AT1G80680	0.972236	0.4	15.1	15.16	15.04	15.16	15.19	15.17
AT1G80780	1.00968	0.75	15.92	15.84	15.91	15.8	15.81	15.92
AT1G80810	0.8578	1e-05	14.18	14.25	14.2	14.6	14.64	14.63
AT1G80910	0.979631	0.69	14.45	14.49	14.45	14.52	14.54	14.56
AT1G80930	0.868737	1e-05	16.37	16.32	16.33	16.14	16.14	16.16
AT1G80950	1.26647	1e-05	14.45	14.69	14.5	14.54	14.45	14.47
AT2G01070	0.902159	0.15	14.31	14.17	14.18	14.74	14.74	14.89
AT2G01110	0.99442	0.75	14.82	14.84	14.82	14.79	15.06	15.13
AT2G01130	1.08072	0.05	16.26	16.2	16.18	16.06	16.03	16.04
AT2G01140	1.12012	1e-05	16.77	16.75	16.82	16.88	16.95	16.96
[truncated: 5,667 more rows]
